# Supplementary material for: Transcriptome Analysis of Syringa oblata Lindl. Inflorescence Identifies Genes Associated with Pigment Biosynthesis and Scent Metabolism
Source: PLoS One. 2015 Nov 20;10(11):e0142542. doi: 10.1371/journal.pone.0142542 (PMC4654506; doi:10.1371/journal.pone.0142542)
Supplement: S1 File — (XLSX) [file pone.0142542.s005.xlsx]

## Sheet: Sheet1
Primers used for analysis of gene expression by qRT-PCR
Primer Name	Sequence (5'to3')
contig_2561Forward Primer	CCTCCACGACGCCAAACTT
contig_2561Reverse Primer	GCCACCAAGCATTGACCAA
contig_9238Forward Primer	TGCGAATTTAGGGACACCAT
contig_9238Reverse Primer	CCAACTGGCTCAAACTCGAT
contig_14647Forward Primer	TTCCACCGGACATATCAAACC
contig_14647Reverse Primer	TGGCTCGTGATTTCTTTGCTT
contig_15721Forward Primer	GGCTACGACAACACCCTATGG
contig_15721Reverse Primer	TTCCTCATCGGCGCATCT
contig_20828Forward Primer	CAGTTCAGCCGTGCTCTCAA
contig_20828Reverse Primer	ACCCAAATAATCCCTCTCACTATCC
contig_22308Forward Primer	GGCTAACTTGCTACCATAACCTTGA
contig_22308Reverse Primer	CCGGTCGAAGAGAAGGAGAA
contig_27568Forward Primer	CATCTGCAGAAGGAATTGACTCA
contig_27568Reverse Primer	TGCTGGCTTGGAAGGGACTA
contig_32424Forward Primer	GCACGCATCAGTTGTATACATCAG
contig_32424Reverse Primer	CTTCTGCTAATGCAGCCAGTTCT
contig_33752Forward Primer	AAGCGCGAAGAGTTTGTGATC
contig_33752Reverse Primer	TTCCATTGCTAGCTAAGCGTGAT
contig_34729Forward Primer	GCTTGGCAAATGCCTCGTTA
contig_34729Reverse Primer	CCATGGCCGAGCACATC
contig_38186Forward Primer	ATGTTGGTGGTGGAACTGGT
contig_38186Reverse Primer	ATATCTCCGCCAACATGCTC
contig_52106Forward Primer	GGGCTGACCCCATTCCTTT
contig_52106Reverse Primer	GTGGTGGTTGAAGTGCCTAAATT
contig_426Forward Primer	TGCCCTGGGAGCATCATC
contig_426Reverse Primer	CAGCCCCTTGTTTGTGATAATG
contig_4430Forward Primer	GAGCAGAACCACGCACCATA
contig_4430Reverse Primer	GGACGACCAAACCCTAGTTAGCT
contig_3232Forward Primer	CGTCGGGAATATGTTATGGG
contig_3232Reverse Primer	GAAATGGCATTGGAGCAGTT
contig_33311Forward Primer	GAGAATCCGGCGAATTATGA
contig_33311Reverse Primer	AACATTTTGCACTCCCTTGG
contig_33785Forward Primer	GATGTCATCATATTCCGCCC
contig_33785Reverse Primer	TTTTAGGGATTGGCCTGTTG
contig_13388Forward Primer	ATTGCCATATCAACCCCAAA
contig_13388Reverse Primer	TTTAGCCAAAGGAGCCAAGA
contig_29499Forward Primer	GGCAGCTTCAATCCGTAGAG
contig_29499Reverse Primer	GAATCTGCACGTACCCCACT
contig_22002Forward Primer	TGGAAATTGCACGGATAACA
contig_22002Reverse Primer	TTGCCAACCAACGAATTACA
contig_19143Forward Primer	GGTCAGGTCATCCTTCCTCA
contig_19143Reverse Primer	ACAAGAAGAAGCGGTCCAGA
contig_41137Forward Primer	GCCCTGAAGCAAACCATTTA
contig_41137Reverse Primer	CAAGGCACTTCTTGACACCA
contig_2134Forward Primer	AGAGGCTCGACAACAGGAAA
contig_2134Reverse Primer	GTAGCAGCTCTGCAAAACCC
contig_18066Forward Primer	CGGCAAGAAAATCTCCACAT
contig_18066Reverse Primer	TACTGCGTAAACACCCTCCC
