# Supplementary material for: Transcriptome Analysis of Syringa oblata Lindl. Inflorescence Identifies Genes Associated with Pigment Biosynthesis and Scent Metabolism
Source: PLoS One. 2015 Nov 20;10(11):e0142542. doi: 10.1371/journal.pone.0142542 (PMC4654506; doi:10.1371/journal.pone.0142542)
Supplement: S2 File — (XLSX) [file pone.0142542.s006.xlsx]

## Sheet: Sheet1
Summary of GO term assignment for S. oblata inflorescence transcriptome (Level 2)
Go type	Term	Unigene counts	Percent (%)	GO_id
biological_process	cellular process	21398	0.658663	GO:0009987
	metabolic process	21249	0.654077	GO:0008152
	single-organism process	18869	0.580817	GO:0044699
	response to stimulus	11276	0.347093	GO:0050896
	biological regulation	9888	0.304368	GO:0065007
	regulation of biological process	9018	0.277588	GO:0050789
	developmental process	7158	0.220334	GO:0032502
	cellular component organization or biogenesis	7133	0.219565	GO:0071840
	multicellular organismal process	7051	0.217041	GO:0032501
	localization	6244	0.1922	GO:0051179
	establishment of localization	5889	0.181273	GO:0051234
	reproduction	4130	0.127128	GO:0000003
	reproductive process	3880	0.119432	GO:0022414
	multi-organism process	3737	0.115031	GO:0051704
	signaling	3503	0.107828	GO:0023052
	negative regulation of biological process	2413	0.0742759	GO:0048519
	positive regulation of biological process	1970	0.0606396	GO:0048518
	immune system process	1924	0.0592237	GO:0002376
	growth	1798	0.0553452	GO:0040007
	regulation of molecular function	661	0.0203466	GO:0065009
	rhythmic process	337	0.0103734	GO:0048511
	positive regulation of molecular function	280	0.00861883	GO:0044093
	biological adhesion	278	0.00855727	GO:0022610
	negative regulation of molecular function	154	0.00474036	GO:0044092
	locomotion	56	0.00172377	GO:0040011
	cell killing	2	6.15631e-05	GO:0001906
cellular_component	cell	30837	0.909807	GO:0005623
	cell part	30834	0.909719	GO:0044464
	organelle	24228	0.714817	GO:0043226
	membrane	8928	0.263409	GO:0016020
	organelle part	5342	0.157609	GO:0044422
	extracellular region	2716	0.0801322	GO:0005576
	macromolecular complex	2414	0.071222	GO:0032991
	cell junction	1854	0.0546999	GO:0030054
	symplast	1836	0.0541689	GO:0055044
	membrane part	1540	0.0454358	GO:0044425
	membrane-enclosed lumen	936	0.0276155	GO:0031974
	extracellular region part	69	0.00203576	GO:0044421
	nucleoid	55	0.00162271	GO:0009295
	extracellular matrix	25	0.000737594	GO:0031012
	extracellular matrix part	13	0.000383549	GO:0044420
	synapse	10	0.000295037	GO:0045202
	synapse part	6	0.000177022	GO:0044456
	virion	1	2.95037e-05	GO:0019012
	virion part	1	2.95037e-05	GO:0044423
molecular_function	catalytic activity	13162	0.455622	GO:0003824
	binding	10793	0.373615	GO:0005488
	transporter activity	2204	0.0762947	GO:0005215
	nucleic acid binding transcription factor activity	2188	0.0757408	GO:0001071
	molecular transducer activity	502	0.0173775	GO:0060089
	structural molecule activity	392	0.0135696	GO:0005198
	enzyme regulator activity	261	0.00903489	GO:0030234
	receptor activity	216	0.00747715	GO:0004872
	antioxidant activity	141	0.00488092	GO:0016209
	protein binding transcription factor activity	74	0.00256162	GO:0000988
	electron carrier activity	63	0.00218084	GO:0009055
	guanyl-nucleotide exchange factor activity	52	0.00180006	GO:0005085
	nutrient reservoir activity	31	0.00107311	GO:0045735
	metallochaperone activity	9	0.000311548	GO:0016530
	protein tag	8	0.000276932	GO:0031386
	translation regulator activity	6	0.000207699	GO:0045182
	channel regulator activity	4	0.000138466	GO:0016247
	Total number of unigenes by GO assignments	36967
