# Supplementary material for: Transcriptome Analysis of Syringa oblata Lindl. Inflorescence Identifies Genes Associated with Pigment Biosynthesis and Scent Metabolism
Source: PLoS One. 2015 Nov 20;10(11):e0142542. doi: 10.1371/journal.pone.0142542 (PMC4654506; doi:10.1371/journal.pone.0142542)
Supplement: S3 File — (XLSX) [file pone.0142542.s007.xlsx]

## Sheet: Sheet1
KOG annotation of S. oblata unigenes
KOG categories	KOG description	Number	Percent (%)
A	RNA processing and modification	902	0.0451994
B	Chromatin structure and dynamics	303	0.0151834
C	Energy production and conversion	835	0.0418421
D	Cell cycle control, cell division, chromosome partitioning	610	0.0305672
E	Amino acid transport and metabolism	906	0.0453999
F	Nucleotide transport and metabolism	225	0.0112748
G	Carbohydrate transport and metabolism	1240	0.0621367
H	Coenzyme transport and metabolism	208	0.0104229
I	Lipid transport and metabolism	983	0.0492584
J	Translation, ribosomal structure and biogenesis	892	0.0446983
K	Transcription	1249	0.0625877
L	Replication, recombination and repair	676	0.0338745
M	Cell wall/membrane/envelope biogenesis	336	0.016837
N	Cell motility	15	0.000751654
O	Posttranslational modification, protein turnover, chaperones	2294	0.114953
P	Inorganic ion transport and metabolism	658	0.0329725
Q	Secondary metabolites biosynthesis, transport and catabolism	924	0.0463019
R	General function prediction only	2566	0.128583
S	Function unknown	1252	0.062738
T	Signal transduction mechanisms	3276	0.164161
U	Intracellular trafficking, secretion, and vesicular transport	1203	0.0602826
V	Defense mechanisms	174	0.00871918
W	Extracellular structures	94	0.00471036
Y	Nuclear structure	65	0.00325717
Z	Cytoskeleton	648	0.0324714
Total		19956	1
