# Supplementary material for: Transcriptome Analysis of Syringa oblata Lindl. Inflorescence Identifies Genes Associated with Pigment Biosynthesis and Scent Metabolism
Source: PLoS One. 2015 Nov 20;10(11):e0142542. doi: 10.1371/journal.pone.0142542 (PMC4654506; doi:10.1371/journal.pone.0142542)
Supplement: S4 File — (XLSX) [file pone.0142542.s008.xlsx]

## Sheet: Sheet1
Summary of KEGG pathways involved in the S. oblata inflorescence transcriptome
Number	Pathway_ID	Pathway_description	Unigene_number	Percent (%)
1	ko01100	Metabolic pathways	2906	0.234582
2	ko01110	Biosynthesis of secondary metabolites	1574	0.127058
3	ko01120	Microbial metabolism in diverse environments	619	0.0499677
4	ko04141	Protein processing in endoplasmic reticulum	521	0.0420568
5	ko05169	Epstein-Barr virus infection	400	0.0322893
6	ko01230	Biosynthesis of amino acids	396	0.0319664
7	ko01200	Carbon metabolism	395	0.0318857
8	ko04075	Plant hormone signal transduction	378	0.0305134
9	ko00240	Pyrimidine metabolism	352	0.0284146
10	ko04626	Plant-pathogen interaction	328	0.0264772
11	ko00500	Starch and sucrose metabolism	318	0.02567
12	ko03040	Spliceosome	275	0.0221989
13	ko03013	RNA transport	251	0.0202615
14	ko00230	Purine metabolism	245	0.0197772
15	ko00020	Citrate cycle (TCA cycle)	245	0.0197772
16	ko04721	Synaptic vesicle cycle	240	0.0193736
17	ko03010	Ribosome	230	0.0185664
18	ko03015	mRNA surveillance pathway	224	0.018082
19	ko00190	Oxidative phosphorylation	220	0.0177591
20	ko05203	Viral carcinogenesis	217	0.017517
21	ko00520	Amino sugar and nucleotide sugar metabolism	208	0.0167904
22	ko04144	Endocytosis	207	0.0167097
23	ko03018	RNA degradation	206	0.016629
24	ko00010	Glycolysis / Gluconeogenesis	206	0.016629
25	ko04110	Cell cycle	205	0.0165483
26	ko05164	Influenza A	205	0.0165483
27	ko00940	Phenylpropanoid biosynthesis	201	0.0162254
28	ko04120	Ubiquitin mediated proteolysis	195	0.015741
29	ko04151	PI3K-Akt signaling pathway	190	0.0153374
30	ko04114	Oocyte meiosis	189	0.0152567
31	ko04910	Insulin signaling pathway	180	0.0145302
32	ko00564	Glycerophospholipid metabolism	168	0.0135615
33	ko00270	Cysteine and methionine metabolism	167	0.0134808
34	ko05205	Proteoglycans in cancer	164	0.0132386
35	ko04145	Phagosome	158	0.0127543
36	ko00620	Pyruvate metabolism	157	0.0126736
37	ko05168	Herpes simplex infection	157	0.0126736
38	ko05166	HTLV-I infection	155	0.0125121
39	ko04152	AMPK signaling pathway	154	0.0124314
40	ko04722	Neurotrophin signaling pathway	147	0.0118663
41	ko00590	Arachidonic acid metabolism	143	0.0115434
42	ko04111	Cell cycle - yeast	139	0.0112205
43	ko00970	Aminoacyl-tRNA biosynthesis	133	0.0107362
44	ko03008	Ribosome biogenesis in eukaryotes	132	0.0106555
45	ko04810	Regulation of actin cytoskeleton	132	0.0106555
46	ko04010	MAPK signaling pathway	132	0.0106555
47	ko04068	FoxO signaling pathway	130	0.010494
48	ko00360	Phenylalanine metabolism	129	0.0104133
49	ko01212	Fatty acid metabolism	128	0.0103326
50	ko05206	MicroRNAs in cancer	127	0.0102519
51	ko00983	Drug metabolism - other enzymes	127	0.0102519
52	ko04150	mTOR signaling pathway	124	0.0100097
53	ko04146	Peroxisome	123	0.00992896
54	ko04113	Meiosis - yeast	122	0.00984824
55	ko04666	Fc gamma R-mediated phagocytosis	121	0.00976752
56	ko04070	Phosphatidylinositol signaling system	120	0.00968679
57	ko03420	Nucleotide excision repair	119	0.00960607
58	ko04261	Adrenergic signaling in cardiomyocytes	118	0.00952535
59	ko00260	Glycine, serine and threonine metabolism	117	0.00944462
60	ko00040	Pentose and glucuronate interconversions	117	0.00944462
61	ko04720	Long-term potentiation	117	0.00944462
62	ko00052	Galactose metabolism	116	0.0093639
63	ko04728	Dopaminergic synapse	116	0.0093639
64	ko00710	Carbon fixation in photosynthetic organisms	115	0.00928318
65	ko00480	Glutathione metabolism	115	0.00928318
66	ko05034	Alcoholism	114	0.00920245
67	ko00561	Glycerolipid metabolism	113	0.00912173
68	ko04932	Non-alcoholic fatty liver disease (NAFLD)	112	0.00904101
69	ko00330	Arginine and proline metabolism	112	0.00904101
70	ko04919	Thyroid hormone signaling pathway	112	0.00904101
71	ko03030	DNA replication	111	0.00896028
72	ko00680	Methane metabolism	111	0.00896028
73	ko04921	Oxytocin signaling pathway	110	0.00887956
74	ko00562	Inositol phosphate metabolism	108	0.00871811
75	ko05132	Salmonella infection	108	0.00871811
76	ko04310	Wnt signaling pathway	107	0.00863739
77	ko04014	Ras signaling pathway	106	0.00855667
78	ko04020	Calcium signaling pathway	102	0.00823377
79	ko04390	Hippo signaling pathway	101	0.00815305
80	ko04142	Lysosome	100	0.00807233
81	ko00630	Glyoxylate and dicarboxylate metabolism	100	0.00807233
82	ko04022	cGMP-PKG signaling pathway	98	0.00791088
83	ko04066	HIF-1 signaling pathway	96	0.00774943
84	ko04724	Glutamatergic synapse	96	0.00774943
85	ko00909	Sesquiterpenoid and triterpenoid biosynthesis	96	0.00774943
86	ko00945	Stilbenoid, diarylheptanoid and gingerol biosynthesis	96	0.00774943
87	ko00903	Limonene and pinene degradation	96	0.00774943
88	ko03440	Homologous recombination	95	0.00766871
89	ko00624	Polycyclic aromatic hydrocarbon degradation	95	0.00766871
90	ko01210	2-Oxocarboxylic acid metabolism	94	0.00758799
91	ko00960	Tropane, piperidine and pyridine alkaloid biosynthesis	93	0.00750727
92	ko00900	Terpenoid backbone biosynthesis	92	0.00742654
93	ko03460	Fanconi anemia pathway	91	0.00734582
94	ko03050	Proteasome	90	0.0072651
95	ko04510	Focal adhesion	90	0.0072651
96	ko00051	Fructose and mannose metabolism	87	0.00702293
97	ko00627	Aminobenzoate degradation	87	0.00702293
98	ko05134	Legionellosis	86	0.0069422
99	ko04915	Estrogen signaling pathway	86	0.0069422
100	ko04914	Progesterone-mediated oocyte maturation	85	0.00686148
101	ko04623	Cytosolic DNA-sensing pathway	85	0.00686148
102	ko00363	Bisphenol degradation	85	0.00686148
103	ko04650	Natural killer cell mediated cytotoxicity	84	0.00678076
104	ko04912	GnRH signaling pathway	83	0.00670003
105	ko00860	Porphyrin and chlorophyll metabolism	82	0.00661931
106	ko00030	Pentose phosphate pathway	82	0.00661931
107	ko00250	Alanine, aspartate and glutamate metabolism	81	0.00653859
108	ko04370	VEGF signaling pathway	81	0.00653859
109	ko00300	Lysine biosynthesis	79	0.00637714
110	ko03430	Mismatch repair	78	0.00629642
111	ko00460	Cyanoamino acid metabolism	78	0.00629642
112	ko00195	Photosynthesis	77	0.00621569
113	ko04612	Antigen processing and presentation	77	0.00621569
114	ko04360	Axon guidance	77	0.00621569
115	ko05161	Hepatitis B	76	0.00613497
116	ko00400	Phenylalanine, tyrosine and tryptophan biosynthesis	75	0.00605425
117	ko04350	TGF-beta signaling pathway	75	0.00605425
118	ko00280	Valine, leucine and isoleucine degradation	74	0.00597352
119	ko04530	Tight junction	71	0.00573135
120	ko04712	Circadian rhythm - plant	70	0.00565063
121	ko04115	p53 signaling pathway	70	0.00565063
122	ko00071	Fatty acid degradation	70	0.00565063
123	ko00510	N-Glycan biosynthesis	69	0.00556991
124	ko00053	Ascorbate and aldarate metabolism	68	0.00548918
125	ko04976	Bile secretion	68	0.00548918
126	ko03022	Basal transcription factors	67	0.00540846
127	ko00720	Carbon fixation pathways in prokaryotes	67	0.00540846
128	ko04391	Hippo signaling pathway - fly	67	0.00540846
129	ko04015	Rap1 signaling pathway	67	0.00540846
130	ko00410	beta-Alanine metabolism	66	0.00532774
131	ko00565	Ether lipid metabolism	66	0.00532774
132	ko04620	Toll-like receptor signaling pathway	66	0.00532774
133	ko04270	Vascular smooth muscle contraction	65	0.00524701
134	ko03060	Protein export	63	0.00508557
135	ko04916	Melanogenesis	63	0.00508557
136	ko04520	Adherens junction	63	0.00508557
137	ko00830	Retinol metabolism	63	0.00508557
138	ko00350	Tyrosine metabolism	61	0.00492412
139	ko00592	alpha-Linolenic acid metabolism	61	0.00492412
140	ko00640	Propanoate metabolism	60	0.0048434
141	ko03020	RNA polymerase	59	0.00476267
142	ko02010	ABC transporters	59	0.00476267
143	ko00906	Carotenoid biosynthesis	58	0.00468195
144	ko00061	Fatty acid biosynthesis	58	0.00468195
145	ko05202	Transcriptional misregulation in cancer	58	0.00468195
146	ko05133	Pertussis	58	0.00468195
147	ko00100	Steroid biosynthesis	57	0.00460123
148	ko01040	Biosynthesis of unsaturated fatty acids	57	0.00460123
149	ko03320	PPAR signaling pathway	57	0.00460123
150	ko04662	B cell receptor signaling pathway	57	0.00460123
151	ko04540	Gap junction	57	0.00460123
152	ko05031	Amphetamine addiction	57	0.00460123
153	ko04611	Platelet activation	54	0.00435906
154	ko03410	Base excision repair	53	0.00427833
155	ko04130	SNARE interactions in vesicular transport	53	0.00427833
156	ko00910	Nitrogen metabolism	53	0.00427833
157	ko00310	Lysine degradation	53	0.00427833
158	ko04730	Long-term depression	53	0.00427833
159	ko00513	Various types of N-glycan biosynthesis	51	0.00411689
160	ko00600	Sphingolipid metabolism	51	0.00411689
161	ko00380	Tryptophan metabolism	51	0.00411689
162	ko04660	T cell receptor signaling pathway	51	0.00411689
163	ko00130	Ubiquinone and other terpenoid-quinone biosynthesis	50	0.00403616
164	ko04664	Fc epsilon RI signaling pathway	49	0.00395544
165	ko00920	Sulfur metabolism	48	0.00387472
166	ko04727	GABAergic synapse	48	0.00387472
167	ko04917	Prolactin signaling pathway	48	0.00387472
168	ko04380	Osteoclast differentiation	47	0.00379399
169	ko04062	Chemokine signaling pathway	46	0.00371327
170	ko00780	Biotin metabolism	45	0.00363255
171	ko00670	One carbon pool by folate	44	0.00355182
172	ko01220	Degradation of aromatic compounds	44	0.00355182
173	ko04742	Taste transduction	44	0.00355182
174	ko04210	Apoptosis	43	0.0034711
175	ko04140	Regulation of autophagy	42	0.00339038
176	ko00450	Selenocompound metabolism	42	0.00339038
177	ko00062	Fatty acid elongation	42	0.00339038
178	ko00253	Tetracycline biosynthesis	42	0.00339038
179	ko00511	Other glycan degradation	41	0.00330965
180	ko00073	Cutin, suberine and wax biosynthesis	41	0.00330965
181	ko04920	Adipocytokine signaling pathway	41	0.00330965
182	ko04012	ErbB signaling pathway	41	0.00330965
183	ko04750	Inflammatory mediator regulation of TRP channels	41	0.00330965
184	ko00770	Pantothenate and CoA biosynthesis	40	0.00322893
185	ko04961	Endocrine and other factor-regulated calcium reabsorption	39	0.00314821
186	ko04713	Circadian entrainment	39	0.00314821
187	ko00430	Taurine and hypotaurine metabolism	39	0.00314821
188	ko04966	Collecting duct acid secretion	37	0.00298676
189	ko04621	NOD-like receptor signaling pathway	37	0.00298676
190	ko00982	Drug metabolism - cytochrome P450	37	0.00298676
191	ko04670	Leukocyte transendothelial migration	37	0.00298676
192	ko00980	Metabolism of xenobiotics by cytochrome P450	37	0.00298676
193	ko00950	Isoquinoline alkaloid biosynthesis	36	0.00290604
194	ko04710	Circadian rhythm	36	0.00290604
195	ko00290	Valine, leucine and isoleucine biosynthesis	35	0.00282531
196	ko04972	Pancreatic secretion	35	0.00282531
197	ko04064	NF-kappa B signaling pathway	35	0.00282531
198	ko04320	Dorso-ventral axis formation	35	0.00282531
199	ko04723	Retrograde endocannabinoid signaling	34	0.00274459
200	ko00650	Butanoate metabolism	33	0.00266387
201	ko00904	Diterpenoid biosynthesis	33	0.00266387
202	ko04918	Thyroid hormone synthesis	33	0.00266387
203	ko00340	Histidine metabolism	32	0.00258314
204	ko04330	Notch signaling pathway	32	0.00258314
205	ko00941	Flavonoid biosynthesis	31	0.00250242
206	ko00908	Zeatin biosynthesis	31	0.00250242
207	ko04668	TNF signaling pathway	30	0.0024217
208	ko00440	Phosphonate and phosphinate metabolism	30	0.0024217
209	ko04745	Phototransduction - fly	30	0.0024217
210	ko05204	Chemical carcinogenesis	30	0.0024217
211	ko04630	Jak-STAT signaling pathway	29	0.00234098
212	ko00563	Glycosylphosphatidylinositol(GPI)-anchor biosynthesis	27	0.00217953
213	ko02020	Two-component system	27	0.00217953
214	ko00790	Folate biosynthesis	26	0.00209881
215	ko04726	Serotonergic synapse	26	0.00209881
216	ko00625	Chloroalkane and chloroalkene degradation	26	0.00209881
217	ko04260	Cardiac muscle contraction	25	0.00201808
218	ko00760	Nicotinate and nicotinamide metabolism	25	0.00201808
219	ko04962	Vasopressin-regulated water reabsorption	25	0.00201808
220	ko00591	Linoleic acid metabolism	25	0.00201808
221	ko00902	Monoterpenoid biosynthesis	25	0.00201808
222	ko04970	Salivary secretion	24	0.00193736
223	ko04960	Aldosterone-regulated sodium reabsorption	24	0.00193736
224	ko04725	Cholinergic synapse	24	0.00193736
225	ko04011	MAPK signaling pathway - yeast	24	0.00193736
226	ko04978	Mineral absorption	23	0.00185664
227	ko00750	Vitamin B6 metabolism	23	0.00185664
228	ko04112	Cell cycle - Caulobacter	23	0.00185664
229	ko04744	Phototransduction	23	0.00185664
230	ko00730	Thiamine metabolism	22	0.00177591
231	ko04340	Hedgehog signaling pathway	22	0.00177591
232	ko04971	Gastric acid secretion	21	0.00169519
233	ko00905	Brassinosteroid biosynthesis	20	0.00161447
234	ko04974	Protein digestion and absorption	20	0.00161447
235	ko04973	Carbohydrate digestion and absorption	20	0.00161447
236	ko00521	Streptomycin biosynthesis	20	0.00161447
237	ko05032	Morphine addiction	20	0.00161447
238	ko00603	Glycosphingolipid biosynthesis - globo series	20	0.00161447
239	ko04013	MAPK signaling pathway - fly	20	0.00161447
240	ko04740	Olfactory transduction	18	0.00145302
241	ko03070	Bacterial secretion system	17	0.0013723
242	ko00626	Naphthalene degradation	17	0.0013723
243	ko04122	Sulfur relay system	16	0.00129157
244	ko00362	Benzoate degradation	16	0.00129157
245	ko00942	Anthocyanin biosynthesis	16	0.00129157
246	ko00660	C5-Branched dibasic acid metabolism	15	0.00121085
247	ko04975	Fat digestion and absorption	15	0.00121085
248	ko00740	Riboflavin metabolism	14	0.00113013
249	ko04622	RIG-I-like receptor signaling pathway	14	0.00113013
250	ko00531	Glycosaminoglycan degradation	14	0.00113013
251	ko00944	Flavone and flavonol biosynthesis	14	0.00113013
252	ko05033	Nicotine addiction	14	0.00113013
253	ko03450	Non-homologous end-joining	13	0.0010494
254	ko00524	Butirosin and neomycin biosynthesis	13	0.0010494
255	ko00072	Synthesis and degradation of ketone bodies	12	0.000968679
256	ko04711	Circadian rhythm - fly	12	0.000968679
257	ko00196	Photosynthesis - antenna proteins	11	0.000887956
258	ko00540	Lipopolysaccharide biosynthesis	11	0.000887956
259	ko04911	Insulin secretion	10	0.000807233
260	ko00401	Novobiocin biosynthesis	9	0.00072651
261	ko00514	Other types of O-glycan biosynthesis	9	0.00072651
262	ko00361	Chlorocyclohexane and chlorobenzene degradation	9	0.00072651
263	ko00604	Glycosphingolipid biosynthesis - ganglio series	9	0.00072651
264	ko04964	Proximal tubule bicarbonate reclamation	8	0.000645786
265	ko00785	Lipoic acid metabolism	7	0.000565063
266	ko00351	DDT degradation	7	0.000565063
267	ko00966	Glucosinolate biosynthesis	6	0.00048434
268	ko00901	Indole alkaloid biosynthesis	5	0.000403616
269	ko01051	Biosynthesis of ansamycins	5	0.000403616
270	ko00643	Styrene degradation	4	0.000322893
271	ko05030	Cocaine addiction	4	0.000322893
272	ko00254	Aflatoxin biosynthesis	4	0.000322893
273	ko00232	Caffeine metabolism	3	0.00024217
274	ko00140	Steroid hormone biosynthesis	3	0.00024217
275	ko01053	Biosynthesis of siderophore group nonribosomal peptides	3	0.00024217
276	ko04977	Vitamin digestion and absorption	3	0.00024217
277	ko00550	Peptidoglycan biosynthesis	2	0.000161447
278	ko00281	Geraniol degradation	2	0.000161447
279	ko00364	Fluorobenzoate degradation	2	0.000161447
280	ko00965	Betalain biosynthesis	2	0.000161447
281	ko00623	Toluene degradation	2	0.000161447
282	ko04913	Ovarian steroidogenesis	2	0.000161447
283	ko00471	D-Glutamine and D-glutamate metabolism	2	0.000161447
284	ko04514	Cell adhesion molecules (CAMs)	1	8.07233e-05
285	ko00523	Polyketide sugar unit biosynthesis	1	8.07233e-05
286	ko04512	ECM-receptor interaction	1	8.07233e-05
