# Supplementary material for: Transcriptome Analysis of Syringa oblata Lindl. Inflorescence Identifies Genes Associated with Pigment Biosynthesis and Scent Metabolism
Source: PLoS One. 2015 Nov 20;10(11):e0142542. doi: 10.1371/journal.pone.0142542 (PMC4654506; doi:10.1371/journal.pone.0142542)
Supplement: S5 File — (XLSX) [file pone.0142542.s009.xlsx]

## Sheet: Sheet1
Summary of flower pigment biosynthesis and floral scent metabolism in S. oblata
Category	Unigene name	unigene length	protein ID	protein description	E-value	Pathway ID	Pathway name
Flower pigments biosynthesis	contig_8670	1615	gi|527199677|gb|EPS67374.1|	hypothetical protein M569_07398, partial [Genlisea aurea]	0	ko00942	Anthocyanin biosynthesis
	contig_19635	1891	gi|527199677|gb|EPS67374.1|	hypothetical protein M569_07398, partial [Genlisea aurea]	0	ko00942	Anthocyanin biosynthesis
	contig_66084	1850	gi|20146093|dbj|BAB88935.1|	glucosyltransferase [Nicotiana tabacum]	0	ko00942	Anthocyanin biosynthesis
	contig_59405	1821	gi|342306016|dbj|BAK55744.1|	UDP-glucose glucosyltransferase [Gardenia jasminoides]	0	ko00942	Anthocyanin biosynthesis
	contig_45555	2144	gi|359493630|ref|XP_002282825.2|	PREDICTED: UDP-glycosyltransferase 79B6-like [Vitis vinifera]	0	ko00942	Anthocyanin biosynthesis
	contig_70973	1382	gi|20146093|dbj|BAB88935.1|	glucosyltransferase [Nicotiana tabacum]	6e-179	ko00942	Anthocyanin biosynthesis
	contig_20828	1106	gi|460403139|ref|XP_004247056.1|	PREDICTED: anthocyanidin 3-O-glucosyltransferase-like isoform 1 [Solanum lycopersicum]	6e-173	ko00942	Anthocyanin biosynthesis
	contig_30971	1130	gi|462409325|gb|EMJ14659.1|	hypothetical protein PRUPE_ppa024453mg [Prunus persica]	7e-150	ko00942	Anthocyanin biosynthesis
	contig_86036	1010	gi|22759895|dbj|BAC10994.1|	rhamnosyl transferase [Nierembergia sp. NB17]	2e-140	ko00943	Anthocyanin biosynthesis
	contig_23971	955	gi|20146093|dbj|BAB88935.1|	glucosyltransferase [Nicotiana tabacum]	2e-136	ko00944	Anthocyanin biosynthesis
	contig_33752	630	gi|20146093|dbj|BAB88935.1|	glucosyltransferase [Nicotiana tabacum]	3e-93	ko00945	Anthocyanin biosynthesis
	contig_54512	678	gi|565385823|ref|XP_006358760.1|	PREDICTED: anthocyanidin 3-O-glucoside 5-O-glucosyltransferase 1-like [Solanum tuberosum]	1e-69	ko00946	Anthocyanin biosynthesis
	contig_45188	714	gi|460415638|ref|XP_004253165.1|	PREDICTED: UDP-glycosyltransferase 75C1-like [Solanum lycopersicum]	2e-69	ko00947	Anthocyanin biosynthesis
	contig_70970	707	gi|225433624|ref|XP_002263301.1|	PREDICTED: UDP-glycosyltransferase 75D1 [Vitis vinifera]	8e-63	ko00948	Anthocyanin biosynthesis
	contig_714	507	gi|20146093|dbj|BAB88935.1|	glucosyltransferase [Nicotiana tabacum]	2e-31	ko00949	Anthocyanin biosynthesis
	contig_57470	522	gi|460388386|ref|XP_004239848.1|	PREDICTED: UDP-glycosyltransferase 75C1-like [Solanum lycopersicum]	8e-31	ko00950	Anthocyanin biosynthesis
	contig_22236	1288	gi|587652135|gb|AHK07000.1|	chalcone synthase [Olea europaea]	0	ko00941	Flavonoid biosynthesis
	contig_2561	1580	gi|1351206|sp|P48522.1|TCMO_CATRO	RecName: Full=Trans-cinnamate 4-monooxygenase; AltName: Full=Cinnamic acid 4-hydroxylase; Short=C4H; Short=CA4H; AltName: Full=Cytochrome P450 73; AltName: Full=Cytochrome P450C4H	0	ko00941	Flavonoid biosynthesis
	contig_8508	2180	gi|17978831|gb|AAL47545.1|	p-coumarate 3-hydroxylase [Sesamum indicum]	0	ko00941	Flavonoid biosynthesis
	contig_13298	1602	gi|399125204|pdb|4G0B|A	Chain A, Structure Of Native Hct From Coffea Canephora	0	ko00941	Flavonoid biosynthesis
	contig_10320	1439	gi|22651521|gb|AAL99201.1|	p-coumaroyl shikimate 3'-hydroxylase isoform 2 [Ocimum basilicum]	0	ko00941	Flavonoid biosynthesis
	contig_52106	1343	gi|5921781|sp|O04111.1|CHSY_PERFR	RecName: Full=Chalcone synthase; AltName: Full=Naringenin-chalcone synthase	0	ko00941	Flavonoid biosynthesis
	contig_34729	1609	gi|193290672|gb|ACF17644.1|	putative p-coumarate 3-hydroxylase [Capsicum annuum]	0	ko00941	Flavonoid biosynthesis
	contig_44640	1247	gi|14423323|gb|AAK62344.1|	elicitor-inducible cytochrome P450 [Nicotiana tabacum]	4e-174	ko00941	Flavonoid biosynthesis
	contig_39045	1141	gi|566197185|ref|XP_002317983.2|	hypothetical protein POPTR_0012s07100g [Populus trichocarpa]	2e-168	ko00941	Flavonoid biosynthesis
	contig_22308	1084	gi|297306682|dbj|BAJ08940.1|	anthocyanidin synthase [Eustoma grandiflorum]	1e-166	ko00941	Flavonoid biosynthesis
	contig_9238	3545	gi|1706822|sp|Q07512.1|FLS_PETHY	RecName: Full=Flavonol synthase/flavanone 3-hydroxylase; Short=FLS	5e-165	ko00941	Flavonoid biosynthesis
	contig_14647	875	gi|378749126|gb|AFC37250.1|	flavanone 3-hydroxylase [Camellia chekiangoleosa]	5e-131	ko00941	Flavonoid biosynthesis
	contig_13338	897	gi|399125204|pdb|4G0B|A	Chain A, Structure Of Native Hct From Coffea Canephora	1e-109	ko00941	Flavonoid biosynthesis
	contig_104206	740	gi|557477862|gb|AHA11128.1|	caffeoyl-CoA O-methyltransferase [Picrorhiza kurrooa]	4e-95	ko00941	Flavonoid biosynthesis
	contig_14913	2668	gi|584293956|gb|AHI86005.1|	chalcone isomerase [Olea europaea]	1e-71	ko00941	Flavonoid biosynthesis
	contig_102443	385	gi|1695134|emb|CAA70345.1|	dihydroflavonol reductase [Forsythia x intermedia]	3e-68	ko00941	Flavonoid biosynthesis
	contig_15721	568	gi|345500314|dbj|BAK74806.1|	hypothetical protein [Cyclamen persicum x Cyclamen purpurascens]	1e-60	ko00941	Flavonoid biosynthesis
	contig_11073	2954	gi|224122628|ref|XP_002330529.1|	predicted protein [Populus trichocarpa]	2e-58	ko00941	Flavonoid biosynthesis
	contig_91304	395	gi|587840786|gb|EXB31407.1|	Anthocyanidin reductase [Morus notabilis]	1e-46	ko00941	Flavonoid biosynthesis
	contig_100709	406	gi|1695134|emb|CAA70345.1|	dihydroflavonol reductase [Forsythia x intermedia]	1e-38	ko00941	Flavonoid biosynthesis
	contig_50659	1093	gi|1695134|emb|CAA70345.1|	dihydroflavonol reductase [Forsythia x intermedia]	1e-34	ko00941	Flavonoid biosynthesis
	contig_95289	372	gi|502126756|ref|XP_004499425.1|	PREDICTED: flavonol synthase/flavanone 3-hydroxylase-like [Cicer arietinum]	6e-34	ko00941	Flavonoid biosynthesis
	contig_19218	785	gi|91176171|dbj|BAE93150.1|	trans-cinnamate 4-monooxygenase [Nicotiana tabacum]	2e-21	ko00941	Flavonoid biosynthesis
	contig_95362	848	gi|584293956|gb|AHI86005.1|	chalcone isomerase [Olea europaea]	6e-18	ko00941	Flavonoid biosynthesis
	Second_Contig21	2435	gi|345098516|gb|AEN69002.1|	dihydroflavonol 4-reductase [Chrysanthemum x morifolium]	1e-12	ko00941	Flavonoid biosynthesis
	contig_22893﹡	973	gi|85068676|gb|ABC69418.1|	CYP92B3 [Nicotiana tabacum]	3e-163	ko00941; ko00944	Flavonoid biosynthesis; Flavone and flavonol biosynthesis
	contig_35418﹡	865	gi|297733885|emb|CBI15132.3|	unnamed protein product [Vitis vinifera]	3e-121	ko00941; ko00944	Flavonoid biosynthesis; Flavone and flavonol biosynthesis
	contig_35773﹡	467	gi|85068676|gb|ABC69418.1|	CYP92B3 [Nicotiana tabacum]	6e-68	ko00941; ko00944	Flavonoid biosynthesis; Flavone and flavonol biosynthesis
	contig_54625﹡	1324	gi|565386086|ref|XP_006358870.1|	PREDICTED: probable (S)-N-methylcoclaurine 3'-hydroxylase isozyme 2-like [Solanum tuberosum]	2e-63	ko00941; ko00944	Flavonoid biosynthesis; Flavone and flavonol biosynthesis
	contig_9024﹡	471	gi|565393721|ref|XP_006362519.1|	PREDICTED: probable (S)-N-methylcoclaurine 3'-hydroxylase isozyme 2-like [Solanum tuberosum]	2e-56	ko00941; ko00944	Flavonoid biosynthesis; Flavone and flavonol biosynthesis
	contig_21734﹡	301	gi|333362484|gb|AEF30421.1|	flavonoid 3'-hydroxylase, partial [Fagopyrum tataricum]	1e-51	ko00941; ko00944	Flavonoid biosynthesis; Flavone and flavonol biosynthesis
	contig_38186	959	gi|29839421|sp|Q9XGW0.1|COMT1_OCIBA	RecName: Full=Caffeic acid 3-O-methyltransferase 1; Short=CAOMT-1; Short=COMT-1; AltName: Full=S-adenosysl-L-methionine:caffeic acid 3-O-methyltransferase 1	1e-180	ko00944	Flavone and flavonol biosynthesis
	contig_104659	661	gi|460405910|ref|XP_004248417.1|	PREDICTED: caffeic acid 3-O-methyltransferase 1-like [Solanum lycopersicum]	2e-116	ko00944	Flavone and flavonol biosynthesis
	contig_26277	1335	gi|508785480|gb|EOY32736.1|	Caffeic acid 3-O-methyltransferase 1 isoform 1 [Theobroma cacao]	1e-113	ko00944	Flavone and flavonol biosynthesis
	contig_32424	569	gi|171948802|gb|ACB59250.1|	flavonoid 3-O-glucosyltransferase [Olea europaea]	3e-106	ko00944	Flavone and flavonol biosynthesis
	contig_24070	556	gi|307090030|gb|ADN27527.1|	caffeic acid O-methyltransferase [Camellia sinensis]	2e-82	ko00944	Flavone and flavonol biosynthesis
	contig_27830	406	gi|133874162|dbj|BAF49284.1|	flavonoid 3-O-galactosyltransferase [Eustoma grandiflorum]	7e-56	ko00944	Flavone and flavonol biosynthesis
	contig_27568	455	gi|460405439|ref|XP_004248183.1|	PREDICTED: trans-resveratrol di-O-methyltransferase-like [Solanum lycopersicum]	5e-46	ko00944	Flavone and flavonol biosynthesis
	contig_27829	686	gi|133874214|dbj|BAF49310.1|	UDP-glucose:anthocyanidin 3-O-glucosyltransferase [Lobelia erinus]	4e-41	ko00944	Flavone and flavonol biosynthesis
	Average	1130.35
Floral scents metabolism	contig_10073	963	gi|308513348|gb|ACU87560.2|	acetyl-CoA C-acetyltransferase [Bacopa monnieri]	6e-137	ko00900	Terpenoid backbone biosynthesis
	contig_10074	684	gi|469469462|gb|AGH32909.1|	acetyl-CoA C-acetyltransferase [Camellia chekiangoleosa]	1e-151	ko00900	Terpenoid backbone biosynthesis
	contig_10075	1120	gi|308513348|gb|ACU87560.2|	acetyl-CoA C-acetyltransferase [Bacopa monnieri]	0	ko00900	Terpenoid backbone biosynthesis
	contig_11221	475	gi|470107187|ref|XP_004289930.1|	PREDICTED: dehydrodolichyl diphosphate synthase 6-like isoform 1 [Fragaria vesca subsp. vesca]	2e-66	ko00900	Terpenoid backbone biosynthesis
	contig_1183	1105	gi|317135035|gb|ADV03080.1|	farnesyl diphosphate synthase [Bacopa monnieri]	0	ko00900	Terpenoid backbone biosynthesis
	contig_11835	1176	gi|542123280|gb|AGV34300.1|	putative geranylgeralyl diphosphate synthase-2 [Scoparia dulcis]	3e-159	ko00900	Terpenoid backbone biosynthesis
	contig_12258	3269	gi|89474863|gb|ABD73016.1|	geranylgeranyl reductase [Olea europaea]	0	ko00900	Terpenoid backbone biosynthesis
	contig_12545	730	gi|257781224|gb|ACV65039.1|	3-hydroxy-3-methylglutaryl coenzyme A synthase [Salvia miltiorrhiza]	2e-105	ko00900	Terpenoid backbone biosynthesis
	contig_13032	4221	gi|405789860|gb|AFS28673.1|	putative 2-C-methyl-D-erythritol 2,4-cyclodiphosphate synthase, partial [Olea europaea]	6e-97	ko00900	Terpenoid backbone biosynthesis
	contig_13388	1294	gi|374639383|gb|AEZ55680.1|	geranyl diphosphate synthase small subunit type II.2 [Salvia miltiorrhiza]	0	ko00900	Terpenoid backbone biosynthesis
	contig_1347	1605	gi|460368053|ref|XP_004229884.1|	PREDICTED: CAAX prenyl protease 1 homolog [Solanum lycopersicum]	0	ko00900	Terpenoid backbone biosynthesis
	contig_14013	660	gi|399142038|gb|AFP23864.1|	3-hydroxy-3-methylglutaryl coenzyme A synthase, partial [Picrorhiza kurrooa]	7e-150	ko00900	Terpenoid backbone biosynthesis
	contig_14457	1443	gi|323463187|pdb|3QKC|B	Chain B, Crystal Structure Of Geranyl Diphosphate Synthase Small Subunit From Antirrhinum Majus	1e-107	ko00900	Terpenoid backbone biosynthesis
	contig_14750	866	gi|374639357|gb|AEZ55667.1|	2-C-methyl-D-erythritol 2,4-cyclodiphosphate synthase [Salvia miltiorrhiza]	8e-124	ko00900	Terpenoid backbone biosynthesis
	contig_14890	450	gi|572099258|emb|CDI30234.1|	protein farnesyltransferase beta-subunit [Nicotiana tabacum]	9e-50	ko00900	Terpenoid backbone biosynthesis
	contig_15630	457	gi|2182815|gb|AAB69757.1|	farnesyl-protein transferase beta subunit [Solanum lycopersicum]	3e-36	ko00900	Terpenoid backbone biosynthesis
	contig_16892	2764	gi|225432422|ref|XP_002277919.1|	PREDICTED: probable 1-deoxy-D-xylulose-5-phosphate synthase, chloroplastic [Vitis vinifera]	0	ko00900	Terpenoid backbone biosynthesis
	contig_16931	960	gi|313507398|gb|ADR65113.1|	mevalonate 5-diphosphate decarboxylase [Catharanthus roseus]	1e-157	ko00900	Terpenoid backbone biosynthesis
	contig_17506	743	gi|313507398|gb|ADR65113.1|	mevalonate 5-diphosphate decarboxylase [Catharanthus roseus]	9e-100	ko00900	Terpenoid backbone biosynthesis
	contig_17781	1091	gi|374639369|gb|AEZ55673.1|	3-hydroxy-3-methylglutaryl-coenzyme A reductase 4 [Salvia miltiorrhiza]	3e-129	ko00900	Terpenoid backbone biosynthesis
	contig_17782	1808	gi|187884600|gb|ACD37361.1|	3-hydroxy-3-methylglutaryl-coenzyme A reductase [Salvia miltiorrhiza]	0	ko00900	Terpenoid backbone biosynthesis
	contig_17792	339	gi|356565770|ref|XP_003551110.1|	PREDICTED: probable acetyl-CoA acetyltransferase, cytosolic 2 isoform X1 [Glycine max]	3e-61	ko00900	Terpenoid backbone biosynthesis
	contig_18166	1502	gi|470107187|ref|XP_004289930.1|	PREDICTED: dehydrodolichyl diphosphate synthase 6-like isoform 1 [Fragaria vesca subsp. vesca]	1e-130	ko00900	Terpenoid backbone biosynthesis
	contig_18431	1328	gi|225433858|ref|XP_002264387.1|	PREDICTED: protein farnesyltransferase/geranylgeranyltransferase type-1 subunit alpha [Vitis vinifera]	3e-167	ko00900	Terpenoid backbone biosynthesis
	contig_1850	1357	gi|297741414|emb|CBI32545.3|	unnamed protein product [Vitis vinifera]	0	ko00900	Terpenoid backbone biosynthesis
	contig_1851	1147	gi|405789874|gb|AFS28680.1|	putative 4-hydroxy-3-methylbut-2-enyl diphosphate reductase, partial [Olea europaea]	6e-131	ko00900	Terpenoid backbone biosynthesis
	contig_18548	1160	gi|255563750|ref|XP_002522876.1|	acetyl-CoA acetyltransferase, mitochondrial, putative [Ricinus communis]	3e-167	ko00900	Terpenoid backbone biosynthesis
	contig_1866	1165	gi|405789864|gb|AFS28675.1|	putative 4-diphosphocytidyl-2-C-methyl-D-erythritol kinase, partial [Olea europaea]	1e-148	ko00900	Terpenoid backbone biosynthesis
	contig_1867	818	gi|405789864|gb|AFS28675.1|	putative 4-diphosphocytidyl-2-C-methyl-D-erythritol kinase, partial [Olea europaea]	7e-136	ko00900	Terpenoid backbone biosynthesis
	contig_18876	1316	gi|565398643|ref|XP_006364882.1|	PREDICTED: solanesyl diphosphate synthase 3, chloroplastic/mitochondrial-like [Solanum tuberosum]	0	ko00900	Terpenoid backbone biosynthesis
	contig_18890	1358	gi|460367663|ref|XP_004229690.1|	PREDICTED: geranylgeranyl diphosphate reductase, chloroplastic-like [Solanum lycopersicum]	0	ko00900	Terpenoid backbone biosynthesis
	contig_19172	1045	gi|317135035|gb|ADV03080.1|	farnesyl diphosphate synthase [Bacopa monnieri]	0	ko00900	Terpenoid backbone biosynthesis
	contig_193	454	gi|430727717|dbj|BAM73270.1|	1-deoxy-D-xylulose-5-phosphate reductoisomerase, partial [Dianthus caryophyllus]	2e-103	ko00900	Terpenoid backbone biosynthesis
	contig_20660	989	gi|542123280|gb|AGV34300.1|	putative geranylgeralyl diphosphate synthase-2 [Scoparia dulcis]	2e-156	ko00900	Terpenoid backbone biosynthesis
	contig_2153	1334	gi|6225532|sp|O48965.1|IDI2_CAMAC	RecName: Full=Isopentenyl-diphosphate Delta-isomerase II; AltName: Full=Isopentenyl pyrophosphate isomerase II; Short=IPP isomerase II	2e-161	ko00900	Terpenoid backbone biosynthesis
	contig_2154	1313	gi|6225532|sp|O48965.1|IDI2_CAMAC	RecName: Full=Isopentenyl-diphosphate Delta-isomerase II; AltName: Full=Isopentenyl pyrophosphate isomerase II; Short=IPP isomerase II	1e-159	ko00900	Terpenoid backbone biosynthesis
	contig_22179	1137	gi|565404047|ref|XP_006367461.1|	PREDICTED: nogo-B receptor-like isoform X1 [Solanum tuberosum]	1e-85	ko00900	Terpenoid backbone biosynthesis
	contig_23265	2715	gi|78499569|gb|ABB45811.1|	HMG-CoA synthase [Salvia miltiorrhiza]	1e-14	ko00900	Terpenoid backbone biosynthesis
	contig_23736	794	gi|42573379|ref|NP_974786.1|	prenylcysteine methylesterase [Arabidopsis thaliana]	9e-71	ko00900	Terpenoid backbone biosynthesis
	contig_24125	767	gi|222619220|gb|EEE55352.1|	hypothetical protein OsJ_03383 [Oryza sativa Japonica Group]	5e-11	ko00900	Terpenoid backbone biosynthesis
	contig_24580	1504	gi|565392334|ref|XP_006361859.1|	PREDICTED: mevalonate kinase-like [Solanum tuberosum]	0	ko00900	Terpenoid backbone biosynthesis
	contig_24602	354	gi|313507394|gb|ADR65111.1|	mevalonate kinase [Catharanthus roseus]	1e-44	ko00900	Terpenoid backbone biosynthesis
	contig_26170	767	gi|225427072|ref|XP_002275808.1|	PREDICTED: phosphomevalonate kinase [Vitis vinifera]	6e-90	ko00900	Terpenoid backbone biosynthesis
	contig_27642	631	gi|405789880|gb|AFS28683.1|	putative mevalonate kinase, partial [Olea europaea]	6e-70	ko00900	Terpenoid backbone biosynthesis
	contig_29489	512	gi|225423820|ref|XP_002277990.1|	PREDICTED: probable isoprenylcysteine alpha-carbonyl methylesterase ICMEL1 [Vitis vinifera]	2e-84	ko00900	Terpenoid backbone biosynthesis
	contig_29499	1731	gi|2654423|gb|AAB87727.1|	hydroxy-methylglutaryl-coenzyme A reductase [Nicotiana tabacum]	0	ko00900	Terpenoid backbone biosynthesis
	contig_30771	904	gi|313507394|gb|ADR65111.1|	mevalonate kinase [Catharanthus roseus]	4e-86	ko00900	Terpenoid backbone biosynthesis
	contig_3093	1720	gi|566153565|ref|XP_002300442.2|	solanesyl diphosphate synthase family protein [Populus trichocarpa]	1e-118	ko00900	Terpenoid backbone biosynthesis
	contig_31039	365	gi|462395732|gb|EMJ01531.1|	hypothetical protein PRUPE_ppa010395mg [Prunus persica]	8e-29	ko00900	Terpenoid backbone biosynthesis
	contig_31085	822	gi|85700242|gb|ABC74565.1|	3-hydroxy-3-methylglutaryl-CoA reductase [Picrorhiza kurrooa]	4e-147	ko00900	Terpenoid backbone biosynthesis
	contig_31299	920	gi|359476100|ref|XP_002282428.2|	PREDICTED: probable 1-deoxy-D-xylulose-5-phosphate synthase, chloroplastic-like [Vitis vinifera]	4e-91	ko00900	Terpenoid backbone biosynthesis
	contig_32003	1746	gi|470136759|ref|XP_004304151.1|	PREDICTED: probable isoprenylcysteine alpha-carbonyl methylesterase ICMEL2-like [Fragaria vesca subsp. vesca]	9e-150	ko00900	Terpenoid backbone biosynthesis
	contig_322	1638	gi|313507398|gb|ADR65113.1|	mevalonate 5-diphosphate decarboxylase [Catharanthus roseus]	0	ko00900	Terpenoid backbone biosynthesis
	contig_3232	2547	gi|374639395|gb|AEZ55686.1|	putative 1-deoxy-D-xylulose 5-phosphate synthase of [Salvia miltiorrhiza]	0	ko00900	Terpenoid backbone biosynthesis
	contig_32968	436	gi|405789926|gb|AFS28706.1|	putative farnesyl diphosphate synthase, partial [Olea europaea]	4e-73	ko00900	Terpenoid backbone biosynthesis
	contig_33311	1797	gi|2654423|gb|AAB87727.1|	hydroxy-methylglutaryl-coenzyme A reductase [Nicotiana tabacum]	0	ko00900	Terpenoid backbone biosynthesis
	contig_33785	1310	gi|566197402|ref|XP_006376854.1|	hypothetical protein POPTR_0012s08230g [Populus trichocarpa]	4e-153	ko00900	Terpenoid backbone biosynthesis
	contig_33811	599	gi|255581576|ref|XP_002531593.1|	protein-s isoprenylcysteine O-methyltransferase, putative [Ricinus communis]	2e-98	ko00900	Terpenoid backbone biosynthesis
	contig_34394	1396	gi|587924411|gb|EXC11710.1|	Solanesyl diphosphate synthase 1 [Morus notabilis]	2e-158	ko00900	Terpenoid backbone biosynthesis
	contig_35316	1190	gi|567921302|ref|XP_006452657.1|	hypothetical protein CICLE_v10008832mg [Citrus clementina]	2e-162	ko00900	Terpenoid backbone biosynthesis
	contig_35722	542	gi|462411624|gb|EMJ16673.1|	hypothetical protein PRUPE_ppa006567mg [Prunus persica]	2e-39	ko00900	Terpenoid backbone biosynthesis
	contig_36161	1806	gi|225440914|ref|XP_002282860.1|	PREDICTED: CAAX prenyl protease 2 [Vitis vinifera]	5e-80	ko00900	Terpenoid backbone biosynthesis
	contig_36742	1069	gi|566153565|ref|XP_002300442.2|	solanesyl diphosphate synthase family protein [Populus trichocarpa]	1e-137	ko00900	Terpenoid backbone biosynthesis
	contig_36743	1085	gi|566153565|ref|XP_002300442.2|	solanesyl diphosphate synthase family protein [Populus trichocarpa]	5e-132	ko00900	Terpenoid backbone biosynthesis
	contig_39359	692	gi|78499567|gb|ABB45810.1|	acetoacetyl-CoA thiolase [Salvia miltiorrhiza]	7e-56	ko00900	Terpenoid backbone biosynthesis
	contig_4224	695	gi|374639397|gb|AEZ55687.1|	putative 1-deoxy-D-xylulose 5-phosphate synthase precursor [Salvia miltiorrhiza]	4e-63	ko00900	Terpenoid backbone biosynthesis
	contig_43226	1133	gi|323145669|gb|ADX31914.1|	HMG CoA reductase [Bacopa monnieri]	0	ko00900	Terpenoid backbone biosynthesis
	contig_47127	609	gi|567890489|ref|XP_006437765.1|	hypothetical protein CICLE_v10031407mg [Citrus clementina]	3e-16	ko00900	Terpenoid backbone biosynthesis
	contig_50124	849	gi|565343748|ref|XP_006338990.1|	PREDICTED: dehydrodolichyl diphosphate synthase 2-like [Solanum tuberosum]	1e-62	ko00900	Terpenoid backbone biosynthesis
	contig_516	1520	gi|225427072|ref|XP_002275808.1|	PREDICTED: phosphomevalonate kinase [Vitis vinifera]	4e-73	ko00900	Terpenoid backbone biosynthesis
	contig_54085	650	gi|527207647|gb|EPS72860.1|	hypothetical protein M569_01896, partial [Genlisea aurea]	1e-16	ko00900	Terpenoid backbone biosynthesis
	contig_5507	1479	gi|565375130|ref|XP_006354090.1|	PREDICTED: probable phytol kinase 3, chloroplastic-like [Solanum tuberosum]	1e-138	ko00900	Terpenoid backbone biosynthesis
	contig_55173	477	gi|157169108|gb|ABV25900.1|	3-hydroxy-3-methylglutaryl-coenzyme A reductase [Antirrhinum majus]	1e-15	ko00900	Terpenoid backbone biosynthesis
	contig_56444	963	gi|395146547|gb|AFN53700.1|	hypothetical protein [Linum usitatissimum]	6e-48	ko00900	Terpenoid backbone biosynthesis
	contig_58424	416	gi|288225912|gb|ADC44451.1|	3-hydroxy-3-methylglutaryl-coenzyme A reductase 1 [Salvia miltiorrhiza]	8e-25	ko00900	Terpenoid backbone biosynthesis
	contig_6074	2893	gi|374639359|gb|AEZ55668.1|	4-hydroxy-3-methylbut-2-enyl diphosphate synthase [Salvia miltiorrhiza]	0	ko00900	Terpenoid backbone biosynthesis
	contig_62769	1369	gi|500864400|gb|AGL91645.1|	geranyl diphosphate synthase large subunit [Catharanthus roseus]	0	ko00900	Terpenoid backbone biosynthesis
	contig_6518	1037	gi|357466311|ref|XP_003603440.1|	hypothetical protein MTR_3g107740 [Medicago truncatula]	1e-124	ko00900	Terpenoid backbone biosynthesis
	contig_6661	757	gi|426322797|gb|AFY26193.1|	geranylgeranyl diphosphate synthase [Picrorhiza kurrooa]	3e-55	ko00900	Terpenoid backbone biosynthesis
	contig_67709	421	gi|414091093|gb|AFW98428.1|	cis-prenyltransferase 4 [Solanum lycopersicum]	3e-17	ko00900	Terpenoid backbone biosynthesis
	contig_68200	1103	gi|460368053|ref|XP_004229884.1|	PREDICTED: CAAX prenyl protease 1 homolog [Solanum lycopersicum]	3e-10	ko00900	Terpenoid backbone biosynthesis
	contig_6994	1538	gi|374639395|gb|AEZ55686.1|	putative 1-deoxy-D-xylulose 5-phosphate synthase of [Salvia miltiorrhiza]	0	ko00900	Terpenoid backbone biosynthesis
	contig_6995	987	gi|374639395|gb|AEZ55686.1|	putative 1-deoxy-D-xylulose 5-phosphate synthase of [Salvia miltiorrhiza]	0	ko00900	Terpenoid backbone biosynthesis
	contig_72765	1021	gi|357490673|ref|XP_003615624.1|	Dehydrodolichyl diphosphate synthase [Medicago truncatula]	3e-101	ko00900	Terpenoid backbone biosynthesis
	contig_79360	394	gi|565345057|ref|XP_006339615.1|	PREDICTED: CAAX prenyl protease 1 homolog [Solanum tuberosum]	1e-10	ko00900	Terpenoid backbone biosynthesis
	contig_794	1452	gi|110346530|emb|CAJ85787.1|	1-deoxy-D-xylulose-5-phosphate reductoisomerase [Nicotiana benthamiana]	2e-85	ko00900	Terpenoid backbone biosynthesis
	contig_81529	805	gi|302142446|emb|CBI19649.3|	unnamed protein product [Vitis vinifera]	1e-48	ko00900	Terpenoid backbone biosynthesis
	contig_8485	863	gi|374639359|gb|AEZ55668.1|	4-hydroxy-3-methylbut-2-enyl diphosphate synthase [Salvia miltiorrhiza]	8e-130	ko00900	Terpenoid backbone biosynthesis
	contig_87789	494	gi|74200038|dbj|BAE22855.1|	unnamed protein product [Mus musculus]	3e-116	ko00900	Terpenoid backbone biosynthesis
	contig_9696	822	gi|193792541|gb|ACF21004.1|	1-deoxy-D-xylulose 5-phosphate synthase [Salvia miltiorrhiza]	2e-79	ko00900	Terpenoid backbone biosynthesis
	contig_9697	1893	gi|225432422|ref|XP_002277919.1|	PREDICTED: probable 1-deoxy-D-xylulose-5-phosphate synthase, chloroplastic [Vitis vinifera]	0	ko00900	Terpenoid backbone biosynthesis
	First_Contig484	1543	gi|224109216|ref|XP_002333297.1|	predicted protein [Populus trichocarpa]	8e-23	ko00900	Terpenoid backbone biosynthesis
	contig_105310	676	gi|498424934|emb|CCM43930.1|	putative monoterpene synthase [Coffea arabica]	1e-73	ko00902	Monoterpenoid biosynthesis
	contig_15764	1242	gi|508704147|gb|EOX96043.1|	Neomenthol dehydrogenase, putative [Theobroma cacao]	2e-61	ko00902	Monoterpenoid biosynthesis
	contig_18344	2059	gi|147777589|emb|CAN62729.1|	hypothetical protein VITISV_003091 [Vitis vinifera]	0	ko00902	Monoterpenoid biosynthesis
	contig_18345	737	gi|296090351|emb|CBI40170.3|	unnamed protein product [Vitis vinifera]	4e-92	ko00902	Monoterpenoid biosynthesis
	contig_19143	2700	gi|385211788|gb|AFI47928.1|	terpene synthase 3 [Olea europaea]	0	ko00902	Monoterpenoid biosynthesis
	contig_22002	404	gi|565370236|ref|XP_006351730.1|	PREDICTED: (-)-camphene/tricyclene synthase, chloroplastic-like [Solanum tuberosum]	2e-48	ko00902	Monoterpenoid biosynthesis
	contig_22227	1011	gi|462416936|gb|EMJ21673.1|	hypothetical protein PRUPE_ppa008632mg [Prunus persica]	2e-87	ko00902	Monoterpenoid biosynthesis
	contig_24008	939	gi|399137068|gb|AFP23130.1|	monoterpene synthases [Picrorhiza kurrooa]	5e-29	ko00902	Monoterpenoid biosynthesis
	contig_29672	1124	gi|565344882|ref|XP_006339532.1|	PREDICTED: short-chain dehydrogenase/reductase 2b-like [Solanum tuberosum]	1e-126	ko00902	Monoterpenoid biosynthesis
	contig_29865	1285	gi|565346458|ref|XP_006340272.1|	PREDICTED: short-chain dehydrogenase/reductase 2b-like [Solanum tuberosum]	1e-166	ko00902	Monoterpenoid biosynthesis
	contig_31681	1200	gi|225465905|ref|XP_002266808.1|	PREDICTED: myrcene synthase, chloroplastic [Vitis vinifera]	8e-121	ko00902	Monoterpenoid biosynthesis
	contig_41137	1879	gi|313755442|gb|ADR74212.1|	(3S)-linalool/(E)-nerolidol synthase [Vitis vinifera]	1e-153	ko00902	Monoterpenoid biosynthesis
	contig_43518	736	gi|149364864|gb|ABR24417.1|	nerolidol/linalool synthase 1 [Antirrhinum majus]	8e-77	ko00902	Monoterpenoid biosynthesis
	contig_43977	1587	gi|149364864|gb|ABR24417.1|	nerolidol/linalool synthase 1 [Antirrhinum majus]	8e-166	ko00902	Monoterpenoid biosynthesis
	contig_47928	615	gi|399137068|gb|AFP23130.1|	monoterpene synthases [Picrorhiza kurrooa]	2e-36	ko00902	Monoterpenoid biosynthesis
	contig_48467	359	gi|399137068|gb|AFP23130.1|	monoterpene synthases [Picrorhiza kurrooa]	6e-29	ko00902	Monoterpenoid biosynthesis
	contig_50243	997	gi|399137068|gb|AFP23130.1|	monoterpene synthases [Picrorhiza kurrooa]	3e-166	ko00902	Monoterpenoid biosynthesis
	contig_53806	475	gi|399137068|gb|AFP23130.1|	monoterpene synthases [Picrorhiza kurrooa]	4e-71	ko00902	Monoterpenoid biosynthesis
	contig_56453	2010	gi|565344882|ref|XP_006339532.1|	PREDICTED: short-chain dehydrogenase/reductase 2b-like [Solanum tuberosum]	1e-14	ko00902	Monoterpenoid biosynthesis
	contig_59887	643	gi|296090351|emb|CBI40170.3|	unnamed protein product [Vitis vinifera]	1e-57	ko00902	Monoterpenoid biosynthesis
	contig_66206	682	gi|568875943|ref|XP_006491048.1|	PREDICTED: (+)-neomenthol dehydrogenase-like [Citrus sinensis]	1e-20	ko00902	Monoterpenoid biosynthesis
	contig_77478	1812	gi|385211786|gb|AFI47927.1|	terpene synthase 2 [Olea europaea]	0	ko00902	Monoterpenoid biosynthesis
	contig_89683	403	gi|508704140|gb|EOX96036.1|	NAD(P)-binding Rossmann-fold superfamily protein, putative [Theobroma cacao]	4e-26	ko00902	Monoterpenoid biosynthesis
	contig_9119	985	gi|147777589|emb|CAN62729.1|	hypothetical protein VITISV_003091 [Vitis vinifera]	2e-77	ko00902	Monoterpenoid biosynthesis
	contig_91561	407	gi|75251483|sp|Q5SBP6.1|GDS_OCIBA	RecName: Full=Germacrene-D synthase; AltName: Full=(-)-germacrene D synthase	3e-25	ko00902	Monoterpenoid biosynthesis
	contig_100598	487	gi|255563520|ref|XP_002522762.1|	cytochrome P450, putative [Ricinus communis]	6e-49	ko00903	Limonene and pinene degradation
	contig_100754	455	gi|573918707|ref|XP_006646990.1|	PREDICTED: ent-cassadiene C2-hydroxylase-like [Oryza brachyantha]	3e-56	ko00903	Limonene and pinene degradation
	contig_101314	1684	gi|508096130|gb|AGN04217.1|	cytochrome P450 [Salvia miltiorrhiza]	0	ko00903	Limonene and pinene degradation
	contig_101896	506	gi|297591647|dbj|BAJ09068.1|	cytochrome P450 [Sesamum schinzianum]	2e-90	ko00903	Limonene and pinene degradation
	contig_102790	446	gi|297591647|dbj|BAJ09068.1|	cytochrome P450 [Sesamum schinzianum]	2e-48	ko00903	Limonene and pinene degradation
	contig_103070	653	gi|255564478|ref|XP_002523235.1|	cytochrome P450, putative [Ricinus communis]	8e-60	ko00903	Limonene and pinene degradation
	contig_104846	652	gi|566202297|ref|XP_006375022.1|	hypothetical protein POPTR_0014s03660g [Populus trichocarpa]	3e-100	ko00903	Limonene and pinene degradation
	contig_11016	460	gi|587919904|gb|EXC07358.1|	Cytochrome P450 82A4 [Morus notabilis]	1e-49	ko00903	Limonene and pinene degradation
	contig_11412	867	gi|85068672|gb|ABC69416.1|	CYP71AU1 [Nicotiana tabacum]	1e-102	ko00903	Limonene and pinene degradation
	contig_11413	887	gi|565355207|ref|XP_006344491.1|	PREDICTED: cytochrome P450 71A6-like [Solanum tuberosum]	1e-84	ko00903	Limonene and pinene degradation
	contig_11544	984	gi|223452696|gb|ACM89738.1|	mitochondrial benzaldehyde dehydrogenase [Antirrhinum majus]	2e-166	ko00903	Limonene and pinene degradation
	contig_12695	1120	gi|223452696|gb|ACM89738.1|	mitochondrial benzaldehyde dehydrogenase [Antirrhinum majus]	0	ko00903	Limonene and pinene degradation
	contig_13695	871	gi|356557707|ref|XP_003547154.1|	PREDICTED: aldehyde dehydrogenase family 3 member F1-like [Glycine max]	5e-99	ko00903	Limonene and pinene degradation
	contig_14386	1212	gi|225438871|ref|XP_002283502.1|	PREDICTED: isoflavone 2'-hydroxylase-like [Vitis vinifera]	2e-135	ko00903	Limonene and pinene degradation
	contig_17171	681	gi|225444349|ref|XP_002265911.1|	PREDICTED: cytochrome P450 77A3 [Vitis vinifera]	1e-127	ko00903	Limonene and pinene degradation
	contig_17789	664	gi|373501804|gb|AEY75221.1|	cytochrome P450 CYP82D47 [Panax ginseng]	7e-37	ko00903	Limonene and pinene degradation
	contig_18066	2920	gi|225449736|ref|XP_002270736.1|	PREDICTED: cytochrome P450 77A2 [Vitis vinifera]	0	ko00903	Limonene and pinene degradation
	contig_18902	780	gi|502124011|ref|XP_004498346.1|	PREDICTED: aldehyde dehydrogenase family 3 member H1-like isoform X1 [Cicer arietinum]	3e-152	ko00903	Limonene and pinene degradation
	contig_18903	1477	gi|460392867|ref|XP_004242034.1|	PREDICTED: aldehyde dehydrogenase family 3 member H1-like [Solanum lycopersicum]	1e-173	ko00903	Limonene and pinene degradation
	contig_19799	383	gi|470101247|ref|XP_004287088.1|	PREDICTED: aldehyde dehydrogenase family 2 member C4-like [Fragaria vesca subsp. vesca]	2e-27	ko00903	Limonene and pinene degradation
	contig_20978	400	gi|85068672|gb|ABC69416.1|	CYP71AU1 [Nicotiana tabacum]	1e-42	ko00903	Limonene and pinene degradation
	contig_2134	1939	gi|225441018|ref|XP_002283772.1|	PREDICTED: cytochrome P450 76A2 [Vitis vinifera]	2e-165	ko00903	Limonene and pinene degradation
	contig_2142	2608	gi|565356512|ref|XP_006345108.1|	PREDICTED: cytochrome P450 78A5-like [Solanum tuberosum]	0	ko00903	Limonene and pinene degradation
	contig_21921	350	gi|297733673|emb|CBI14920.3|	unnamed protein product [Vitis vinifera]	4e-51	ko00903	Limonene and pinene degradation
	contig_23012	682	gi|566206817|ref|XP_002321643.2|	methylcoclaurine hydroxylase family protein [Populus trichocarpa]	1e-69	ko00903	Limonene and pinene degradation
	contig_23903	669	gi|225441018|ref|XP_002283772.1|	PREDICTED: cytochrome P450 76A2 [Vitis vinifera]	2e-58	ko00903	Limonene and pinene degradation
	contig_24344	1108	gi|225438871|ref|XP_002283502.1|	PREDICTED: isoflavone 2'-hydroxylase-like [Vitis vinifera]	2e-136	ko00903	Limonene and pinene degradation
	contig_24859	412	gi|460385608|ref|XP_004238495.1|	PREDICTED: cytochrome P450 71A1-like [Solanum lycopersicum]	2e-71	ko00903	Limonene and pinene degradation
	contig_24884	307	gi|291195877|gb|ADD84653.1|	CYP92A46 [Scoparia dulcis]	2e-37	ko00903	Limonene and pinene degradation
	contig_25609	1031	gi|565369856|ref|XP_006351549.1|	PREDICTED: cytochrome P450 71A4-like [Solanum tuberosum]	2e-58	ko00903	Limonene and pinene degradation
	contig_25610	1575	gi|3582021|emb|CAA70575.1|	cytochrome P450 [Nepeta racemosa]	0	ko00903	Limonene and pinene degradation
	contig_303	429	gi|460412424|ref|XP_004251601.1|	PREDICTED: aldehyde dehydrogenase family 2 member C4-like [Solanum lycopersicum]	3e-26	ko00903	Limonene and pinene degradation
	contig_31444	764	gi|297733678|emb|CBI14925.3|	unnamed protein product [Vitis vinifera]	5e-70	ko00903	Limonene and pinene degradation
	contig_34881	490	gi|223452696|gb|ACM89738.1|	mitochondrial benzaldehyde dehydrogenase [Antirrhinum majus]	1e-64	ko00903	Limonene and pinene degradation
	contig_3505	1799	gi|508700377|gb|EOX92273.1|	Cytochrome P450, family 78, subfamily A, polypeptide 7 [Theobroma cacao]	0	ko00903	Limonene and pinene degradation
	contig_35315	1678	gi|255572197|ref|XP_002527038.1|	cytochrome P450, putative [Ricinus communis]	2e-98	ko00903	Limonene and pinene degradation
	contig_35468	1414	gi|470103106|ref|XP_004287985.1|	PREDICTED: isoflavone 2'-hydroxylase-like [Fragaria vesca subsp. vesca]	0	ko00903	Limonene and pinene degradation
	contig_35883	1483	gi|224078652|ref|XP_002305592.1|	cytochrome P450 family protein [Populus trichocarpa]	0	ko00903	Limonene and pinene degradation
	contig_36739	479	gi|460414946|ref|XP_004252822.1|	PREDICTED: isoflavone 2'-hydroxylase-like [Solanum lycopersicum]	4e-40	ko00903	Limonene and pinene degradation
	contig_37675	2370	gi|460381295|ref|XP_004236387.1|	PREDICTED: uncharacterized protein LOC101254987 [Solanum lycopersicum]	7e-65	ko00903	Limonene and pinene degradation
	contig_37978	1879	gi|565372179|ref|XP_006352674.1|	PREDICTED: cytochrome P450 82C4-like [Solanum tuberosum]	0	ko00903	Limonene and pinene degradation
	contig_39979	408	gi|451167578|gb|AGF30364.1|	CYP450 monooxygenase CYP82D33 [Ocimum basilicum]	1e-63	ko00903	Limonene and pinene degradation
	contig_40186	656	gi|291195873|gb|ADD84651.1|	CYP81B36 [Scoparia dulcis]	6e-70	ko00903	Limonene and pinene degradation
	contig_43145	822	gi|359492643|ref|XP_002282051.2|	PREDICTED: cytochrome P450 82A3-like [Vitis vinifera]	1e-117	ko00903	Limonene and pinene degradation
	contig_43848	2042	gi|18000070|gb|AAL54886.1|AF092915_1	cytochrome P450-dependent fatty acid hydroxylase [Nicotiana tabacum]	0	ko00903	Limonene and pinene degradation
	contig_44379	2048	gi|224130624|ref|XP_002320887.1|	cytochrome P450 78A3p family protein [Populus trichocarpa]	0	ko00903	Limonene and pinene degradation
	contig_44805	527	gi|5915814|sp|O04164.1|C71A6_NEPRA	RecName: Full=Cytochrome P450 71A6	2e-60	ko00903	Limonene and pinene degradation
	contig_45655	1965	gi|359491192|ref|XP_003634238.1|	PREDICTED: LOW QUALITY PROTEIN: cytochrome P450 71A4-like [Vitis vinifera]	0	ko00903	Limonene and pinene degradation
	contig_47463	311	gi|85068630|gb|ABC69395.1|	CYP71D47v2 [Nicotiana tabacum]	4e-40	ko00903	Limonene and pinene degradation
	contig_48769	494	gi|255539531|ref|XP_002510830.1|	(S)-N-methylcoclaurine 3'-hydroxylase isozyme, putative [Ricinus communis]	2e-68	ko00903	Limonene and pinene degradation
	contig_49526	1610	gi|565357608|ref|XP_006345633.1|	PREDICTED: premnaspirodiene oxygenase-like [Solanum tuberosum]	9e-158	ko00903	Limonene and pinene degradation
	contig_50238	1766	gi|388827897|gb|AFK79031.1|	cytochrome P450 CYP736A54 [Bupleurum chinense]	0	ko00903	Limonene and pinene degradation
	contig_51804	449	gi|85068672|gb|ABC69416.1|	CYP71AU1 [Nicotiana tabacum]	3e-41	ko00903	Limonene and pinene degradation
	contig_54827	530	gi|451167578|gb|AGF30364.1|	CYP450 monooxygenase CYP82D33 [Ocimum basilicum]	2e-38	ko00903	Limonene and pinene degradation
	contig_55601	416	gi|255539531|ref|XP_002510830.1|	(S)-N-methylcoclaurine 3'-hydroxylase isozyme, putative [Ricinus communis]	6e-56	ko00903	Limonene and pinene degradation
	contig_57580	2182	gi|460408398|ref|XP_004249632.1|	PREDICTED: cytochrome P450 76A2-like [Solanum lycopersicum]	0	ko00903	Limonene and pinene degradation
	contig_57702	732	gi|18000070|gb|AAL54886.1|AF092915_1	cytochrome P450-dependent fatty acid hydroxylase [Nicotiana tabacum]	4e-122	ko00903	Limonene and pinene degradation
	contig_5870	1682	gi|508096130|gb|AGN04217.1|	cytochrome P450 [Salvia miltiorrhiza]	0	ko00903	Limonene and pinene degradation
	contig_59066	958	gi|334305730|sp|A6YIH8.1|C7D55_HYOMU	RecName: Full=Premnaspirodiene oxygenase; Short=HPO; AltName: Full=Cytochrome P450 71D55	6e-85	ko00903	Limonene and pinene degradation
	contig_61302	536	gi|297738447|emb|CBI27648.3|	unnamed protein product [Vitis vinifera]	5e-88	ko00903	Limonene and pinene degradation
	contig_61947	1075	gi|359491185|ref|XP_002276558.2|	PREDICTED: cytochrome P450 71A1-like [Vitis vinifera]	8e-44	ko00903	Limonene and pinene degradation
	contig_64090	336	gi|147774514|emb|CAN76783.1|	hypothetical protein VITISV_028822 [Vitis vinifera]	8e-36	ko00903	Limonene and pinene degradation
	contig_64544	699	gi|460391841|ref|XP_004241527.1|	PREDICTED: BTB/POZ and TAZ domain-containing protein 2-like [Solanum lycopersicum]	7e-89	ko00903	Limonene and pinene degradation
	contig_65273	300	gi|85068672|gb|ABC69416.1|	CYP71AU1 [Nicotiana tabacum]	5e-35	ko00903	Limonene and pinene degradation
	contig_6559	825	gi|508786924|gb|EOY34180.1|	Uncharacterized protein TCM_041932 [Theobroma cacao]	4e-14	ko00903	Limonene and pinene degradation
	contig_65804	412	gi|470134407|ref|XP_004303044.1|	PREDICTED: cytochrome P450 76A2-like [Fragaria vesca subsp. vesca]	5e-34	ko00903	Limonene and pinene degradation
	contig_66370	609	gi|508712035|gb|EOY03932.1|	Cytochrome P450, family 81, subfamily D, polypeptide 8, putative [Theobroma cacao]	5e-42	ko00903	Limonene and pinene degradation
	contig_66414	1816	gi|565357608|ref|XP_006345633.1|	PREDICTED: premnaspirodiene oxygenase-like [Solanum tuberosum]	0	ko00903	Limonene and pinene degradation
	contig_67300	519	gi|565345518|ref|XP_006339843.1|	PREDICTED: cytochrome P450 81D1-like [Solanum tuberosum]	7e-74	ko00903	Limonene and pinene degradation
	contig_6806	1628	gi|566208424|ref|XP_002322606.2|	hypothetical protein POPTR_0016s03160g [Populus trichocarpa]	0	ko00903	Limonene and pinene degradation
	contig_68600	1027	gi|508775065|gb|EOY22321.1|	BTB and TAZ domain protein 2 isoform 3, partial [Theobroma cacao]	3e-18	ko00903	Limonene and pinene degradation
	contig_70531	535	gi|460391841|ref|XP_004241527.1|	PREDICTED: BTB/POZ and TAZ domain-containing protein 2-like [Solanum lycopersicum]	3e-94	ko00903	Limonene and pinene degradation
	contig_71020	948	gi|85068672|gb|ABC69416.1|	CYP71AU1 [Nicotiana tabacum]	9e-104	ko00903	Limonene and pinene degradation
	contig_71427	625	gi|85068672|gb|ABC69416.1|	CYP71AU1 [Nicotiana tabacum]	4e-62	ko00903	Limonene and pinene degradation
	contig_74665	1031	gi|565392794|ref|XP_006362076.1|	PREDICTED: cytochrome P450 81D1-like [Solanum tuberosum]	2e-85	ko00903	Limonene and pinene degradation
	contig_7476	927	gi|224078652|ref|XP_002305592.1|	cytochrome P450 family protein [Populus trichocarpa]	2e-158	ko00903	Limonene and pinene degradation
	contig_75545	540	gi|359491185|ref|XP_002276558.2|	PREDICTED: cytochrome P450 71A1-like [Vitis vinifera]	5e-92	ko00903	Limonene and pinene degradation
	contig_7766	1798	gi|460373284|ref|XP_004232451.1|	PREDICTED: aldehyde dehydrogenase family 3 member F1-like [Solanum lycopersicum]	0	ko00903	Limonene and pinene degradation
	contig_819	1932	gi|508700377|gb|EOX92273.1|	Cytochrome P450, family 78, subfamily A, polypeptide 7 [Theobroma cacao]	0	ko00903	Limonene and pinene degradation
	contig_82041	863	gi|508096130|gb|AGN04217.1|	cytochrome P450 [Salvia miltiorrhiza]	5e-131	ko00903	Limonene and pinene degradation
	contig_82425	501	gi|460381079|ref|XP_004236280.1|	PREDICTED: cytochrome P450 71A2-like [Solanum lycopersicum]	2e-46	ko00903	Limonene and pinene degradation
	contig_83441	540	gi|508775027|gb|EOY22283.1|	Cytochrome P450 71A1 [Theobroma cacao]	4e-92	ko00903	Limonene and pinene degradation
	contig_83776	1717	gi|5915836|sp|P93531.1|C71D7_SOLCH	RecName: Full=Cytochrome P450 71D7	0	ko00903	Limonene and pinene degradation
	contig_83914	1258	gi|565359790|ref|XP_006346673.1|	PREDICTED: cytochrome P450 82C4-like [Solanum tuberosum]	2e-109	ko00903	Limonene and pinene degradation
	contig_85834	367	gi|255544568|ref|XP_002513345.1|	cytochrome P450, putative [Ricinus communis]	3e-54	ko00903	Limonene and pinene degradation
	contig_85835	532	gi|565357608|ref|XP_006345633.1|	PREDICTED: premnaspirodiene oxygenase-like [Solanum tuberosum]	7e-51	ko00903	Limonene and pinene degradation
	contig_9017	2016	gi|565351554|ref|XP_006342721.1|	PREDICTED: isoflavone 2'-hydroxylase-like [Solanum tuberosum]	0	ko00903	Limonene and pinene degradation
	contig_94680	1775	gi|147767047|emb|CAN67678.1|	hypothetical protein VITISV_035274 [Vitis vinifera]	0	ko00903	Limonene and pinene degradation
	contig_95173	510	gi|565359790|ref|XP_006346673.1|	PREDICTED: cytochrome P450 82C4-like [Solanum tuberosum]	1e-59	ko00903	Limonene and pinene degradation
	contig_96603	538	gi|5915815|sp|Q42716.1|C71A8_MENPI	RecName: Full=Cytochrome P450 71A8	2e-45	ko00903	Limonene and pinene degradation
	contig_97956	315	gi|225438871|ref|XP_002283502.1|	PREDICTED: isoflavone 2'-hydroxylase-like [Vitis vinifera]	2e-30	ko00903	Limonene and pinene degradation
	contig_99086	434	gi|75315260|sp|Q9XHE7.1|C71DD_MENPI	RecName: Full=Cytochrome P450 71D13; AltName: Full=(-)-(4S)-Limonene-3-hydroxylase; AltName: Full=Cytochrome P450 isoform PM17	1e-67	ko00903	Limonene and pinene degradation
	contig_99110	706	gi|565395850|ref|XP_006363549.1|	PREDICTED: cytochrome P450 71A1-like isoform X1 [Solanum tuberosum]	2e-81	ko00903	Limonene and pinene degradation
	contig_9915	1332	gi|470125893|ref|XP_004298932.1|	PREDICTED: aldehyde dehydrogenase family 2 member B4, mitochondrial-like [Fragaria vesca subsp. vesca]	0	ko00903	Limonene and pinene degradation
	contig_99178	587	gi|281486606|gb|ADA70806.1|	cytochrome P450 CYP71D177 [Scoparia dulcis]	2e-91	ko00903	Limonene and pinene degradation
	First_Contig789	946	gi|85068596|gb|ABC69378.1|	CYP81B2v1 [Nicotiana tabacum]	4e-24	ko00903	Limonene and pinene degradation
	Average	1069.78
