# Supplementary material for: Transcriptome Analysis of Syringa oblata Lindl. Inflorescence Identifies Genes Associated with Pigment Biosynthesis and Scent Metabolism
Source: PLoS One. 2015 Nov 20;10(11):e0142542. doi: 10.1371/journal.pone.0142542 (PMC4654506; doi:10.1371/journal.pone.0142542)
Supplement: S6 File — (XLSX) [file pone.0142542.s010.xlsx]

## Sheet: SOB vs SOFB
Functional annotations and statistics of all the DEGs
Unigene_id	Unigene_length	SissProt_annotation	NR_annotation	Sob1_FPKM	Sob2_FPKM	Sob3_FPKM	Sobs1_FPKM	Sobs2_FPKM	Sobs3_FPKM	Sobs_FPKM	Sob_FPKM	Fold_change-Sobs/Sob	p-value	FDR	UP/DOWN regulate
contig_1	659	sp|Q9C521|UGAL1_ARATH UDP-galactose transporter 1 OS=Arabidopsis thaliana GN=UDP-GALT1 PE=2 SV=1	gi|225459544|ref|XP_002285850.1| PREDICTED: UDP-galactose transporter 1 isoform 1 [Vitis vinifera]	59.55	61.89	66.74	125.61	173.46	171.14	156.737	62.7267	2.49872	7.45827e-10	1.32212e-07	UP
contig_10018	848	sp|Q8LB81|GDL79_ARATH GDSL esterase/lipase At5g33370 OS=Arabidopsis thaliana GN=At5g33370 PE=2 SV=1	gi|460393568|ref|XP_004242381.1| PREDICTED: GDSL esterase/lipase At5g33370-like [Solanum lycopersicum]	5.15	8.47	6.62	91	76.89	114.88	94.2567	6.74667	13.9708	2.73809e-20	1.17146e-17	UP
contig_100311	1837	sp|I1S2N3|GAOA_GIBZE Galactose oxidase OS=Gibberella zeae (strain PH-1 / ATCC MYA-4620 / FGSC 9075 / NRRL 31084) GN=GAOA PE=3 SV=1	gi|225456846|ref|XP_002276473.1| PREDICTED: uncharacterized protein LOC100253501 [Vitis vinifera]	0	0.07	0	10.73	8.21	226.3	81.7467	0.0233333	3503.43	3.24633e-23	1.70555e-20	UP
contig_10059	688	sp|Q8LFN2|Y3037_ARATH Probable inactive leucine-rich repeat receptor-like protein kinase At3g03770 OS=Arabidopsis thaliana GN=At3g03770 PE=2 SV=1	gi|460368426|ref|XP_004230068.1| PREDICTED: probable inactive leucine-rich repeat receptor-like protein kinase At3g03770-like [Solanum lycopersicum]	38.93	67.05	63.42	191.88	85.64	150.88	142.8	56.4667	2.52893	2.78044e-09	4.60672e-07	UP
contig_10060	3865	sp|P04323|POL3_DROME Retrovirus-related Pol polyprotein from transposon 17.6 OS=Drosophila melanogaster GN=pol PE=4 SV=1	gi|147856403|emb|CAN80324.1| hypothetical protein VITISV_015014 [Vitis vinifera]	4.39	8.89	8.66	416.04	723.42	414.59	518.017	7.31333	70.8318	1.47186e-138	5.14632e-135	UP
contig_10073	963	sp|Q8S4Y1|THIC1_ARATH "Acetyl-CoA acetyltransferase, cytosolic 1 OS=Arabidopsis thaliana GN=AAT1 PE=2 SV=1"	gi|308513348|gb|ACU87560.2| acetyl-CoA C-acetyltransferase [Bacopa monnieri]	55.01	47.26	56.1	97.88	113.53	186.22	132.543	52.79	2.51077	1.05369e-08	1.58991e-06	UP
contig_10074	684	sp|Q8S4Y1|THIC1_ARATH "Acetyl-CoA acetyltransferase, cytosolic 1 OS=Arabidopsis thaliana GN=AAT1 PE=2 SV=1"	gi|469469462|gb|AGH32909.1| acetyl-CoA C-acetyltransferase [Camellia chekiangoleosa]	93.29	116.04	108.42	213.75	214.92	236.28	221.65	105.917	2.09268	6.32562e-10	1.13926e-07	UP
contig_10090	875	sp|Q9S746|HTH_ARATH Protein HOTHEAD OS=Arabidopsis thaliana GN=HTH PE=1 SV=1	gi|460381301|ref|XP_004236390.1| PREDICTED: protein HOTHEAD-like [Solanum lycopersicum]	0.99	2.24	3.45	24.12	58.95	32.37	38.48	2.22667	17.2814	6.49807e-09	1.01996e-06	UP
contig_101495	1108	sp|Q9SE93|PNAE_RAUSE Polyneuridine-aldehyde esterase OS=Rauvolfia serpentina GN=PNAE PE=1 SV=1	gi|565359344|ref|XP_006346475.1| PREDICTED: salicylic acid-binding protein 2-like [Solanum tuberosum]	0	0.25	0.13	6.23	85.2	4.2	31.8767	0.126667	251.658	8.80793e-09	1.3491e-06	UP
contig_10197	1386	sp|P31687|4CL2_SOYBN 4-coumarate--CoA ligase 2 OS=Glycine max PE=2 SV=2	gi|545273863|gb|AGW27193.1| 4-coumarate:coenzyme A ligase 3 [Salvia miltiorrhiza]	28.31	19.03	25.01	103.02	108.14	111.7	107.62	24.1167	4.46247	4.0772e-13	1.02079e-10	UP
contig_10266	840	-	gi|350537023|ref|NP_001234532.1| wound/stress protein precursor [Solanum lycopersicum]	59.77	204.41	118.8	682.12	297.46	521.37	500.317	127.66	3.91913	1.04533e-50	1.49288e-47	UP
contig_10270	460	sp|P32826|SCP49_ARATH Serine carboxypeptidase-like 49 OS=Arabidopsis thaliana GN=SCPL49 PE=2 SV=2	gi|460390105|ref|XP_004240682.1| PREDICTED: serine carboxypeptidase-like 48-like [Solanum lycopersicum]	20.03	44.93	19.11	197.69	278.43	163.82	213.313	28.0233	7.61199	4.8723e-35	4.25898e-32	UP
contig_10336	442	sp|O65396|GCST_ARATH "Aminomethyltransferase, mitochondrial OS=Arabidopsis thaliana GN=GDCST PE=1 SV=1"	gi|225444472|ref|XP_002272701.1| "PREDICTED: aminomethyltransferase, mitochondrial [Vitis vinifera]"	59.89	51.45	55.65	161.89	109.21	134.74	135.28	55.6633	2.43033	1.86295e-08	2.68704e-06	UP
contig_10349	2005	sp|Q8H1Z0|CER3_ARATH Protein ECERIFERUM 3 OS=Arabidopsis thaliana GN=CER3 PE=1 SV=1	gi|508784327|gb|EOY31583.1| Fatty acid hydroxylase superfamily [Theobroma cacao]	30.26	20.08	23.51	45.73	107.36	67.6	73.5633	24.6167	2.98835	1.49313e-06	0.000152776	UP
contig_10364	571	sp|O80934|Y2766_ARATH "Uncharacterized protein At2g37660, chloroplastic OS=Arabidopsis thaliana GN=At2g37660 PE=1 SV=2"	gi|255580317|ref|XP_002530987.1| conserved hypothetical protein [Ricinus communis]	69.09	115.91	95.03	224.78	209.55	175.03	203.12	93.3433	2.17605	7.94526e-10	1.4011e-07	UP
contig_103966	1222	sp|Q66HG4|GALM_RAT Aldose 1-epimerase OS=Rattus norvegicus GN=Galm PE=1 SV=1	gi|460380921|ref|XP_004236201.1| PREDICTED: aldose 1-epimerase-like [Solanum lycopersicum]	0	0	0	11.93	57.05	21.49	30.1567	1e-05	3.01567e+06	1.69845e-08	2.47087e-06	UP
contig_10418	1374	sp|Q9FJ95|DHSO_ARATH Sorbitol dehydrogenase OS=Arabidopsis thaliana GN=SDH PE=1 SV=1	gi|224120122|ref|XP_002318247.1| Sorbitol Dehydrogenase family protein [Populus trichocarpa]	8.05	30.42	15.19	88.44	49.59	51.74	63.2567	17.8867	3.53653	6.21847e-07	6.90625e-05	UP
contig_10438	1338	sp|P48627|FAD6C_BRANA "Omega-6 fatty acid desaturase, chloroplastic OS=Brassica napus PE=2 SV=1"	gi|54873456|gb|AAV41001.1| chloroplast fatty acid desaturase 6 [Olea europaea subsp. europaea]	52.92	70.69	57.68	144.48	156.44	146.96	149.293	60.43	2.47052	2.94957e-09	4.84733e-07	UP
contig_10457	1516	sp|Q94CD1|HHT1_ARATH Omega-hydroxypalmitate O-feruloyl transferase OS=Arabidopsis thaliana GN=HHT1 PE=1 SV=1	gi|460409295|ref|XP_004250074.1| PREDICTED: omega-hydroxypalmitate O-feruloyl transferase-like [Solanum lycopersicum]	13.49	9.84	13.37	53.33	47.43	60.07	53.61	12.2333	4.38229	5.37422e-07	6.02138e-05	UP
contig_104577	717	sp|P12412|CYSEP_VIGMU Vignain OS=Vigna mungo PE=1 SV=1	gi|508780764|gb|EOY28020.1| Senescence-associated gene 12 [Theobroma cacao]	0	0	0	16.17	260.01	262.61	179.597	1e-05	1.79597e+07	1.25237e-51	1.8404e-48	UP
contig_104578	2089	sp|Q6H9K0|PGLR2_PLAAC Exopolygalacturonase (Fragment) OS=Platanus acerifolia GN=plaa2 PE=1 SV=1	gi|449433417|ref|XP_004134494.1| PREDICTED: exopolygalacturonase-like [Cucumis sativus]	0	0	0	0.92	0.98	58.99	20.2967	1e-05	2.02967e+06	1.14683e-05	0.000952384	UP
contig_104584	477	-	gi|255541198|ref|XP_002511663.1| conserved hypothetical protein [Ricinus communis]	0	0	0	68.18	92.71	68.55	76.48	1e-05	7648000	9.1657e-22	4.44681e-19	UP
contig_104596	615	sp|Q8LGG8|USPAL_ARATH Universal stress protein A-like protein OS=Arabidopsis thaliana GN=At3g01520 PE=1 SV=2	gi|460389109|ref|XP_004240201.1| PREDICTED: universal stress protein MJ0531-like [Solanum lycopersicum]	0	0	0	13.64	20.51	45.13	26.4267	1e-05	2.64267e+06	2.33004e-07	2.76329e-05	UP
contig_104601	953	-	gi|225469956|ref|XP_002275440.1| PREDICTED: uncharacterized protein LOC100263809 [Vitis vinifera]	0	0	0	33.33	33.27	35.56	34.0533	1e-05	3.40533e+06	1.22365e-09	2.11733e-07	UP
contig_104607	579	-	gi|565370427|ref|XP_006351822.1| PREDICTED: WAT1-related protein At1g68170-like [Solanum tuberosum]	0	0	0	77.2	140.32	6.72	74.7467	1e-05	7.47467e+06	3.48516e-21	1.61365e-18	UP
contig_10585	1848	sp|Q766C3|NEP1_NEPGR Aspartic proteinase nepenthesin-1 OS=Nepenthes gracilis GN=nep1 PE=1 SV=1	gi|359492937|ref|XP_002283889.2| PREDICTED: aspartic proteinase nepenthesin-1-like [Vitis vinifera]	70.07	88.09	63.52	396.86	264.65	290.29	317.267	73.8933	4.29358	1.39708e-35	1.24264e-32	UP
contig_1061	2163	sp|Q9LYT3|TT12_ARATH Protein TRANSPARENT TESTA 12 OS=Arabidopsis thaliana GN=TT12 PE=2 SV=1	gi|255580250|ref|XP_002530955.1| "multidrug resistance pump, putative [Ricinus communis]"	72.78	63.13	66.2	133.16	184.46	135.49	151.037	67.37	2.2419	4.92244e-08	6.54162e-06	UP
contig_10660	385	sp|Q7XDB8|LOGLA_ORYSJ Probable cytokinin riboside 5'-monophosphate phosphoribohydrolase LOGL10 OS=Oryza sativa subsp. japonica GN=LOGL10 PE=2 SV=1	gi|115482550|ref|NP_001064868.1| Os10g0479500 [Oryza sativa Japonica Group]	71.93	93.49	33.72	145.59	232.7	272.72	217.003	66.38	3.26911	5.38689e-19	2.03814e-16	UP
contig_10769	1524	sp|Q93VT8|ACLB1_ORYSJ ATP-citrate synthase beta chain protein 1 OS=Oryza sativa subsp. japonica GN=ACLB-1 PE=2 SV=1	gi|255556390|ref|XP_002519229.1| "ATP-citrate synthase, putative [Ricinus communis]"	31.95	46.06	30.54	125.55	88.14	78.5	97.3967	36.1833	2.69175	2.69608e-07	3.16409e-05	UP
contig_10770	2369	sp|Q93VT8|ACLB1_ORYSJ ATP-citrate synthase beta chain protein 1 OS=Oryza sativa subsp. japonica GN=ACLB-1 PE=2 SV=1	gi|568871326|ref|XP_006488840.1| PREDICTED: ATP-citrate synthase beta chain protein 2-like [Citrus sinensis]	45.1	42.3	44.32	106.65	123.38	110.34	113.457	43.9067	2.58404	6.23091e-08	8.17337e-06	UP
contig_10798	1606	sp|Q42679|DCAM_CATRO S-adenosylmethionine decarboxylase proenzyme OS=Catharanthus roseus GN=SAMDC PE=1 SV=1	gi|270313547|gb|ACZ73828.1| S-adenosylmethionine decarboxylase [Olea europaea]	363.03	455.69	458.85	1063.82	846.28	890.76	933.62	425.857	2.19233	1.03574e-40	1.15409e-37	UP
contig_10825	1195	sp|Q9C942|CSE_ARATH Caffeoylshikimate esterase OS=Arabidopsis thaliana GN=CSE PE=1 SV=1	gi|460386492|ref|XP_004238932.1| PREDICTED: monoglyceride lipase-like [Solanum lycopersicum]	49.19	59.78	50.13	147.11	206.81	147.23	167.05	53.0333	3.14991	4.44931e-14	1.19987e-11	UP
contig_10869	1123	sp|Q9C942|CSE_ARATH Caffeoylshikimate esterase OS=Arabidopsis thaliana GN=CSE PE=1 SV=1	gi|460386492|ref|XP_004238932.1| PREDICTED: monoglyceride lipase-like [Solanum lycopersicum]	14.79	19.63	15.59	135.57	161.29	68.78	121.88	16.67	7.31134	2.88944e-20	1.22587e-17	UP
contig_10875	989	sp|P23322|PSBO_SOLLC "Oxygen-evolving enhancer protein 1, chloroplastic OS=Solanum lycopersicum GN=PSBO PE=2 SV=2"	gi|384038819|gb|AFH58000.1| chloroplast PsbO4 precursor [Nicotiana benthamiana]	123.55	238.76	176.43	387.24	395.45	530.12	437.603	179.58	2.43682	4.50028e-24	2.5211e-21	UP
contig_10969	1529	sp|P32869|PSAD_CUCSA "Photosystem I reaction center subunit II, chloroplastic OS=Cucumis sativus GN=psaD PE=1 SV=1"	gi|225432620|ref|XP_002281825.1| "PREDICTED: photosystem I reaction center subunit II, chloroplastic isoform 1 [Vitis vinifera]"	61.81	104.93	95.51	207.8	234.36	321.86	254.673	87.4167	2.91333	4.96997e-19	1.88744e-16	UP
contig_11044	382	sp|Q9C9W5|HPR1_ARATH "Glycerate dehydrogenase HPR, peroxisomal OS=Arabidopsis thaliana GN=HPR PE=1 SV=1"	gi|217074180|gb|ACJ85450.1| unknown [Medicago truncatula]	32.46	42.94	47.04	126.6	91.35	115.8	111.25	40.8133	2.72582	2.24506e-08	3.1883e-06	UP
contig_11085	1276	sp|P46280|EFTU2_SOYBN "Elongation factor Tu, chloroplastic OS=Glycine max GN=TUFB1 PE=3 SV=1"	gi|224053971|ref|XP_002298064.1| hypothetical protein POPTR_0001s08770g [Populus trichocarpa]	107.39	141.25	145.17	312.25	262.68	333.3	302.743	131.27	2.30626	1.71574e-15	4.99922e-13	UP
contig_1115	1210	sp|P23706|DEFA_ANTMA Floral homeotic protein DEFICIENS OS=Antirrhinum majus GN=DEFA PE=1 SV=1	gi|42795275|gb|AAS45979.1| deficiens [Syringa vulgaris]	406.03	303.31	400.54	1077.22	1054.37	1125.84	1085.81	369.96	2.93494	3.33998e-77	7.69698e-74	UP
contig_11201	2330	sp|Q7Y1B6|GAI_SOLLC DELLA protein GAI OS=Solanum lycopersicum GN=GAI PE=2 SV=1	gi|559774710|gb|AHB17746.1| GA repressor DELLA [Actinidia deliciosa]	26.59	21.03	23.97	76.35	61.44	64.65	67.48	23.8633	2.82777	8.40101e-06	0.000721903	UP
contig_11221	475	sp|Q8S2T1|DDPS6_ARATH Dehydrodolichyl diphosphate synthase 6 OS=Arabidopsis thaliana GN=At2g17570 PE=2 SV=2	gi|470107187|ref|XP_004289930.1| PREDICTED: dehydrodolichyl diphosphate synthase 6-like isoform 1 [Fragaria vesca subsp. vesca]	16.14	14.81	8.63	46.27	97.04	67.67	70.3267	13.1933	5.33047	5.37598e-10	9.71683e-08	UP
contig_11346	1382	sp|Q8RWQ9|ALEUL_ARATH Thiol protease aleurain-like OS=Arabidopsis thaliana GN=At3g45310 PE=2 SV=1	gi|567921604|ref|XP_006452808.1| hypothetical protein CICLE_v10008748mg [Citrus clementina]	43.9	82.78	57.15	197.04	160.77	144.88	167.563	61.2767	2.73454	7.82975e-12	1.71473e-09	UP
contig_11457	1432	sp|Q00874|DR100_ARATH DNA-damage-repair/toleration protein DRT100 OS=Arabidopsis thaliana GN=DRT100 PE=2 SV=2	gi|460410912|ref|XP_004250859.1| PREDICTED: DNA-damage-repair/toleration protein DRT100-like [Solanum lycopersicum]	47.44	64.27	34.16	204.54	168.6	160.88	178.007	48.6233	3.66093	9.27564e-18	3.11434e-15	UP
contig_11469	2456	sp|Q9SJ56|BLH1_ARATH BEL1-like homeodomain protein 1 OS=Arabidopsis thaliana GN=BLH1 PE=1 SV=1	gi|508716587|gb|EOY08484.1| BEL1-like homeodomain protein 1 isoform 1 [Theobroma cacao]	14.84	35.38	48.96	82.62	82.64	95.49	86.9167	33.06	2.62906	2.66785e-06	0.000257878	UP
contig_11551	1274	sp|Q41385|PSAL_SPIOL "Photosystem I reaction center subunit XI, chloroplastic OS=Spinacia oleracea GN=PSAL PE=1 SV=1"	gi|567222722|ref|XP_006414990.1| hypothetical protein EUTSA_v10026195mg [Eutrema salsugineum]	35.8	94.81	55.06	146.76	137.73	175.24	153.243	61.89	2.47606	1.24603e-09	2.14508e-07	UP
contig_11552	722	sp|Q41385|PSAL_SPIOL "Photosystem I reaction center subunit XI, chloroplastic OS=Spinacia oleracea GN=PSAL PE=1 SV=1"	gi|567222722|ref|XP_006414990.1| hypothetical protein EUTSA_v10026195mg [Eutrema salsugineum]	20.77	48.98	21.51	72.16	82.03	87.39	80.5267	30.42	2.64716	4.2608e-06	0.000392761	UP
contig_11555	987	sp|P26291|UCRIA_PEA "Cytochrome b6-f complex iron-sulfur subunit, chloroplastic OS=Pisum sativum GN=petC PE=1 SV=1"	gi|225461287|ref|XP_002284361.1| "PREDICTED: cytochrome b6-f complex iron-sulfur subunit, chloroplastic isoform 1 [Vitis vinifera]"	81.42	131.69	88.66	399.97	238.75	314.45	317.723	100.59	3.1586	5.77625e-26	3.50719e-23	UP
contig_11722	1120	sp|Q02980|RBS_MALSP "Ribulose bisphosphate carboxylase small chain, chloroplastic OS=Malus sp. GN=RBCS PE=2 SV=1"	gi|255582745|ref|XP_002532149.1| "Ribulose bisphosphate carboxylase small chain, chloroplast precursor, putative [Ricinus communis]"	177.05	472.11	166.48	2752.01	2169.32	2755.41	2558.91	271.88	9.41192	0	0	UP
contig_11782	2872	sp|P73627|Y1770_SYNY3 Uncharacterized protein sll1770 OS=Synechocystis sp. (strain PCC 6803 / Kazusa) GN=sll1770 PE=3 SV=1	gi|565382647|ref|XP_006357645.1| "PREDICTED: uncharacterized aarF domain-containing protein kinase At1g79600, chloroplastic-like [Solanum tuberosum]"	14.13	19.93	16.56	128.77	92.1	96.3	105.723	16.8733	6.26571	1.80454e-16	5.63005e-14	UP
contig_11825	431	sp|Q9FS16|EXTN3_ARATH Extensin-3 OS=Arabidopsis thaliana GN=EXT3 PE=2 SV=3	gi|508785375|gb|EOY32631.1| Uncharacterized protein TCM_040643 [Theobroma cacao]	313.49	640.29	311.61	1496.71	1198.21	895.33	1196.75	421.797	2.83727	8.13372e-81	2.01157e-77	UP
contig_11848	2176	sp|P92941|CLCA_ARATH Chloride channel protein CLC-a OS=Arabidopsis thaliana GN=CLC-A PE=1 SV=2	gi|351722961|ref|NP_001236494.1| chloride channel [Glycine max]	0.99	0.89	1.28	66.69	29.9	37.59	44.7267	1.05333	42.462	1.96107e-11	4.09153e-09	UP
contig_11974	455	sp|P52712|CBPX_ORYSJ Serine carboxypeptidase-like OS=Oryza sativa subsp. japonica GN=CBP31 PE=2 SV=2	gi|565360899|ref|XP_006347201.1| PREDICTED: serine carboxypeptidase 3-like [Solanum tuberosum]	6.53	28.49	10.26	119.95	143.47	86.49	116.637	15.0933	7.72769	1.17092e-19	4.73024e-17	UP
contig_12037	1380	sp|P31853|ATPX_SPIOL "ATP synthase subunit b', chloroplastic OS=Spinacia oleracea GN=ATPG PE=1 SV=2"	gi|508782199|gb|EOY29455.1| ATP synthase subunit b' isoform 1 [Theobroma cacao]	73.51	143.02	119.9	426.72	372.19	404.99	401.3	112.143	3.57846	4.04136e-37	3.90273e-34	UP
contig_12072	2666	sp|Q9LD43|ACCA_ARATH "Acetyl-coenzyme A carboxylase carboxyl transferase subunit alpha, chloroplastic OS=Arabidopsis thaliana GN=CAC3 PE=1 SV=1"	gi|565394852|ref|XP_006363070.1| "PREDICTED: acetyl-coenzyme A carboxylase carboxyl transferase subunit alpha, chloroplastic-like [Solanum tuberosum]"	51.09	61.77	53.75	112.83	130.51	121.75	121.697	55.5367	2.19129	1.8759e-06	0.0001863	UP
contig_12197	774	sp|Q5WWK6|Y1447_LEGPL Uncharacterized protein lpl1447 OS=Legionella pneumophila (strain Lens) GN=lpl1447 PE=3 SV=1	gi|565348955|ref|XP_006341465.1| PREDICTED: uncharacterized protein LOC102604677 [Solanum tuberosum]	53.92	52.44	72.36	146.15	136.37	140.52	141.013	59.5733	2.36705	1.92839e-08	2.76962e-06	UP
contig_12296	516	sp|Q43143|PMEU1_SOLLC Pectinesterase/pectinesterase inhibitor U1 OS=Solanum lycopersicum GN=PMEU1 PE=2 SV=1	gi|508782865|gb|EOY30121.1| Pectin methylesterase 3 [Theobroma cacao]	37.74	36.06	34.3	148.81	48.12	98.03	98.32	36.0333	2.72858	1.85863e-07	2.23826e-05	UP
contig_1233	1339	sp|Q9C5R8|BAS1B_ARATH "2-Cys peroxiredoxin BAS1-like, chloroplastic OS=Arabidopsis thaliana GN=At5g06290 PE=2 SV=3"	gi|508716535|gb|EOY08432.1| 2-cysteine peroxiredoxin B [Theobroma cacao]	236.13	339.68	294.75	625.63	584.5	645.83	618.653	290.187	2.13192	7.08466e-26	4.22571e-23	UP
contig_12352	728	sp|Q9ZUC1|QORL_ARATH "Quinone oxidoreductase-like protein At1g23740, chloroplastic OS=Arabidopsis thaliana GN=At1g23740 PE=1 SV=2"	gi|387135418|gb|AFJ53076.1| enone oxidoreductase [Mangifera indica]	28.64	36.11	30.53	108.5	109.18	114.91	110.863	31.76	3.49066	4.53529e-11	9.17903e-09	UP
contig_1243	2160	sp|Q03489|AGL9_PETHY Agamous-like MADS-box protein AGL9 homolog OS=Petunia hybrida GN=FBP2 PE=1 SV=2	gi|32478097|gb|AAP83410.1| SEPALLATA3-like MADS-box [Syringa vulgaris]	33.64	31.73	31.23	119.02	126.14	106.75	117.303	32.2	3.64296	7.15438e-12	1.59437e-09	UP
contig_12465	336	sp|Q94KL7|SILD_FORIN Secoisolariciresinol dehydrogenase (Fragment) OS=Forsythia intermedia PE=1 SV=1	gi|255565739|ref|XP_002523859.1| "short chain alcohol dehydrogenase, putative [Ricinus communis]"	22.96	22.3	16.43	69.88	295.24	133.54	166.22	20.5633	8.08332	1.56322e-28	1.05672e-25	UP
contig_12466	3255	sp|Q8LPR5|TCP4_ARATH Transcription factor TCP4 OS=Arabidopsis thaliana GN=TCP4 PE=2 SV=1	gi|460002197|gb|AGH06161.1| TCP trancription factor [Petunia hybrid cultivar]	11.85	9.6	8.44	51.35	23.94	56.67	43.9867	9.96333	4.41485	3.85319e-06	0.000358446	UP
contig_12506	1281	sp|Q9SKP9|PRP2_ARATH Proline-rich protein 2 OS=Arabidopsis thaliana GN=PRP2 PE=2 SV=1	gi|449458658|ref|XP_004147064.1| PREDICTED: uncharacterized protein LOC101204386 [Cucumis sativus]	90.9	89.85	80.63	398.59	233.66	333.18	321.81	87.1267	3.69359	5.04721e-31	3.79094e-28	UP
contig_12609	1863	sp|Q9FZP1|HPSE3_ARATH Heparanase-like protein 3 OS=Arabidopsis thaliana GN=At5g34940 PE=2 SV=2	gi|565387423|ref|XP_006359499.1| PREDICTED: heparanase-like protein 3-like [Solanum tuberosum]	15.2	15.64	11.01	30.23	49.05	72.13	50.47	13.95	3.61792	5.21339e-06	0.000471147	UP
contig_12620	556	-	gi|470109096|ref|XP_004290838.1| PREDICTED: selenoprotein K-like [Fragaria vesca subsp. vesca]	8.51	13.76	6.19	36.42	64.28	27.95	42.8833	9.48667	4.52038	6.27163e-06	0.000551544	UP
contig_12683	1284	-	-	120.77	241.55	99.35	291.66	655.66	459.93	469.083	153.89	3.04817	3.6356e-36	3.3211e-33	UP
contig_12781	992	-	gi|460369212|ref|XP_004230457.1| PREDICTED: uncharacterized protein LOC101243831 [Solanum lycopersicum]	148.44	138.22	115.57	291.23	245.61	286.18	274.34	134.077	2.04614	3.39238e-11	6.93509e-09	UP
contig_12992	619	sp|Q40677|ALFC_ORYSJ "Fructose-bisphosphate aldolase, chloroplastic OS=Oryza sativa subsp. japonica GN=Os11g0171300 PE=1 SV=2"	gi|290750630|gb|ADD52195.1| plastidic aldolase [Catharanthus roseus]	54.99	114.56	90.44	305.06	222.34	295.84	274.413	86.6633	3.16643	1.26683e-22	6.42272e-20	UP
contig_13003	945	-	-	2.53	1.32	1.42	51.08	4.99	22.23	26.1	1.75667	14.8577	1.74199e-06	0.000175059	UP
contig_13015	1118	-	gi|565403322|ref|XP_006367111.1| PREDICTED: lipoxygenase homology domain-containing protein 1-like [Solanum tuberosum]	4.79	9.1	4.52	56.24	37.92	52.54	48.9	6.13667	7.9685	9.04039e-09	1.38054e-06	UP
contig_13105	855	sp|Q43681|NLTP_VIGUN Probable non-specific lipid-transfer protein AKCS9 OS=Vigna unguiculata PE=2 SV=1	gi|359490972|ref|XP_002279379.2| PREDICTED: non-specific lipid-transfer protein 2-like [Vitis vinifera]	27.54	85.06	62.59	577.54	412.16	438.08	475.927	58.3967	8.14989	2.20403e-79	5.1973e-76	UP
contig_13174	502	sp|Q9ZVQ6|P2B10_ARATH F-box protein PP2-B10 OS=Arabidopsis thaliana GN=PP2B10 PE=1 SV=1	gi|460388416|ref|XP_004239863.1| PREDICTED: putative F-box protein PP2-B12-like [Solanum lycopersicum]	0.32	8.15	1.01	219.92	112.23	170.87	167.673	3.16	53.0612	8.99818e-44	1.08619e-40	UP
contig_13175	566	sp|Q9ZVR5|PP2B2_ARATH Putative F-box protein PP2-B2 OS=Arabidopsis thaliana GN=PP2B2 PE=4 SV=2	gi|460388416|ref|XP_004239863.1| PREDICTED: putative F-box protein PP2-B12-like [Solanum lycopersicum]	12.7	14	11.83	84.44	38.59	63.96	62.33	12.8433	4.8531	1.08852e-08	1.63517e-06	UP
contig_13304	835	sp|Q94A41|AMY3_ARATH "Alpha-amylase 3, chloroplastic OS=Arabidopsis thaliana GN=AMY3 PE=2 SV=1"	gi|587874684|gb|EXB63819.1| Alpha-amylase isozyme 3A [Morus notabilis]	29.52	50.36	54.1	155.66	151.79	201.11	169.52	44.66	3.79579	1.2038e-17	4.00205e-15	UP
contig_13334	867	sp|Q41932|PSBQ2_ARATH "Oxygen-evolving enhancer protein 3-2, chloroplastic OS=Arabidopsis thaliana GN=PSBQ2 PE=1 SV=2"	gi|351727615|ref|NP_001236143.1| uncharacterized protein LOC100499794 [Glycine max]	18.58	29.79	18.85	69.67	51.96	75.65	65.76	22.4067	2.93484	9.71345e-06	0.00082214	UP
contig_13373	1705	sp|Q9FR44|PEAM1_ARATH Phosphoethanolamine N-methyltransferase 1 OS=Arabidopsis thaliana GN=NMT1 PE=2 SV=1	gi|225456147|ref|XP_002282182.1| PREDICTED: phosphoethanolamine N-methyltransferase [Vitis vinifera]	48.2	40.68	14.79	134.09	177.16	240.66	183.97	34.5567	5.32372	8.14722e-25	4.72064e-22	UP
contig_13388	1294	sp|Q39108|GGR_ARATH "Heterodimeric geranylgeranyl pyrophosphate synthase small subunit, chloroplastic OS=Arabidopsis thaliana GN=GGR PE=1 SV=2"	gi|374639383|gb|AEZ55680.1| geranyl diphosphate synthase small subunit type II.2 [Salvia miltiorrhiza]	32.97	40.13	45.17	164.93	121.84	113.4	133.39	39.4233	3.38353	1.58125e-12	3.72009e-10	UP
contig_134	8592	sp|P17965|RDRP_PVMR RNA replication protein OS=Potato virus M (strain Russian) PE=3 SV=2	gi|94971810|ref|YP_595727.1| replicase [Daphne virus S]	151.61	23.88	0.44	85.21	455.69	0.54	180.48	58.6433	3.07759	7.1788e-15	2.05047e-12	UP
contig_13641	1658	-	gi|565355658|ref|XP_006344700.1| PREDICTED: uncharacterized protein LOC102587681 [Solanum tuberosum]	11.1	9.01	9.16	90.6	31.88	21.39	47.9567	9.75667	4.91527	5.29997e-07	5.95134e-05	UP
contig_13693	2421	sp|Q9LF37|CLPB3_ARATH "Chaperone protein ClpB3, chloroplastic OS=Arabidopsis thaliana GN=CLPB3 PE=2 SV=1"	gi|296082983|emb|CBI22284.3| unnamed protein product [Vitis vinifera]	27.37	33.19	30.93	130.43	67.68	78.3	92.1367	30.4967	3.0212	4.11625e-08	5.57994e-06	UP
contig_13724	3279	sp|O65351|SUBL_ARATH Subtilisin-like protease OS=Arabidopsis thaliana GN=ARA12 PE=1 SV=1	gi|565382138|ref|XP_006357406.1| PREDICTED: subtilisin-like protease-like [Solanum tuberosum]	42.74	43.88	35.44	117.43	89.2	89.2	98.61	40.6867	2.42364	2.48273e-06	0.000241597	UP
contig_1375	1635	sp|O65554|CIPK6_ARATH CBL-interacting serine/threonine-protein kinase 6 OS=Arabidopsis thaliana GN=CIPK6 PE=1 SV=1	gi|116265936|gb|ABJ91216.1| CBL-interacting protein kinase 9 [Populus trichocarpa]	84.74	165.27	65.18	271.13	195.35	169.61	212.03	105.063	2.01812	8.63398e-09	1.32446e-06	UP
contig_1390	1814	sp|Q6R0H1|LHY_ARATH Protein LHY OS=Arabidopsis thaliana GN=LHY PE=1 SV=2	gi|225453650|ref|XP_002267720.1| PREDICTED: protein LHY-like [Vitis vinifera]	70.22	79.09	59.58	238.58	208.09	199.86	215.51	69.63	3.09507	1.56227e-17	5.17682e-15	UP
contig_13904	1723	sp|O65718|CNGC2_ARATH Cyclic nucleotide-gated ion channel 2 OS=Arabidopsis thaliana GN=CNGC2 PE=1 SV=1	gi|566212952|ref|XP_006373345.1| hypothetical protein POPTR_0017s12550g [Populus trichocarpa]	8.29	11.43	11.11	61.65	67.31	78.67	69.21	10.2767	6.73467	2.89743e-11	5.93522e-09	UP
contig_1391	1569	sp|Q6R0H1|LHY_ARATH Protein LHY OS=Arabidopsis thaliana GN=LHY PE=1 SV=2	gi|225453650|ref|XP_002267720.1| PREDICTED: protein LHY-like [Vitis vinifera]	33.93	53.9	40.84	154.16	107.72	107.61	123.163	42.89	2.87161	7.7534e-10	1.37204e-07	UP
contig_13954	668	-	gi|508700251|gb|EOX92147.1| "Lipase/lipooxygenase, PLAT/LH2 family protein [Theobroma cacao]"	32.58	73.63	48.35	322.74	223.73	281.57	276.013	51.52	5.3574	8.14905e-37	7.58071e-34	UP
contig_13958	503	sp|Q9LEV3|CBSX3_ARATH "CBS domain-containing protein CBSX3, mitochondrial OS=Arabidopsis thaliana GN=CBSX3 PE=1 SV=1"	gi|357491621|ref|XP_003616098.1| Cbs domain protein [Medicago truncatula]	60.68	99.06	84.22	237.68	171.33	237.34	215.45	81.32	2.64941	3.04964e-14	8.33496e-12	UP
contig_14023	982	sp|Q8GW78|CLP41_ARATH "Clp protease-related protein At4g12060, chloroplastic OS=Arabidopsis thaliana GN=At4g12060 PE=1 SV=1"	gi|508777261|gb|EOY24517.1| Double Clp-N motif protein [Theobroma cacao]	69.86	76.58	66.41	171.16	133.43	124.19	142.927	70.95	2.01447	2.76545e-06	0.000266044	UP
contig_1410	2611	sp|P49317|CATA3_NICPL Catalase isozyme 3 OS=Nicotiana plumbaginifolia GN=CAT3 PE=1 SV=1	gi|6006609|emb|CAB56850.1| catalase [Prunus persica]	133.75	198.77	149.83	683.96	621.79	439.68	581.81	160.783	3.6186	5.05026e-54	8.12835e-51	UP
contig_14154	1739	sp|O24145|4CL1_TOBAC 4-coumarate--CoA ligase 1 OS=Nicotiana tabacum GN=4CL1 PE=2 SV=1	gi|219671340|gb|ACL31667.1| 4-coumarate coenzyme A ligase [Paulownia fortunei]	6.43	11.17	5.53	34.96	36.63	46.41	39.3333	7.71	5.1016	3.70731e-06	0.000347425	UP
contig_142	1197	sp|P27061|PPA1_SOLLC Acid phosphatase 1 OS=Solanum lycopersicum GN=APS1 PE=2 SV=1	gi|460392702|ref|XP_004241953.1| PREDICTED: acid phosphatase 1-like [Solanum lycopersicum]	923.98	751.36	1052.64	1372.02	2888.6	1875.35	2045.32	909.327	2.24927	5.18831e-92	1.46134e-88	UP
contig_14224	2540	sp|Q9FGY1|BXL1_ARATH Beta-D-xylosidase 1 OS=Arabidopsis thaliana GN=BXL1 PE=1 SV=1	gi|587866265|gb|EXB55743.1| Beta-D-xylosidase 1 [Morus notabilis]	6.67	8.51	7.69	40.16	34.65	90.22	55.01	7.62333	7.216	7.12615e-10	1.27214e-07	UP
contig_14254	1504	sp|Q42885|AROC2_SOLLC "Chorismate synthase 2, chloroplastic OS=Solanum lycopersicum GN=CS2 PE=2 SV=1"	gi|565347105|ref|XP_006340574.1| "PREDICTED: chorismate synthase 1, chloroplastic-like [Solanum tuberosum]"	57.46	59.63	80.3	207.48	203.77	194.38	201.877	65.7967	3.06819	1.86214e-16	5.79193e-14	UP
contig_14287	645	sp|Q8LB81|GDL79_ARATH GDSL esterase/lipase At5g33370 OS=Arabidopsis thaliana GN=At5g33370 PE=2 SV=1	gi|359476529|ref|XP_002268093.2| PREDICTED: GDSL esterase/lipase At5g33370 [Vitis vinifera]	61.32	53.89	40.62	735.64	756.25	579.15	690.347	51.9433	13.2904	1.63552e-139	6.14216e-136	UP
contig_14346	500	sp|P0CH33|UBQ11_ARATH Polyubiquitin 11 OS=Arabidopsis thaliana GN=UBQ11 PE=1 SV=1	gi|334186377|ref|NP_001190681.1| ubiquitin 11 [Arabidopsis thaliana]	69.51	97.3	104.39	199.44	241.97	245.5	228.97	90.4	2.53285	4.58118e-14	1.23215e-11	UP
contig_14564	612	sp|Q0DZ85|EXB16_ORYSJ Expansin-B16 OS=Oryza sativa subsp. japonica GN=EXPB16 PE=3 SV=1	gi|567910065|ref|XP_006447346.1| hypothetical protein CICLE_v10016270mg [Citrus clementina]	9.04	6.6	6.56	82.27	27.81	33.97	48.0167	7.4	6.48874	3.2669e-08	4.55023e-06	UP
contig_14603	877	sp|Q9C6L5|KCS5_ARATH 3-ketoacyl-CoA synthase 5 OS=Arabidopsis thaliana GN=KCS5 PE=1 SV=1	gi|527189478|gb|EPS61116.1| "hypothetical protein M569_13682, partial [Genlisea aurea]"	27.26	17.26	21.19	161.26	187.01	164.2	170.823	21.9033	7.79897	6.83088e-29	4.67998e-26	UP
contig_14647	875	sp|Q7XZQ7|FL3H_PETCR Flavanone 3-dioxygenase OS=Petroselinum crispum GN=FHT PE=1 SV=1	gi|378749126|gb|AFC37250.1| flavanone 3-hydroxylase [Camellia chekiangoleosa]	29.34	32.54	33.16	162.79	153.27	173.51	163.19	31.68	5.1512	7.79103e-22	3.79805e-19	UP
contig_14660	731	sp|Q8LAH8|NDK4_ARATH "Nucleoside diphosphate kinase IV, chloroplastic/mitochondrial OS=Arabidopsis thaliana GN=NDK4 PE=1 SV=2"	gi|294862567|gb|ADF45668.1| nucleoside diphosphate kinase 1 [Solanum tuberosum]	99.34	99.92	77.75	257.37	211.5	180.36	216.41	92.3367	2.34371	7.78801e-12	1.70928e-09	UP
contig_14767	1112	sp|Q7XAB8|THF1_SOLTU "Protein THYLAKOID FORMATION1, chloroplastic OS=Solanum tuberosum GN=THF1 PE=2 SV=1"	gi|508707400|gb|EOX99296.1| Photosystem II reaction center PSB29 protein [Theobroma cacao]	62.4	138.55	121.09	298.11	264.14	304.82	289.023	107.347	2.69243	2.94892e-19	1.13263e-16	UP
contig_14800	1801	sp|Q0WWW9|XYLL3_ARATH "D-xylose-proton symporter-like 3, chloroplastic OS=Arabidopsis thaliana GN=At5g59250 PE=1 SV=2"	gi|508786699|gb|EOY33955.1| Major facilitator superfamily protein isoform 1 [Theobroma cacao]	47.98	62.97	56.27	208.01	144.57	134.61	162.397	55.74	2.91347	1.26451e-12	3.00983e-10	UP
contig_14900	6579	sp|Q8I7P9|POL5_DROME Retrovirus-related Pol polyprotein from transposon opus OS=Drosophila melanogaster GN=pol PE=4 SV=1	gi|568866317|ref|XP_006486503.1| PREDICTED: uncharacterized protein LOC102607673 [Citrus sinensis]	7.72	113.61	9.46	13.08	316.3	12.12	113.833	43.5967	2.61106	6.23091e-08	8.17337e-06	UP
contig_14913	2668	sp|Q45QI7|CFI_CAMSI Chalcone--flavonone isomerase OS=Camellia sinensis GN=CHI PE=2 SV=2	gi|584293956|gb|AHI86005.1| chalcone isomerase [Olea europaea]	5.09	5.31	8.82	36.9	32.18	36.62	35.2333	6.40667	5.49948	9.85333e-06	0.000833284	UP
contig_1492	1452	sp|Q93X62|FABG1_BRANA "3-oxoacyl-[acyl-carrier-protein] reductase 1, chloroplastic OS=Brassica napus GN=gbkr1 PE=1 SV=1"	gi|224107655|ref|XP_002314551.1| 3-oxoacyl-[acyl-carrier-protein] reductase [Populus trichocarpa]	28.73	29.47	39.08	182.5	204.41	191.7	192.87	32.4267	5.94788	7.5991e-28	4.97118e-25	UP
contig_14949	669	sp|P26320|PSBO_SOLTU "Oxygen-evolving enhancer protein 1, chloroplastic OS=Solanum tuberosum GN=PSBO PE=2 SV=1"	gi|131385|sp|P26320.1|PSBO_SOLTU "RecName: Full=Oxygen-evolving enhancer protein 1, chloroplastic; Short=OEE1; AltName: Full=33 kDa subunit of oxygen evolving system of photosystem II; AltName: Full=33 kDa thylakoid membrane protein; AltName: Full=OEC 33 kDa subunit; Flags: Precursor"	128.06	243.45	162.47	359.27	377.89	509.39	415.517	177.993	2.33445	1.7962e-21	8.35465e-19	UP
contig_14950	1166	sp|Q40459|PSBO_TOBAC "Oxygen-evolving enhancer protein 1, chloroplastic OS=Nicotiana tabacum GN=PSBO PE=2 SV=1"	gi|384038819|gb|AFH58000.1| chloroplast PsbO4 precursor [Nicotiana benthamiana]	71.31	128.27	83.08	232.24	327.75	324.71	294.9	94.22	3.12991	9.83501e-24	5.30452e-21	UP
contig_14979	985	sp|P14009|14KD_DAUCA 14 kDa proline-rich protein DC2.15 OS=Daucus carota PE=2 SV=1	gi|566213743|ref|XP_002324869.2| hypothetical protein POPTR_0018s01890g [Populus trichocarpa]	52.34	121.26	91.26	876.47	795.23	871.52	847.74	88.2867	9.60213	2.85439e-151	1.37824e-147	UP
contig_15049	677	-	-	67.27	6.27	53.98	22.29	9.92	354.38	128.863	42.5067	3.0316	1.06981e-10	2.09414e-08	UP
contig_15184	1922	sp|P93431|RCA_ORYSJ "Ribulose bisphosphate carboxylase/oxygenase activase, chloroplastic OS=Oryza sativa subsp. japonica GN=RCA PE=1 SV=2"	gi|109940135|sp|P93431.2|RCA_ORYSJ "RecName: Full=Ribulose bisphosphate carboxylase/oxygenase activase, chloroplastic; Short=RA; Short=RuBisCO activase; Flags: Precursor"	122.58	222.72	174.62	621.55	522.4	707.39	617.113	173.307	3.56082	2.54951e-56	4.38162e-53	UP
contig_15222	3158	sp|C6L7U1|LIN1_LOTJA Putative E3 ubiquitin-protein ligase LIN-1 OS=Lotus japonicus GN=CERBERUS PE=2 SV=2	gi|460366760|ref|XP_004229247.1| PREDICTED: putative E3 ubiquitin-protein ligase LIN-like [Solanum lycopersicum]	42.37	89.31	49.58	170.17	149.29	132.9	150.787	60.42	2.49564	2.0821e-09	3.51869e-07	UP
contig_15225	2094	sp|P0CZ23|ACOX3_ARATH "Acyl-coenzyme A oxidase 3, peroxisomal OS=Arabidopsis thaliana GN=ACX3 PE=1 SV=1"	gi|225446509|ref|XP_002278663.1| "PREDICTED: acyl-coenzyme A oxidase 3, peroxisomal [Vitis vinifera]"	17.28	22.88	20.18	71.77	83.59	62.01	72.4567	20.1133	3.60242	1.25223e-07	1.56179e-05	UP
contig_15276	1458	sp|Q42796|F16P1_SOYBN "Fructose-1,6-bisphosphatase, chloroplastic OS=Glycine max GN=FBP PE=2 SV=1"	gi|255573935|ref|XP_002527886.1| "fructose-1,6-bisphosphatase, putative [Ricinus communis]"	38.79	87.55	53.94	189.79	169.17	182.41	180.457	60.0933	3.00294	2.78041e-14	7.61966e-12	UP
contig_15306	2836	sp|Q42605|UGE1_ARATH Bifunctional UDP-glucose 4-epimerase and UDP-xylose 4-epimerase 1 OS=Arabidopsis thaliana GN=UGE1 PE=1 SV=2	gi|568214433|ref|NP_001275046.1| UDP-Glc-4-epimerase [Solanum tuberosum]	13.48	17.01	22.53	45.23	52.29	94.12	63.88	17.6733	3.61449	6.21847e-07	6.90625e-05	UP
contig_15376	763	sp|Q949Z1|PGLR4_ARATH Polygalacturonase At1g48100 OS=Arabidopsis thaliana GN=At1g48100 PE=2 SV=1	gi|225425577|ref|XP_002266600.1| PREDICTED: polygalacturonase At1g48100 [Vitis vinifera]	20.15	12.76	9.1	83.5	64.36	94.27	80.71	14.0033	5.76363	9.33055e-12	2.01727e-09	UP
contig_15378	775	sp|Q949Z1|PGLR4_ARATH Polygalacturonase At1g48100 OS=Arabidopsis thaliana GN=At1g48100 PE=2 SV=1	gi|147795880|emb|CAN65317.1| hypothetical protein VITISV_006410 [Vitis vinifera]	29.11	18.8	12.98	131.64	86.76	133.33	117.243	20.2967	5.77648	3.93615e-17	1.25905e-14	UP
contig_1570	981	sp|Q8H151|AAE13_ARATH Malonate--CoA ligase OS=Arabidopsis thaliana GN=AAE13 PE=1 SV=1	gi|460413971|ref|XP_004252348.1| PREDICTED: malonate--CoA ligase-like [Solanum lycopersicum]	96.47	77.09	95.62	269.18	176.25	206.52	217.317	89.7267	2.42199	1.2131e-12	2.90107e-10	UP
contig_15721	568	sp|Q43095|CAMT_POPTM Caffeoyl-CoA O-methyltransferase OS=Populus tremuloides PE=2 SV=1	gi|345500314|dbj|BAK74806.1| hypothetical protein [Cyclamen persicum x Cyclamen purpurascens]	24.18	48.51	66.36	245.36	152.81	276.81	224.993	46.35	4.85423	5.41586e-28	3.56596e-25	UP
contig_15838	576	sp|Q94K71|GPPL2_ARATH Haloacid dehalogenase-like hydrolase domain-containing protein At3g48420 OS=Arabidopsis thaliana GN=At3g48420 PE=2 SV=1	gi|118488927|gb|ABK96272.1| unknown [Populus trichocarpa x Populus deltoides]	19.72	19.73	11.3	96.96	76.52	80.95	84.81	16.9167	5.0134	1.06602e-11	2.29008e-09	UP
contig_15871	1233	sp|Q0J709|UP12_ORYSJ "Unknown protein DS12 from 2D-PAGE of leaf, chloroplastic OS=Oryza sativa subsp. japonica GN=Os08g0242700 PE=4 SV=2"	gi|462407586|gb|EMJ12920.1| hypothetical protein PRUPE_ppa009415mg [Prunus persica]	60.89	94.11	68.95	169.46	185.52	154.14	169.707	74.65	2.27336	4.1428e-09	6.68904e-07	UP
contig_16067	1165	sp|Q9FKD0|MT797_ARATH Probable S-adenosylmethionine-dependent methyltransferase At5g37970 OS=Arabidopsis thaliana GN=At5g37970 PE=1 SV=1	gi|508728073|gb|EOY19970.1| "S-adenosyl-L-methionine-dependent methyltransferases superfamily protein, putative isoform 2 [Theobroma cacao]"	1.81	17.41	22.58	61.46	101.59	90.57	84.54	13.9333	6.06746	3.51093e-13	8.85574e-11	UP
contig_16088	3156	sp|P25803|CYSEP_PHAVU Vignain OS=Phaseolus vulgaris PE=2 SV=2	gi|567908857|ref|XP_006446742.1| hypothetical protein CICLE_v10015835mg [Citrus clementina]	5.03	3.73	3.55	321.95	702.63	500.78	508.453	4.10333	123.912	1.24405e-140	5.04576e-137	UP
contig_16192	1313	sp|Q9LYT3|TT12_ARATH Protein TRANSPARENT TESTA 12 OS=Arabidopsis thaliana GN=TT12 PE=2 SV=1	gi|460407827|ref|XP_004249351.1| PREDICTED: protein TRANSPARENT TESTA 12-like [Solanum lycopersicum]	52.11	40.82	69.55	143.29	104.93	107.66	118.627	54.16	2.1903	3.04754e-06	0.000291249	UP
contig_16200	2214	sp|Q9LXV0|U92A1_ARATH UDP-glycosyltransferase 92A1 OS=Arabidopsis thaliana GN=UGT92A1 PE=2 SV=1	gi|296089637|emb|CBI39456.3| unnamed protein product [Vitis vinifera]	14.18	11.17	15.63	53.94	176.22	120.45	116.87	13.66	8.55564	6.57771e-21	2.95118e-18	UP
contig_16214	405	-	gi|565342315|ref|XP_006338304.1| PREDICTED: late embryogenesis abundant protein 2-like [Solanum tuberosum]	0	2.08	0.44	11.06	18.37	37.87	22.4333	0.84	26.7063	3.14588e-06	0.000300081	UP
contig_16244	1534	sp|Q9M8Z8|PLY8_ARATH Probable pectate lyase 8 OS=Arabidopsis thaliana GN=At3g07010 PE=2 SV=1	gi|147845570|emb|CAN78491.1| hypothetical protein VITISV_004934 [Vitis vinifera]	12.03	19.33	10.82	164.17	116.09	147.49	142.583	14.06	10.1411	9.35054e-27	5.88898e-24	UP
contig_16249	1687	sp|Q8L7B2|SCP20_ARATH Serine carboxypeptidase-like 20 OS=Arabidopsis thaliana GN=SCPL20 PE=2 SV=2	gi|359494753|ref|XP_002264454.2| PREDICTED: serine carboxypeptidase-like 20-like [Vitis vinifera]	73.63	58.52	64.45	171.55	252.66	417.45	280.553	65.5333	4.28108	1.92306e-31	1.47723e-28	UP
contig_16415	1413	sp|Q9ASS6|CP20B_ARATH "Peptidyl-prolyl cis-trans isomerase CYP20-2, chloroplastic OS=Arabidopsis thaliana GN=CYP20-2 PE=1 SV=1"	gi|210062274|gb|ACJ06186.1| peptidylprolyl isomerase [Ipomoea batatas]	59.66	58.26	74.5	117.89	124.07	157.28	133.08	64.14	2.07484	2.47131e-06	0.000240716	UP
contig_16417	1782	sp|P26302|KPPR_WHEAT "Phosphoribulokinase, chloroplastic OS=Triticum aestivum PE=2 SV=1"	gi|224071429|ref|XP_002303455.1| Phosphoribulokinase family protein [Populus trichocarpa]	39.54	107.6	68.96	236.2	243.15	297.26	258.87	72.0333	3.59375	1.8974e-24	1.07482e-21	UP
contig_16434	604	sp|Q55CU8|RSC5_DICDI Random slug protein 5 OS=Dictyostelium discoideum GN=rsc5 PE=2 SV=1	gi|460373188|ref|XP_004232403.1| PREDICTED: random slug protein 5-like isoform 1 [Solanum lycopersicum]	18.62	16.15	9.33	52.53	102.69	52.69	69.3033	14.7	4.71451	2.50005e-09	4.18318e-07	UP
contig_16647	1634	sp|Q8VZ80|PLT5_ARATH Polyol transporter 5 OS=Arabidopsis thaliana GN=PLT5 PE=1 SV=2	gi|116833020|gb|ABK29439.1| sugar transport protein [Coffea canephora]	1.75	9.48	3.36	96.85	145.45	122.03	121.443	4.86333	24.9712	1.46142e-29	1.03626e-26	UP
contig_16704	1121	sp|Q682S0|RPT2_ARATH Root phototropism protein 2 OS=Arabidopsis thaliana GN=RPT2 PE=1 SV=2	gi|565374353|ref|XP_006353728.1| PREDICTED: root phototropism protein 2-like [Solanum tuberosum]	35.02	39.25	25.12	85.25	99.12	81.83	88.7333	33.13	2.67834	1.28365e-06	0.000133224	UP
contig_16732	1141	sp|Q9LYR6|PTR49_ARATH Protein NRT1/ PTR FAMILY 6.1 OS=Arabidopsis thaliana GN=NPF6.1 PE=2 SV=1	gi|527197240|gb|EPS65820.1| "hypothetical protein M569_08955, partial [Genlisea aurea]"	46.08	34.93	37.98	94.95	117.41	117.32	109.893	39.6633	2.77065	2.60833e-08	3.67333e-06	UP
contig_16906	504	sp|P49358|GLYM2_FLAPR "Serine hydroxymethyltransferase 2, mitochondrial OS=Flaveria pringlei PE=2 SV=1"	gi|357485335|ref|XP_003612955.1| Serine hydroxymethyltransferase [Medicago truncatula]	18.47	20.85	14.84	113.79	95.54	113.75	107.693	18.0533	5.96529	7.03995e-16	2.10571e-13	UP
contig_16915	401	sp|Q9LRR9|GLO1_ARATH Peroxisomal (S)-2-hydroxy-acid oxidase GLO1 OS=Arabidopsis thaliana GN=GLO1 PE=1 SV=1	gi|587942794|gb|EXC29330.1| Peroxisomal (S)-2-hydroxy-acid oxidase GLO1 [Morus notabilis]	2.57	6.76	2.25	38.06	22.63	37.92	32.87	3.86	8.51554	1.19148e-06	0.000124679	UP
contig_16974	1376	sp|Q9LYA9|CP41A_ARATH "Chloroplast stem-loop binding protein of 41 kDa a, chloroplastic OS=Arabidopsis thaliana GN=CSP41A PE=1 SV=1"	gi|566172819|ref|XP_002306773.2| hypothetical protein POPTR_0005s23110g [Populus trichocarpa]	39.38	83.27	15.08	348.66	274.45	215.77	279.627	45.91	6.09076	1.54226e-40	1.6998e-37	UP
contig_17106	394	sp|Q00451|PRF1_SOLLC 36.4 kDa proline-rich protein OS=Solanum lycopersicum GN=TPRP-F1 PE=2 SV=1	gi|460412689|ref|XP_004251730.1| PREDICTED: uncharacterized protein LOC101261588 [Solanum lycopersicum]	7.02	11.25	14.72	333.27	180.41	220.02	244.567	10.9967	22.2401	2.59474e-57	4.53624e-54	UP
contig_17155	2004	sp|Q8LG88|TDT_ARATH Tonoplast dicarboxylate transporter OS=Arabidopsis thaliana GN=TDT PE=2 SV=2	gi|470114323|ref|XP_004293365.1| PREDICTED: tonoplast dicarboxylate transporter-like [Fragaria vesca subsp. vesca]	1.55	2.13	0.49	68.41	35.36	33.47	45.7467	1.39	32.9113	1.03137e-11	2.22035e-09	UP
contig_1721	1396	sp|Q02060|PSBS_SPIOL "Photosystem II 22 kDa protein, chloroplastic OS=Spinacia oleracea GN=PSBS PE=1 SV=1"	gi|106879623|emb|CAJ38395.1| "Photosystem II, 22 kDa Protein [Plantago major]"	23.67	78.2	36.35	202.14	270.87	253.5	242.17	46.0733	5.25619	6.5518e-32	5.1103e-29	UP
contig_17300	1278	sp|Q4P9K6|SYM1_USTMA Protein SYM1 OS=Ustilago maydis (strain 521 / FGSC 9021) GN=SYM1 PE=3 SV=1	gi|460395386|ref|XP_004243264.1| PREDICTED: protein SYM1-like [Solanum lycopersicum]	29.61	37.74	37.97	101.67	72.47	91.99	88.71	35.1067	2.52687	3.97252e-06	0.000367524	UP
contig_17357	1233	sp|Q93ZR6|WSD1_ARATH O-acyltransferase WSD1 OS=Arabidopsis thaliana GN=WSD1 PE=2 SV=1	gi|255553705|ref|XP_002517893.1| conserved hypothetical protein [Ricinus communis]	0.57	0.22	0.47	50.31	31.07	37.12	39.5	0.42	94.0476	4.51207e-11	9.15029e-09	UP
contig_17461	517	sp|Q42624|GLNAC_BRANA "Glutamine synthetase, chloroplastic OS=Brassica napus GN=GLN2 PE=2 SV=1"	gi|449521225|ref|XP_004167630.1| "PREDICTED: glutamine synthetase leaf isozyme, chloroplastic-like, partial [Cucumis sativus]"	0.93	3.32	1.29	94.16	48	74.59	72.25	1.84667	39.1245	2.48751e-19	9.70111e-17	UP
contig_1749	1150	sp|Q02060|PSBS_SPIOL "Photosystem II 22 kDa protein, chloroplastic OS=Spinacia oleracea GN=PSBS PE=1 SV=1"	gi|106879623|emb|CAJ38395.1| "Photosystem II, 22 kDa Protein [Plantago major]"	72.63	263.23	142.62	612.3	582.16	527.79	574.083	159.493	3.59942	4.91792e-53	7.67181e-50	UP
contig_17499	839	sp|Q8LNZ5|XTHB_PHAAN Probable xyloglucan endotransglucosylase/hydrolase protein B OS=Phaseolus angularis GN=XTHB PE=2 SV=1	gi|118481141|gb|ABK92523.1| unknown [Populus trichocarpa]	42.2	72.62	43.4	101.77	131.78	163.88	132.477	52.74	2.51188	1.05369e-08	1.58991e-06	UP
contig_17536	511	sp|Q7F8S5|PR2E2_ORYSJ "Peroxiredoxin-2E-2, chloroplastic OS=Oryza sativa subsp. japonica GN=PRXIIE-2 PE=1 SV=1"	gi|565348344|ref|XP_006341173.1| "PREDICTED: peroxiredoxin-2E-2, chloroplastic-like [Solanum tuberosum]"	96.76	124.01	106.15	230.67	230.96	213.22	224.95	108.973	2.06427	9.20749e-10	1.61526e-07	UP
contig_17950	705	sp|Q8LB81|GDL79_ARATH GDSL esterase/lipase At5g33370 OS=Arabidopsis thaliana GN=At5g33370 PE=2 SV=1	gi|460393568|ref|XP_004242381.1| PREDICTED: GDSL esterase/lipase At5g33370-like [Solanum lycopersicum]	7.86	6.6	11.97	35.23	33.55	69.76	46.18	8.81	5.24177	3.01709e-07	3.51236e-05	UP
contig_18055	1541	sp|Q2V452|CIPK3_ARATH CBL-interacting serine/threonine-protein kinase 3 OS=Arabidopsis thaliana GN=CIPK3 PE=1 SV=2	gi|567908189|ref|XP_006446408.1| hypothetical protein CICLE_v10015272mg [Citrus clementina]	33.58	43.97	35.76	106.64	83.22	79.31	89.7233	37.77	2.37552	8.11603e-06	0.000699787	UP
contig_18066	2920	sp|P37124|C77A2_SOLME Cytochrome P450 77A2 OS=Solanum melongena GN=CYP77A2 PE=2 SV=1	gi|225449736|ref|XP_002270736.1| PREDICTED: cytochrome P450 77A2 [Vitis vinifera]	23.61	24.64	29.79	135.53	124.17	147.91	135.87	26.0133	5.22309	5.19995e-18	1.7753e-15	UP
contig_18166	1502	sp|Q8S2T1|DDPS6_ARATH Dehydrodolichyl diphosphate synthase 6 OS=Arabidopsis thaliana GN=At2g17570 PE=2 SV=2	gi|470107187|ref|XP_004289930.1| PREDICTED: dehydrodolichyl diphosphate synthase 6-like isoform 1 [Fragaria vesca subsp. vesca]	16.92	13.63	12.75	27.28	75.19	61.41	54.6267	14.4333	3.78476	1.97262e-06	0.000195522	UP
contig_18176	1212	-	gi|565374287|ref|XP_006353695.1| PREDICTED: uncharacterized protein LOC102589140 [Solanum tuberosum]	43.71	121.96	89.89	285.14	185.75	180.27	217.053	85.1867	2.54797	1.42156e-13	3.70549e-11	UP
contig_18207	990	-	gi|587934132|gb|EXC21070.1| hypothetical protein L484_017080 [Morus notabilis]	14.27	22.69	17.73	87.97	88.56	97.73	91.42	18.23	5.01481	2.58013e-12	6.01426e-10	UP
contig_18208	686	sp|Q9XF89|CB5_ARATH "Chlorophyll a-b binding protein CP26, chloroplastic OS=Arabidopsis thaliana GN=LHCB5 PE=2 SV=1"	gi|225459918|ref|XP_002264295.1| "PREDICTED: chlorophyll a-b binding protein CP26, chloroplastic [Vitis vinifera]"	78.49	127.73	95.88	179.3	200.24	230.63	203.39	100.7	2.01976	1.52949e-08	2.23469e-06	UP
contig_18340	573	sp|Q9SR19|RAF2_ARATH "Rubisco accumulation factor 2, chloroplastic OS=Arabidopsis thaliana GN=RAF2 PE=1 SV=1"	gi|324388030|gb|ADY38792.1| hypothetical protein MA29G21.11 [Coffea arabica]	42.42	52.39	33.18	99.73	99.28	105.04	101.35	42.6633	2.37558	2.48501e-06	0.000241587	UP
contig_18343	1409	sp|O81291|LRK44_ARATH L-type lectin-domain containing receptor kinase IV.4 OS=Arabidopsis thaliana GN=LECRK44 PE=3 SV=1	gi|460401716|ref|XP_004246363.1| PREDICTED: L-type lectin-domain containing receptor kinase VIII.2-like [Solanum lycopersicum]	29.57	16.21	19.06	116.77	120.44	118.85	118.687	21.6133	5.49136	7.42359e-17	2.34498e-14	UP
contig_18380	1063	sp|Q84KG5|CCD_CROSA "Carotenoid 9,10(9',10')-cleavage dioxygenase OS=Crocus sativus GN=CCD PE=1 SV=1"	gi|294679657|dbj|BAJ05401.1| carotenoid cleavage dioxygenase 1 [Osmanthus fragrans]	51.29	71.67	73.56	144.69	164.03	147.02	151.913	65.5067	2.31905	1.89846e-08	2.73437e-06	UP
contig_18497	1842	sp|Q9FNI7|CSLA2_ARATH Glucomannan 4-beta-mannosyltransferase 2 OS=Arabidopsis thaliana GN=CSLA2 PE=2 SV=1	gi|194045466|gb|ACF33171.1| mannan synthase [Coffea canephora]	26.3	57.72	32.3	112.77	105.96	94.14	104.29	38.7733	2.68974	9.41619e-08	1.19647e-05	UP
contig_19139	785	sp|Q56YA5|SGAT_ARATH Serine--glyoxylate aminotransferase OS=Arabidopsis thaliana GN=AGT1 PE=1 SV=2	gi|565366189|ref|XP_006349776.1| PREDICTED: serine--glyoxylate aminotransferase-like [Solanum tuberosum]	21.72	45.78	25.53	132.74	94.28	125.09	117.37	31.01	3.78491	3.18172e-12	7.34898e-10	UP
contig_19140	788	sp|Q56YA5|SGAT_ARATH Serine--glyoxylate aminotransferase OS=Arabidopsis thaliana GN=AGT1 PE=1 SV=2	gi|527186204|gb|EPS59280.1| serine-glyoxylate aminotransferase [Genlisea aurea]	7.09	10.8	7.7	66.68	43.45	64.02	58.05	8.53	6.80539	5.11333e-10	9.2586e-08	UP
contig_19332	793	sp|Q9SL05|PGR5_ARATH "Protein PROTON GRADIENT REGULATION 5, chloroplastic OS=Arabidopsis thaliana GN=PGR5 PE=1 SV=1"	gi|508714262|gb|EOY06159.1| Proton gradient regulation 5 [Theobroma cacao]	10.93	14.36	8.89	51.04	48.43	43.67	47.7133	11.3933	4.18783	3.67899e-06	0.000345409	UP
contig_19567	1285	sp|Q9LUQ5|UBC25_ARATH Probable ubiquitin-conjugating enzyme E2 25 OS=Arabidopsis thaliana GN=UBC25 PE=2 SV=1	gi|508714853|gb|EOY06750.1| "Ubiquitin-conjugating enzyme 23, putative [Theobroma cacao]"	2.06	0.94	4.28	34.32	47.06	39.54	40.3067	2.42667	16.6099	1.89682e-09	3.21091e-07	UP
contig_19687	1321	sp|Q9C942|CSE_ARATH Caffeoylshikimate esterase OS=Arabidopsis thaliana GN=CSE PE=1 SV=1	gi|460374729|ref|XP_004233162.1| PREDICTED: monoglyceride lipase-like [Solanum lycopersicum]	4.52	1.52	2.3	62.48	75.6	56.52	64.8667	2.78	23.3333	5.27094e-16	1.59541e-13	UP
contig_19866	451	sp|Q8VZW3|CFI3_ARATH Probable chalcone--flavonone isomerase 3 OS=Arabidopsis thaliana GN=CHI3 PE=1 SV=1	gi|444475579|gb|AGE10598.1| chalcone isomerase [Lonicera japonica]	15.83	39.96	37.29	51.21	42.03	144.91	79.3833	31.0267	2.55855	1.08124e-05	0.000905327	UP
contig_19886	2473	sp|Q9S7Z8|PIN3_ARATH Auxin efflux carrier component 3 OS=Arabidopsis thaliana GN=PIN3 PE=1 SV=1	gi|565354683|ref|XP_006344239.1| PREDICTED: auxin efflux carrier component 3-like [Solanum tuberosum]	3.56	3.78	3.14	33.5	29.51	38.58	33.8633	3.49333	9.6937	6.67779e-07	7.34397e-05	UP
contig_19956	315	-	gi|508710945|gb|EOY02842.1| NAD(P)-binding Rossmann-fold superfamily protein isoform 1 [Theobroma cacao]	21	10.79	20.22	71.99	55.48	44.31	57.26	17.3367	3.30283	8.41639e-06	0.000722613	UP
contig_20183	1661	sp|Q9SND9|Y3028_ARATH Uncharacterized acetyltransferase At3g50280 OS=Arabidopsis thaliana GN=At3g50280 PE=1 SV=1	gi|568854729|ref|XP_006480972.1| PREDICTED: uncharacterized acetyltransferase At3g50280-like [Citrus sinensis]	5.83	18.71	13.67	113.6	19.31	35.1	56.0033	12.7367	4.39702	1.27117e-07	1.58346e-05	UP
contig_20309	950	sp|Q6ZBZ2|GL814_ORYSJ Germin-like protein 8-14 OS=Oryza sativa subsp. japonica GN=GER5 PE=1 SV=1	-	1.21	1.75	0.79	31.18	21.54	22.09	24.9367	1.25	19.9493	5.9926e-06	0.000532549	UP
contig_20348	889	sp|Q8H1T3|FRI2_TOBAC "Ferritin-2, chloroplastic OS=Nicotiana tabacum GN=FER2 PE=2 SV=1"	gi|508715199|gb|EOY07096.1| "Ferretin 1 isoform 2, partial [Theobroma cacao]"	4.57	45.59	36.46	129.21	36.05	62.5	75.92	28.8733	2.62942	8.42474e-06	0.000722717	UP
contig_20584	1604	sp|Q9SV13|SUT31_ARATH Sulfate transporter 3.1 OS=Arabidopsis thaliana GN=SULTR3;1 PE=2 SV=1	gi|565372357|ref|XP_006352762.1| PREDICTED: sulfate transporter 3.1-like [Solanum tuberosum]	3.24	5.24	2.31	36.45	37.51	26.86	33.6067	3.59667	9.34384	6.67779e-07	7.34397e-05	UP
contig_20610	1698	sp|P05414|GOX_SPIOL Peroxisomal (S)-2-hydroxy-acid oxidase OS=Spinacia oleracea PE=1 SV=1	gi|189418957|gb|ACD93720.1| glycolate oxidase [Mikania micrantha]	2.97	8.61	5.67	47.35	24.43	40.29	37.3567	5.75	6.49681	1.05739e-06	0.000111801	UP
contig_20635	836	sp|B3EWI4|PST2_PETHY "Photosystem II 5 kDa protein, chloroplastic OS=Petunia hybrida PE=1 SV=1"	gi|206586409|gb|ACI15739.1| chloroplast photosystem II 5 kDa precursor protein [Picrorhiza kurrooa]	43.78	91.5	56.57	201.69	228.15	236.18	222.007	63.95	3.47157	6.54618e-21	2.95009e-18	UP
contig_20762	1530	sp|B0UV30|TAL_HISS2 Transaldolase OS=Histophilus somni (strain 2336) GN=tal PE=3 SV=1	gi|565378077|ref|XP_006355489.1| PREDICTED: probable transaldolase-like [Solanum tuberosum]	49.38	69.4	51.21	107.1	155.06	143.56	135.24	56.6633	2.38673	3.14004e-08	4.37956e-06	UP
contig_20858	1667	sp|Q9LIN2|GDL53_ARATH GDSL esterase/lipase At3g26430 OS=Arabidopsis thaliana GN=At3g26430 PE=2 SV=1	gi|565382536|ref|XP_006357593.1| PREDICTED: GDSL esterase/lipase At3g26430-like [Solanum tuberosum]	15.37	40.51	26.04	99.39	73.88	91.22	88.1633	27.3067	3.22864	2.58565e-08	3.64644e-06	UP
contig_2089	799	-	-	5.14	20.27	9.58	174.86	29.99	13.44	72.7633	11.6633	6.23864	1.94647e-11	4.06944e-09	UP
contig_20929	678	sp|Q03460|GLSN_MEDSA "Glutamate synthase [NADH], amyloplastic OS=Medicago sativa PE=1 SV=1"	gi|567858998|ref|XP_006422182.1| "hypothetical protein CICLE_v100041202mg, partial [Citrus clementina]"	37.13	43.4	38.3	103.15	110.36	100.71	104.74	39.61	2.64428	1.69087e-07	2.05823e-05	UP
contig_20934	998	sp|Q9C942|CSE_ARATH Caffeoylshikimate esterase OS=Arabidopsis thaliana GN=CSE PE=1 SV=1	gi|413950961|gb|AFW83610.1| hypothetical protein ZEAMMB73_578732 [Zea mays]	6	5.66	4.02	29.37	51.35	23.83	34.85	5.22667	6.66773	5.35676e-06	0.000483242	UP
contig_20970	1426	sp|P31237|ACCO_ACTDE 1-aminocyclopropane-1-carboxylate oxidase OS=Actinidia deliciosa GN=ACO PE=2 SV=1	gi|343794778|gb|AEM62885.1| ACC oxidase 6 [Actinidia chinensis]	2.03	7.44	4.23	22.25	43.68	40.44	35.4567	4.56667	7.76423	8.73102e-07	9.37826e-05	UP
contig_20976	606	sp|P49358|GLYM2_FLAPR "Serine hydroxymethyltransferase 2, mitochondrial OS=Flaveria pringlei PE=2 SV=1"	gi|359495798|ref|XP_002262872.2| "PREDICTED: serine hydroxymethyltransferase, mitochondrial-like [Vitis vinifera]"	20.03	22.24	16.75	98.64	70.36	81.84	83.6133	19.6733	4.25008	3.4432e-10	6.3827e-08	UP
contig_20985	505	-	gi|224135155|ref|XP_002321997.1| calmodulin-binding family protein [Populus trichocarpa]	12.39	8.39	6.32	52.89	36.08	48.66	45.8767	9.03333	5.0786	1.43877e-06	0.00014781	UP
contig_2105	1495	sp|Q8LFN2|Y3037_ARATH Probable inactive leucine-rich repeat receptor-like protein kinase At3g03770 OS=Arabidopsis thaliana GN=At3g03770 PE=2 SV=1	gi|460368426|ref|XP_004230068.1| PREDICTED: probable inactive leucine-rich repeat receptor-like protein kinase At3g03770-like [Solanum lycopersicum]	69.55	100.47	93.72	250.25	165.49	207.88	207.873	87.9133	2.36453	1.27674e-11	2.70835e-09	UP
contig_21107	361	sp|Q9STM6|GDL57_ARATH GDSL esterase/lipase At3g48460 OS=Arabidopsis thaliana GN=At3g48460 PE=2 SV=1	gi|565369667|ref|XP_006351456.1| PREDICTED: GDSL esterase/lipase At3g48460-like [Solanum tuberosum]	48.92	39.68	54.52	277.92	217.06	290.04	261.673	47.7067	5.48505	1.23324e-35	1.10662e-32	UP
contig_21130	651	sp|P17407|21KD_DAUCA 21 kDa protein OS=Daucus carota PE=2 SV=1	gi|565374452|ref|XP_006353777.1| PREDICTED: 21 kDa protein-like [Solanum tuberosum]	61.81	79.36	39.96	235.62	197.45	159.47	197.513	60.3767	3.27135	2.74036e-17	8.84928e-15	UP
contig_21144	1333	sp|Q05047|C72A1_CATRO Secologanin synthase OS=Catharanthus roseus GN=CYP72A1 PE=2 SV=1	gi|565396302|ref|XP_006363763.1| PREDICTED: 11-oxo-beta-amyrin 30-oxidase-like [Solanum tuberosum]	15.49	27.55	16.13	67.93	142.27	58.81	89.67	19.7233	4.54639	1.90902e-11	3.9994e-09	UP
contig_2116	1075	sp|Q9Y5Z4|HEBP2_HUMAN Heme-binding protein 2 OS=Homo sapiens GN=HEBP2 PE=1 SV=1	gi|462407849|gb|EMJ13183.1| hypothetical protein PRUPE_ppa010934mg [Prunus persica]	71.64	131.24	127.75	264.68	228.64	271	254.773	110.21	2.31171	2.83698e-13	7.22774e-11	UP
contig_21315	1719	sp|Q9MAM1|CIPK9_ARATH CBL-interacting serine/threonine-protein kinase 9 OS=Arabidopsis thaliana GN=CIPK9 PE=1 SV=2	gi|508703712|gb|EOX95608.1| CBL-interacting protein kinase 9 [Theobroma cacao]	14.48	36.67	22.65	94.57	86.66	64.85	82.0267	24.6	3.33442	3.56198e-08	4.9073e-06	UP
contig_21329	1667	sp|Q8GYY5|RGAP3_ARATH Rho GTPase-activating protein 3 OS=Arabidopsis thaliana GN=ROPGAP3 PE=2 SV=1	gi|359489368|ref|XP_003633913.1| PREDICTED: rho GTPase-activating protein 4-like [Vitis vinifera]	2.62	4.01	2.45	33.27	26.37	25.04	28.2267	3.02667	9.32599	1.17252e-05	0.000966593	UP
contig_21411	2044	sp|C6L7U1|LIN1_LOTJA Putative E3 ubiquitin-protein ligase LIN-1 OS=Lotus japonicus GN=CERBERUS PE=2 SV=2	gi|296085339|emb|CBI29071.3| unnamed protein product [Vitis vinifera]	5.8	8.43	7.81	67.16	42.65	59.18	56.33	7.34667	7.66742	4.09158e-10	7.47528e-08	UP
contig_21502	1630	sp|Q9ST27|PHOT2_ORYSJ Phototropin-2 OS=Oryza sativa subsp. japonica GN=PHOT2 PE=1 SV=1	gi|587850271|gb|EXB40457.1| hypothetical protein L484_013760 [Morus notabilis]	16.09	15.38	10.2	61.86	43.47	44.99	50.1067	13.89	3.60739	5.21339e-06	0.000471147	UP
contig_21918	2291	sp|Q41058|GLGB1_PEA "1,4-alpha-glucan-branching enzyme 1, chloroplastic/amyloplastic OS=Pisum sativum GN=SBEI PE=1 SV=1"	gi|15553091|dbj|BAB64912.1| starch branching enzyme II [Ipomoea batatas]	42.61	45.27	39.95	98.05	108.3	117.77	108.04	42.61	2.53556	2.15909e-07	2.57259e-05	UP
contig_21942	1173	sp|Q9FIJ7|KAD2_ARATH "Adenylate kinase 2, chloroplastic OS=Arabidopsis thaliana GN=At5g47840 PE=2 SV=1"	gi|587961522|gb|EXC46780.1| putative adenylate kinase 2 [Morus notabilis]	43.74	57.38	66.23	152.31	115.17	128.6	132.027	55.7833	2.36678	5.18758e-08	6.86697e-06	UP
contig_2203	1143	sp|Q7DM39|PSBP1_TOBAC "Oxygen-evolving enhancer protein 2-1, chloroplastic OS=Nicotiana tabacum GN=PSBP1 PE=1 SV=2"	gi|388513061|gb|AFK44592.1| unknown [Lotus japonicus]	149.23	290.31	172.75	370.5	545.03	533.03	482.853	204.097	2.36581	5.92775e-25	3.45438e-22	UP
contig_2212	1162	sp|P29790|ATPG_TOBAC "ATP synthase gamma chain, chloroplastic OS=Nicotiana tabacum GN=ATPC PE=1 SV=1"	gi|449454742|ref|XP_004145113.1| "PREDICTED: ATP synthase gamma chain, chloroplastic-like [Cucumis sativus]"	55.91	92.79	58.11	189.04	171.71	199.71	186.82	68.9367	2.71002	4.36741e-13	1.08807e-10	UP
contig_22142	1360	sp|Q06881|BCCP_NOSS1 Biotin carboxyl carrier protein of acetyl-CoA carboxylase OS=Nostoc sp. (strain PCC 7120 / UTEX 2576) GN=accB PE=1 SV=2	gi|508725757|gb|EOY17654.1| Biotin/lipoyl attachment domain-containing protein isoform 1 [Theobroma cacao]	35.41	37.52	37.18	96.97	95.54	78.9	90.47	36.7033	2.4649	3.38164e-06	0.000319564	UP
contig_22164	1913	sp|Q93VV5|PTR16_ARATH Protein NRT1/ PTR FAMILY 4.3 OS=Arabidopsis thaliana GN=NPF4.3 PE=2 SV=1	gi|566168327|ref|XP_006385089.1| proton-dependent oligopeptide transport family protein [Populus trichocarpa]	0.57	2.17	1.99	36.7	84.23	88	69.6433	1.57667	44.1712	1.7699e-18	6.31915e-16	UP
contig_22179	1137	sp|Q96E22|NGBR_HUMAN Nogo-B receptor OS=Homo sapiens GN=NUS1 PE=1 SV=1	gi|565404047|ref|XP_006367461.1| PREDICTED: nogo-B receptor-like isoform X1 [Solanum tuberosum]	13.11	19.11	14.04	44.42	82.14	228.27	118.277	15.42	7.67034	3.83723e-20	1.60118e-17	UP
contig_22236	1288	sp|O04111|CHSY_PERFR Chalcone synthase OS=Perilla frutescens GN=CHS PE=2 SV=1	gi|587652135|gb|AHK07000.1| chalcone synthase [Olea europaea]	28.6	29.94	32.73	624.86	511.91	562.53	566.433	30.4233	18.6184	2.48743e-125	8.13613e-122	UP
contig_22308	1084	sp|P51092|LDOX_PETHY Leucoanthocyanidin dioxygenase OS=Petunia hybrida GN=ANT17 PE=2 SV=1	gi|297306682|dbj|BAJ08940.1| anthocyanidin synthase [Eustoma grandiflorum]	17.6	14.71	22.68	80.23	79.33	193.1	117.553	18.33	6.41317	3.51001e-18	1.22305e-15	UP
contig_22489	2391	sp|Q9C5L3|GLPT1_ARATH Putative glycerol-3-phosphate transporter 1 OS=Arabidopsis thaliana GN=At3g47420 PE=2 SV=1	gi|565384686|ref|XP_006358257.1| PREDICTED: putative glycerol-3-phosphate transporter 1-like [Solanum tuberosum]	5.93	5.63	4.65	50.39	36.4	48.67	45.1533	5.40333	8.35657	1.23083e-08	1.82996e-06	UP
contig_2260	761	sp|Q7DM39|PSBP1_TOBAC "Oxygen-evolving enhancer protein 2-1, chloroplastic OS=Nicotiana tabacum GN=PSBP1 PE=1 SV=2"	gi|388513061|gb|AFK44592.1| unknown [Lotus japonicus]	18.93	37.67	23.98	82.88	91.11	97.44	90.4767	26.86	3.36845	5.26761e-09	8.37186e-07	UP
contig_22864	783	sp|Q94CL9|KRP7_ARATH Cyclin-dependent kinase inhibitor 7 OS=Arabidopsis thaliana GN=KRP7 PE=1 SV=2	gi|359480685|ref|XP_002282199.2| PREDICTED: cyclin-dependent kinase inhibitor 1-like [Vitis vinifera]	11.28	19.85	16.47	79.7	53.86	55.31	62.9567	15.8667	3.96786	1.85237e-07	2.23338e-05	UP
contig_22919	1985	sp|P23509|GLGS_SOLTU "Glucose-1-phosphate adenylyltransferase small subunit, chloroplastic/amyloplastic OS=Solanum tuberosum PE=1 SV=2"	gi|7671230|gb|AAF66434.1|AF249915_1 ADP-glucose pyrophosphorylase catalytic subunit [Perilla frutescens]	11.01	35.37	21.3	103.28	90.25	98.58	97.37	22.56	4.31605	7.24596e-12	1.61124e-09	UP
contig_22994	1595	sp|Q08062|MDHC_MAIZE "Malate dehydrogenase, cytoplasmic OS=Zea mays PE=1 SV=2"	gi|565362369|ref|XP_006347920.1| "PREDICTED: malate dehydrogenase, cytoplasmic-like [Solanum tuberosum]"	3.94	3.46	8.84	13.83	26.1	63.76	34.5633	5.41333	6.38485	5.35676e-06	0.000483242	UP
contig_23094	796	sp|Q8VYZ3|PME53_ARATH Probable pectinesterase 53 OS=Arabidopsis thaliana GN=PME53 PE=2 SV=1	gi|460367016|ref|XP_004229371.1| PREDICTED: probable pectinesterase 53-like [Solanum lycopersicum]	3.51	0.36	11.35	34.9	23.21	115.95	58.02	5.07333	11.4363	6.68147e-12	1.49226e-09	UP
contig_23330	956	sp|Q39732|GCSH_FLAAN "Glycine cleavage system H protein, mitochondrial OS=Flaveria anomala GN=GDCSH PE=2 SV=1"	gi|2499417|sp|Q39732.1|GCSH_FLAAN "RecName: Full=Glycine cleavage system H protein, mitochondrial; Flags: Precursor"	102.23	147.24	127.35	298.43	272.6	325.89	298.973	125.607	2.38023	3.33645e-16	1.0283e-13	UP
contig_23382	415	sp|Q9SZW4|HMA2_ARATH Cadmium/zinc-transporting ATPase HMA2 OS=Arabidopsis thaliana GN=HMA2 PE=2 SV=1	gi|545190793|emb|CCW03242.1| heavy metal ATPase [Nicotiana tabacum]	3.68	2.01	3.67	49.74	90.19	47.6	62.51	3.12	20.0353	1.58719e-14	4.48294e-12	UP
contig_23383	465	sp|Q9SZW4|HMA2_ARATH Cadmium/zinc-transporting ATPase HMA2 OS=Arabidopsis thaliana GN=HMA2 PE=2 SV=1	gi|545190793|emb|CCW03242.1| heavy metal ATPase [Nicotiana tabacum]	0.35	1.39	5.32	13.35	29.79	98.53	47.2233	2.35333	20.0666	2.44886e-11	5.03671e-09	UP
contig_23484	1101	sp|P10933|FENR1_PEA "Ferredoxin--NADP reductase, leaf isozyme, chloroplastic OS=Pisum sativum GN=PETH PE=1 SV=1"	gi|356559282|ref|XP_003547929.1| "PREDICTED: ferredoxin--NADP reductase, leaf isozyme, chloroplastic isoform 1 [Glycine max]"	86.24	141.51	104.76	335.19	293.94	345.27	324.8	110.837	2.93044	4.65346e-24	2.59259e-21	UP
contig_23616	712	sp|Q9SJ56|BLH1_ARATH BEL1-like homeodomain protein 1 OS=Arabidopsis thaliana GN=BLH1 PE=1 SV=1	gi|561036436|gb|ESW34966.1| hypothetical protein PHAVU_001G195800g [Phaseolus vulgaris]	2.52	12.22	5.7	47.53	35.79	29.25	37.5233	6.81333	5.50734	3.47655e-06	0.000327922	UP
contig_23973	4693	sp|P10978|POLX_TOBAC Retrovirus-related Pol polyprotein from transposon TNT 1-94 OS=Nicotiana tabacum PE=2 SV=1	gi|147804937|emb|CAN60374.1| hypothetical protein VITISV_001215 [Vitis vinifera]	0.2	0.05	0.14	20.16	30.12	23.36	24.5467	0.13	188.821	8.58157e-07	9.2866e-05	UP
contig_24157	1658	sp|Q50EK0|C16B2_PICSI Cytochrome P450 716B2 OS=Picea sitchensis GN=CYP716B2 PE=2 SV=1	gi|365927742|gb|AEX07772.1| cytochrome P450 [Catharanthus roseus]	5.76	10.91	7.45	142.76	154.92	144.18	147.287	8.04	18.3192	7.45132e-33	6.04439e-30	UP
contig_24222	670	sp|Q9SRM5|CPR49_ARATH GDSL esterase/lipase CPRD49 OS=Arabidopsis thaliana GN=CPRD49 PE=2 SV=1	gi|565343454|ref|XP_006338850.1| PREDICTED: GDSL esterase/lipase CPRD49-like [Solanum tuberosum]	0.8	0.49	0	65.52	0.51	0.2	22.0767	0.43	51.3411	3.14588e-06	0.000300081	UP
contig_24267	430	sp|Q6EU39|MADS6_ORYSJ MADS-box transcription factor 6 OS=Oryza sativa subsp. japonica GN=MADS6 PE=1 SV=1	gi|402691611|dbj|BAK18784.2| MADS-box protein [Pyrus pyrifolia var. culta]	32.8	22.66	20.05	98.16	85.62	72.13	85.3033	25.17	3.38909	2.09938e-08	2.9982e-06	UP
contig_24338	1570	sp|P25857|G3PB_ARATH "Glyceraldehyde-3-phosphate dehydrogenase GAPB, chloroplastic OS=Arabidopsis thaliana GN=GAPB PE=1 SV=2"	gi|470128381|ref|XP_004300121.1| "PREDICTED: glyceraldehyde-3-phosphate dehydrogenase B, chloroplastic-like [Fragaria vesca subsp. vesca]"	39.84	78.64	35.48	113.69	138.67	126.9	126.42	51.32	2.46337	5.01887e-08	6.65233e-06	UP
contig_24554	1351	sp|O49726|PUP9_ARATH Probable purine permease 9 OS=Arabidopsis thaliana GN=PUP9 PE=2 SV=2	gi|565378323|ref|XP_006355607.1| PREDICTED: probable purine permease 6-like isoform X1 [Solanum tuberosum]	13.94	8.78	5.97	35.96	66.68	40.27	47.6367	9.56333	4.98118	5.29997e-07	5.95134e-05	UP
contig_24570	537	-	gi|871485|emb|CAA58733.1| PAR-1a [Nicotiana tabacum]	0.29	2.88	0.92	17.36	85.52	30.92	44.6	1.36333	32.7139	1.96107e-11	4.09153e-09	UP
contig_24571	752	-	gi|225470749|ref|XP_002267610.1| PREDICTED: uncharacterized protein LOC100251502 [Vitis vinifera]	0.59	3.43	1.65	22.66	66.1	21.81	36.8567	1.89	19.5009	3.25314e-09	5.32035e-07	UP
contig_2463	1406	sp|Q96558|UGDH1_SOYBN UDP-glucose 6-dehydrogenase 1 OS=Glycine max GN=UGD1 PE=1 SV=1	gi|567877365|ref|XP_006431272.1| hypothetical protein CICLE_v10011622mg [Citrus clementina]	39.94	74.39	46.66	127.24	125.69	103.61	118.847	53.6633	2.21467	1.93149e-06	0.000191633	UP
contig_24679	1552	sp|O20252|S17P_SPIOL "Sedoheptulose-1,7-bisphosphatase, chloroplastic OS=Spinacia oleracea PE=2 SV=1"	gi|350538149|ref|NP_001234585.1| "chloroplast sedoheptulose-1,7-bisphosphatase [Solanum lycopersicum]"	29.47	68.34	47.01	226.2	162	223.95	204.05	48.2733	4.22697	6.10432e-23	3.11038e-20	UP
contig_2469	2058	sp|Q9FMF5|RPT3_ARATH Root phototropism protein 3 OS=Arabidopsis thaliana GN=RPT3 PE=1 SV=2	gi|225464091|ref|XP_002269380.1| PREDICTED: root phototropism protein 3 [Vitis vinifera]	5.56	9.99	6.47	34.29	40.79	40.78	38.62	7.34	5.26158	6.17116e-06	0.000545072	UP
contig_2485	1425	sp|Q0J709|UP12_ORYSJ "Unknown protein DS12 from 2D-PAGE of leaf, chloroplastic OS=Oryza sativa subsp. japonica GN=Os08g0242700 PE=4 SV=2"	gi|460380251|ref|XP_004235871.1| "PREDICTED: unknown protein DS12 from 2D-PAGE of leaf, chloroplastic-like [Solanum lycopersicum]"	68.11	97.65	71.5	142.04	255.63	234.89	210.853	79.0867	2.6661	5.95935e-14	1.59437e-11	UP
contig_24870	669	sp|Q0JXE7|BPE_ARATH Transcription factor BPE OS=Arabidopsis thaliana GN=BPE PE=2 SV=1	gi|33339703|gb|AAQ14331.1|AF283506_1 MYC1 [Catharanthus roseus]	5.42	8.78	7.55	92.82	44.36	56.23	64.47	7.25	8.89241	4.53611e-12	1.03593e-09	UP
contig_25026	1321	sp|Q2MY58|PATA3_SOLTU Patatin group A-3 OS=Solanum tuberosum PE=2 SV=1	gi|225458559|ref|XP_002282523.1| PREDICTED: patatin group A-3 [Vitis vinifera]	4.94	6.88	10.93	47.5	39.31	29.48	38.7633	7.58333	5.11165	6.17116e-06	0.000545072	UP
contig_25059	1118	sp|Q9M812|CUT1C_ARATH "Protein CURVATURE THYLAKOID 1C, chloroplastic OS=Arabidopsis thaliana GN=CURT1C PE=1 SV=1"	gi|587885663|gb|EXB74520.1| hypothetical protein L484_026216 [Morus notabilis]	17.14	29.28	28.22	86.26	72.9	57.31	72.1567	24.88	2.90019	2.22783e-06	0.000219531	UP
contig_25142	967	sp|Q680K2|GPPL1_ARATH Haloacid dehalogenase-like hydrolase domain-containing protein At4g39970 OS=Arabidopsis thaliana GN=At4g39970 PE=2 SV=1	gi|460409351|ref|XP_004250102.1| PREDICTED: protein CbbY-like [Solanum lycopersicum]	45.73	45.04	35.32	113.59	87.11	97.83	99.51	42.03	2.36759	4.87454e-06	0.0004421	UP
contig_25317	2043	sp|O49675|CCD4_ARATH "Probable carotenoid cleavage dioxygenase 4, chloroplastic OS=Arabidopsis thaliana GN=CCD4 PE=1 SV=1"	gi|164551336|gb|ABY60887.1| carotenoid cleavage dioxygenase 4 [Osmanthus fragrans]	6.13	9.56	11.8	58.4	29.19	70.68	52.7567	9.16333	5.75737	4.13926e-08	5.60365e-06	UP
contig_25552	2359	sp|Q8RWG1|Y4139_ARATH "Uncharacterized aarF domain-containing protein kinase At4g31390, chloroplastic OS=Arabidopsis thaliana GN=At4g31390 PE=1 SV=1"	gi|502124578|ref|XP_004498586.1| "PREDICTED: uncharacterized aarF domain-containing protein kinase At4g31390, chloroplastic-like [Cicer arietinum]"	12.81	23.01	15.27	95.14	204.91	112.68	137.577	17.03	8.07849	1.57201e-23	8.38938e-21	UP
contig_25589	1025	sp|Q9LDD1|BRG3_ARATH Probable BOI-related E3 ubiquitin-protein ligase 3 OS=Arabidopsis thaliana GN=BRG3 PE=1 SV=1	gi|502089112|ref|XP_004488822.1| PREDICTED: uncharacterized protein LOC101497466 [Cicer arietinum]	11.31	10.57	10.42	37.29	57.07	46.3	46.8867	10.7667	4.3548	2.34732e-06	0.000229521	UP
contig_2561	1580	sp|P48522|TCMO_CATRO Trans-cinnamate 4-monooxygenase OS=Catharanthus roseus GN=CYP73A4 PE=2 SV=1	gi|1351206|sp|P48522.1|TCMO_CATRO RecName: Full=Trans-cinnamate 4-monooxygenase; AltName: Full=Cinnamic acid 4-hydroxylase; Short=C4H; Short=CA4H; AltName: Full=Cytochrome P450 73; AltName: Full=Cytochrome P450C4H	108.7	131.51	114.16	284.73	298.05	311.43	298.07	118.123	2.52338	8.62509e-18	2.90554e-15	UP
contig_25616	883	sp|Q9LV17|BH079_ARATH Transcription factor bHLH79 OS=Arabidopsis thaliana GN=BHLH79 PE=2 SV=1	gi|568845700|ref|XP_006476705.1| PREDICTED: transcription factor bHLH79-like [Citrus sinensis]	45.89	39.17	24.44	178.81	163.13	127.37	156.437	36.5	4.28594	3.83249e-18	1.33085e-15	UP
contig_2562	999	sp|Q94BT9|ATOX1_ARATH Copper transport protein ATX1 OS=Arabidopsis thaliana GN=ATX1 PE=1 SV=1	gi|462420168|gb|EMJ24431.1| hypothetical protein PRUPE_ppa003791mg [Prunus persica]	34.68	85.9	21.12	157.02	100.1	93.97	117.03	47.2333	2.4777	1.36236e-07	1.68465e-05	UP
contig_25620	1062	sp|Q9ZVX4|U90A1_ARATH UDP-glycosyltransferase 90A1 OS=Arabidopsis thaliana GN=UGT90A1 PE=2 SV=1	gi|565356379|ref|XP_006345045.1| PREDICTED: UDP-glycosyltransferase 90A1-like [Solanum tuberosum]	22.27	23.03	13.34	92.62	48.48	46.61	62.57	19.5467	3.20106	4.31216e-06	0.000396413	UP
contig_25713	1702	sp|Q56XJ7|Y4276_ARATH Uncharacterized protein At4g22758 OS=Arabidopsis thaliana GN=At4g22758 PE=2 SV=1	gi|255537119|ref|XP_002509626.1| conserved hypothetical protein [Ricinus communis]	21.24	23.38	13.07	68.1	69.06	66.34	67.8333	19.23	3.52747	5.11786e-07	5.75961e-05	UP
contig_25843	1032	sp|A7QEU4|PER5_VITVI Peroxidase 5 OS=Vitis vinifera GN=GSVIVT00037159001 PE=1 SV=2	gi|359490837|ref|XP_003634176.1| "PREDICTED: peroxidase 5-like, partial [Vitis vinifera]"	0	0.13	0.57	55.67	3.68	55.13	38.16	0.233333	163.543	8.73825e-11	1.72382e-08	UP
contig_25888	1213	sp|Q55403|Y575_SYNY3 Thylakoid membrane protein slr0575 OS=Synechocystis sp. (strain PCC 6803 / Kazusa) GN=slr0575 PE=4 SV=1	gi|565383824|ref|XP_006358050.1| PREDICTED: uncharacterized protein LOC102580323 [Solanum tuberosum]	8.07	13.76	15.6	70.41	48.58	50.63	56.54	12.4767	4.53166	1.27117e-07	1.58346e-05	UP
contig_25943	2451	sp|Q2VZE7|APAG_MAGSA Protein ApaG OS=Magnetospirillum magneticum (strain AMB-1 / ATCC 700264) GN=apaG PE=3 SV=1	gi|460413288|ref|XP_004252022.1| PREDICTED: uncharacterized protein LOC101252057 isoform 3 [Solanum lycopersicum]	14.48	19.18	17.9	51.41	77.43	60.28	63.04	17.1867	3.66796	6.21847e-07	6.90625e-05	UP
contig_26053	1271	sp|Q400K3|MHPC2_PSEPU 2-hydroxy-6-oxononadienedioate/2-hydroxy-6-oxononatrienedioate hydrolase 2 OS=Pseudomonas putida GN=mhpC2 PE=3 SV=1	gi|565384445|ref|XP_006358164.1| PREDICTED: uncharacterized protein LOC102590568 isoform X1 [Solanum tuberosum]	11.83	13.18	13.45	65.99	86.18	76.51	76.2267	12.82	5.94592	7.59074e-12	1.67688e-09	UP
contig_26123	2068	sp|Q9S713|STT7_ARATH "Serine/threonine-protein kinase STN7, chloroplastic OS=Arabidopsis thaliana GN=STN7 PE=1 SV=1"	gi|225423883|ref|XP_002281563.1| "PREDICTED: serine/threonine-protein kinase STN7, chloroplastic isoform 1 [Vitis vinifera]"	19.85	39.21	19.16	102.36	80.92	60.6	81.2933	26.0733	3.11787	2.28451e-07	2.71564e-05	UP
contig_26233	2395	sp|A5JTQ3|XYL2_MEDSV Beta-xylosidase/alpha-L-arabinofuranosidase 2 OS=Medicago sativa subsp. varia GN=Xyl2 PE=2 SV=1	gi|568828639|ref|XP_006468650.1| PREDICTED: beta-xylosidase/alpha-L-arabinofuranosidase 1-like [Citrus sinensis]	0.28	0	0.12	7.1	62.98	16.77	28.95	0.133333	217.125	6.30146e-08	8.23397e-06	UP
contig_26305	1319	sp|Q9LYT3|TT12_ARATH Protein TRANSPARENT TESTA 12 OS=Arabidopsis thaliana GN=TT12 PE=2 SV=1	gi|565395406|ref|XP_006363330.1| PREDICTED: protein TRANSPARENT TESTA 12-like [Solanum tuberosum]	13.46	24.41	16.97	33.94	84.36	74.61	64.3033	18.28	3.51769	8.76224e-07	9.39189e-05	UP
contig_26428	460	sp|P42738|CM1_ARATH "Chorismate mutase 1, chloroplastic OS=Arabidopsis thaliana GN=CM1 PE=1 SV=3"	gi|76782202|gb|ABA54871.1| putative chorismate mutase [Fagus sylvatica]	49.01	33.7	23.98	116.28	89.29	71.5	92.3567	35.5633	2.59696	9.44945e-07	0.000100858	UP
contig_26563	1681	sp|Q9S7Z8|PIN3_ARATH Auxin efflux carrier component 3 OS=Arabidopsis thaliana GN=PIN3 PE=1 SV=1	gi|565354683|ref|XP_006344239.1| PREDICTED: auxin efflux carrier component 3-like [Solanum tuberosum]	20.38	29.76	12.74	107.74	61.89	57.47	75.7	20.96	3.61164	3.31538e-08	4.59881e-06	UP
contig_26754	1017	sp|B8BKP4|SWT14_ORYSI Bidirectional sugar transporter SWEET14 OS=Oryza sativa subsp. indica GN=SWEET14 PE=2 SV=1	gi|565361782|ref|XP_006347632.1| PREDICTED: bidirectional sugar transporter SWEET14-like [Solanum tuberosum]	2.1	0.54	0.15	18.39	12.99	40.47	23.95	0.93	25.7527	1.64411e-06	0.000166543	UP
contig_26916	669	sp|Q9LF37|CLPB3_ARATH "Chaperone protein ClpB3, chloroplastic OS=Arabidopsis thaliana GN=CLPB3 PE=2 SV=1"	gi|568858295|ref|XP_006482689.1| "PREDICTED: chaperone protein ClpB3, chloroplastic-like isoform X1 [Citrus sinensis]"	30.72	37.74	43.12	120.17	70.48	82.13	90.9267	37.1933	2.4447	5.7617e-06	0.00051519	UP
contig_2698	1606	-	gi|359492067|ref|XP_002282310.2| PREDICTED: uncharacterized protein LOC100266128 [Vitis vinifera]	12.76	20.86	14.17	75.43	73.08	66.54	71.6833	15.93	4.4999	2.50728e-09	4.18836e-07	UP
contig_27108	1998	sp|Q9FYV1|INO1_SESIN Inositol-3-phosphate synthase OS=Sesamum indicum PE=2 SV=1	gi|14548095|sp|Q9FYV1.1|INO1_SESIN RecName: Full=Inositol-3-phosphate synthase; Short=MIP synthase; AltName: Full=Myo-inositol 1-phosphate synthase; Short=IPS; Short=MI-1-P synthase	12.49	28.2	5.62	2455.58	1194.99	1821.19	1823.92	15.4367	118.155	0	0	UP
contig_27311	2453	-	gi|460375349|ref|XP_004233469.1| PREDICTED: uncharacterized protein LOC101249886 [Solanum lycopersicum]	10.72	22.19	16.98	131.64	453.46	403.3	329.467	16.63	19.8116	1.70329e-74	3.75456e-71	UP
contig_27531	2533	sp|P25872|PAL1_TOBAC Phenylalanine ammonia-lyase OS=Nicotiana tabacum GN=TPA1 PE=2 SV=1	gi|405789918|gb|AFS28702.1| "putative phenylalanine ammonia-lyase, partial [Olea europaea]"	9.8	15.07	10.18	47.76	33.56	56.21	45.8433	11.6833	3.92382	9.35776e-06	0.000794023	UP
contig_27820	1049	sp|P52046|CRT_CLOAB 3-hydroxybutyryl-CoA dehydratase OS=Clostridium acetobutylicum (strain ATCC 824 / DSM 792 / JCM 1419 / LMG 5710 / VKM B-1787) GN=crt PE=3 SV=1	gi|567852417|ref|XP_006419372.1| hypothetical protein CICLE_v10005645mg [Citrus clementina]	28.2	28.31	27.46	120.73	91.49	89.07	100.43	27.99	3.58807	1.47076e-10	2.8138e-08	UP
contig_27830	406	sp|Q9SBQ8|KGLT_PETHY Kaempferol 3-O-beta-D-galactosyltransferase OS=Petunia hybrida PE=1 SV=1	gi|133874162|dbj|BAF49284.1| flavonoid 3-O-galactosyltransferase [Eustoma grandiflorum]	8.85	4.98	8.39	35.42	61.1	20.41	38.9767	7.40667	5.26238	6.17116e-06	0.000545072	UP
contig_279	1670	sp|Q56YU0|AL2C4_ARATH Aldehyde dehydrogenase family 2 member C4 OS=Arabidopsis thaliana GN=ALDH2C4 PE=1 SV=2	gi|462397480|gb|EMJ03148.1| hypothetical protein PRUPE_ppa004555mg [Prunus persica]	45.61	44.42	47.18	75.78	106.26	171.76	117.933	45.7367	2.57853	4.54354e-08	6.11015e-06	UP
contig_27942	525	-	-	25.13	17.46	22.49	266.31	169.69	286.56	240.853	21.6933	11.1026	1.47803e-46	1.82767e-43	UP
contig_27979	2118	-	gi|565346722|ref|XP_006340396.1| PREDICTED: uncharacterized protein LOC102604239 [Solanum tuberosum]	8.71	12.34	13.8	48.56	37.63	50.31	45.5	11.6167	3.91679	9.35776e-06	0.000794023	UP
contig_2812	978	sp|Q9FVR6|Y1222_ARATH "Uncharacterized protein At1g32220, chloroplastic OS=Arabidopsis thaliana GN=At1g32220 PE=1 SV=1"	gi|508777952|gb|EOY25208.1| NAD(P)-binding Rossmann-fold superfamily protein isoform 1 [Theobroma cacao]	54.51	39.38	59.25	129.97	89.57	111.06	110.2	51.0467	2.15881	9.55009e-06	0.000808989	UP
contig_2816	1908	sp|P53800|FDFT_NICBE Squalene synthase OS=Nicotiana benthamiana PE=2 SV=1	gi|224924202|gb|ACN69082.1| squalene synthase [Diospyros kaki]	15.43	79.91	37.6	436.64	1428.56	741.29	868.83	44.3133	19.6065	1.0058e-193	7.28475e-190	UP
contig_28172	959	-	gi|432139331|gb|AGB05603.1| squalene synthase [Camellia oleifera]	3.07	4.33	4.69	35.96	28.37	33.17	32.5	4.03	8.06452	4.64791e-06	0.000424203	UP
contig_28281	977	-	gi|460372514|ref|XP_004232074.1| PREDICTED: uncharacterized protein LOC101257421 [Solanum lycopersicum]	23.12	44.8	41.47	117.44	98.77	132.72	116.31	36.4633	3.18978	2.23633e-10	4.22271e-08	UP
contig_28289	851	-	-	27.53	31.67	28.52	113.56	181.45	152.7	149.237	29.24	5.10385	1.07383e-19	4.35538e-17	UP
contig_2831	2095	sp|Q94EJ6|PMTE_ARATH Probable methyltransferase PMT14 OS=Arabidopsis thaliana GN=At4g18030 PE=1 SV=1	gi|502152592|ref|XP_004508998.1| PREDICTED: probable methyltransferase PMT14-like [Cicer arietinum]	62.48	65.53	61.45	153.91	128.22	116.29	132.807	63.1533	2.10292	2.18096e-06	0.000215541	UP
contig_28498	972	sp|Q9SWW6|CESA7_ARATH Cellulose synthase A catalytic subunit 7 [UDP-forming] OS=Arabidopsis thaliana GN=CESA7 PE=1 SV=1	gi|386576416|gb|AFJ12112.1| "cellulose synthase, partial [Nicotiana tabacum]"	1.81	3.12	2.45	25	24.28	49.84	33.04	2.46	13.4309	1.37252e-07	1.69514e-05	UP
contig_28592	2031	sp|Q9M099|SCP24_ARATH Serine carboxypeptidase 24 OS=Arabidopsis thaliana GN=SCPL24 PE=1 SV=1	gi|508782268|gb|EOY29524.1| Alpha/beta-Hydrolases superfamily protein [Theobroma cacao]	8.56	4.78	7.94	44.46	41.92	42.15	42.8433	7.09333	6.03994	7.87063e-07	8.57214e-05	UP
contig_2862	943	sp|Q9SZ54|GPX7_ARATH "Putative glutathione peroxidase 7, chloroplastic OS=Arabidopsis thaliana GN=GPX7 PE=3 SV=2"	gi|462420710|gb|EMJ24973.1| hypothetical protein PRUPE_ppa010584mg [Prunus persica]	58.6	107.97	98.06	199.6	317.77	275.87	264.413	88.21	2.99754	2.82883e-20	1.2052e-17	UP
contig_28695	1047	sp|Q8S9H7|DIV_ANTMA Transcription factor DIVARICATA OS=Antirrhinum majus GN=DIVARICATA PE=2 SV=1	gi|460401666|ref|XP_004246338.1| PREDICTED: transcription factor DIVARICATA-like [Solanum lycopersicum]	8.16	12.94	5.93	62.59	42.15	43.53	49.4233	9.01	5.48539	1.92795e-07	2.31899e-05	UP
contig_2870	1523	sp|Q2QZ86|ACLA2_ORYSJ ATP-citrate synthase alpha chain protein 2 OS=Oryza sativa subsp. japonica GN=ACLA-2 PE=2 SV=2	gi|566198672|ref|XP_002319466.2| subunit A of the heteromeric enzyme ATP citrate lyase family protein [Populus trichocarpa]	101.48	109.48	109.21	221.7	223.16	252.76	232.54	106.723	2.1789	4.7515e-11	9.57838e-09	UP
contig_28710	1613	sp|O80823|C86A8_ARATH Cytochrome P450 86A8 OS=Arabidopsis thaliana GN=CYP86A8 PE=2 SV=1	gi|565354124|ref|XP_006343967.1| PREDICTED: cytochrome P450 86A2-like [Solanum tuberosum]	4.57	5.62	3.44	49.5	29.06	35.46	38.0067	4.54333	8.36537	1.59784e-07	1.95674e-05	UP
contig_28798	1369	-	gi|359489916|ref|XP_002275188.2| PREDICTED: uncharacterized protein LOC100263114 [Vitis vinifera]	14.75	21.01	14.11	75.58	72.84	72.92	73.78	16.6233	4.43834	2.48363e-09	4.16257e-07	UP
contig_28844	398	-	-	0.87	14.94	2.27	86.14	17.68	23.29	42.37	6.02667	7.03042	2.42322e-07	2.86375e-05	UP
contig_2896	898	sp|P42759|ERD10_ARATH Dehydrin ERD10 OS=Arabidopsis thaliana GN=ERD10 PE=1 SV=1	gi|84874556|gb|ABC68275.1| dehydrin [Coffea canephora]	131.83	337.19	184.93	586.18	389.34	455.58	477.033	217.983	2.18839	1.35652e-21	6.42748e-19	UP
contig_290	1154	sp|Q9SYT0|ANXD1_ARATH Annexin D1 OS=Arabidopsis thaliana GN=ANN1 PE=1 SV=1	gi|224066943|ref|XP_002302291.1| annexin 1 family protein [Populus trichocarpa]	75.32	281.79	169.08	439.79	412.53	335.74	396.02	175.397	2.25785	3.17529e-19	1.21497e-16	UP
contig_29194	360	sp|Q9LXC9|IPYR1_ARATH "Soluble inorganic pyrophosphatase 1, chloroplastic OS=Arabidopsis thaliana GN=PPA1 PE=1 SV=1"	gi|224056325|ref|XP_002298803.1| hypothetical protein POPTR_0001s29370g [Populus trichocarpa]	41.67	38.36	43.78	114.21	84.12	135.11	111.147	41.27	2.69316	4.08015e-08	5.54583e-06	UP
contig_293	2788	sp|Q8S905|NACK1_ARATH Kinesin-like protein NACK1 OS=Arabidopsis thaliana GN=NACK1 PE=1 SV=1	gi|565347376|ref|XP_006340707.1| PREDICTED: kinesin-like protein NACK1-like [Solanum tuberosum]	11.86	15.76	17.09	40.52	74.76	52.58	55.9533	14.9033	3.75442	1.25362e-06	0.000130508	UP
contig_29369	798	sp|Q94AY1|NADB_ARATH "L-aspartate oxidase, chloroplastic OS=Arabidopsis thaliana GN=AO PE=2 SV=1"	gi|565356188|ref|XP_006344950.1| "PREDICTED: L-aspartate oxidase, chloroplastic-like [Solanum tuberosum]"	8.65	6.95	8.25	50.55	42.06	35.97	42.86	7.95	5.39119	7.87063e-07	8.57214e-05	UP
contig_29437	2067	sp|Q9LV33|BGL44_ARATH Beta-glucosidase 44 OS=Arabidopsis thaliana GN=BGLU44 PE=2 SV=1	gi|350538893|ref|NP_001234620.1| beta-mannosidase enzyme precursor [Solanum lycopersicum]	19.54	145.45	67.54	531.68	717.01	679.65	642.78	77.51	8.29287	7.47188e-108	2.29586e-104	UP
contig_29499	1731	sp|Q01559|HMDH_NICSY 3-hydroxy-3-methylglutaryl-coenzyme A reductase OS=Nicotiana sylvestris GN=HMGR PE=2 SV=1	gi|2654423|gb|AAB87727.1| hydroxy-methylglutaryl-coenzyme A reductase [Nicotiana tabacum]	2.99	6.19	3.6	54.87	74.3	70.39	66.52	4.26	15.615	9.4732e-15	2.69065e-12	UP
contig_29523	1014	sp|P45871|YWKD_BACSU Uncharacterized protein YwkD OS=Bacillus subtilis (strain 168) GN=ywkD PE=4 SV=1	gi|460396355|ref|XP_004243741.1| PREDICTED: uncharacterized protein LOC101262831 isoform 1 [Solanum lycopersicum]	14.46	28.69	21.36	107.42	112.53	85.63	101.86	21.5033	4.73694	3.92454e-13	9.87445e-11	UP
contig_29646	1290	sp|Q9FJ45|GDL83_ARATH GDSL esterase/lipase At5g45910 OS=Arabidopsis thaliana GN=At5g45910 PE=2 SV=1	gi|224093236|ref|XP_002334852.1| predicted protein [Populus trichocarpa]	13.04	19.41	10.84	76.31	54.11	41.3	57.24	14.43	3.96674	7.94879e-07	8.63871e-05	UP
contig_29730	1054	sp|P22302|SODF_NICPL "Superoxide dismutase [Fe], chloroplastic (Fragment) OS=Nicotiana plumbaginifolia GN=SODB PE=2 SV=1"	gi|460378902|ref|XP_004235206.1| "PREDICTED: superoxide dismutase [Fe], chloroplastic-like [Solanum lycopersicum]"	7.4	14.66	30.96	404.7	25.3	335.61	255.203	17.6733	14.44	9.97644e-54	1.58061e-50	UP
contig_29756	397	sp|Q12288|YL126_YEAST Putative glutamine amidotransferase YLR126C OS=Saccharomyces cerevisiae (strain ATCC 204508 / S288c) GN=YLR126C PE=1 SV=1	gi|565370197|ref|XP_006351711.1| PREDICTED: putative glutamine amidotransferase YLR126C-like [Solanum tuberosum]	2.17	1.71	0.91	17.56	40.43	22.21	26.7333	1.59667	16.7432	1.74199e-06	0.000175059	UP
contig_29776	850	sp|O24370|LOX21_SOLTU "Linoleate 13S-lipoxygenase 2-1, chloroplastic OS=Solanum tuberosum GN=LOX2.1 PE=1 SV=1"	gi|187960379|gb|ACD43485.1| lipoxygenase 2 [Olea europaea]	10.43	48.7	19.1	75.81	129.45	55.38	86.88	26.0767	3.33171	2.88602e-08	4.04195e-06	UP
contig_302	1648	sp|Q56YU0|AL2C4_ARATH Aldehyde dehydrogenase family 2 member C4 OS=Arabidopsis thaliana GN=ALDH2C4 PE=1 SV=2	gi|462397480|gb|EMJ03148.1| hypothetical protein PRUPE_ppa004555mg [Prunus persica]	9.78	10.66	12.63	73.05	33.94	85.93	64.3067	11.0233	5.83369	7.97072e-10	1.40315e-07	UP
contig_30209	1114	sp|Q96575|PME22_SOLLC Pectinesterase 2.2 OS=Solanum lycopersicum GN=PME2.2 PE=3 SV=1	gi|566572660|gb|AHC69829.1| pectin methylesterase PME2.1 [Nicotiana tabacum]	16.19	47.46	18.58	70.43	160.54	123.18	118.05	27.41	4.30682	3.74218e-14	1.01457e-11	UP
contig_3062	1767	sp|Q9SV13|SUT31_ARATH Sulfate transporter 3.1 OS=Arabidopsis thaliana GN=SULTR3;1 PE=2 SV=1	gi|565366052|ref|XP_006349709.1| PREDICTED: sulfate transporter 3.1-like [Solanum tuberosum]	30.13	28.9	32.47	177.22	90.54	102.56	123.44	30.5	4.04721	8.739e-14	2.3076e-11	UP
contig_3093	1720	sp|Q76FS5|SPS2_ARATH "Solanesyl diphosphate synthase 2, chloroplastic OS=Arabidopsis thaliana GN=SPS2 PE=1 SV=1"	gi|566153565|ref|XP_002300442.2| solanesyl diphosphate synthase family protein [Populus trichocarpa]	11.63	8.29	8.32	140.3	218.92	195.68	184.967	9.41333	19.6494	5.68975e-42	6.41032e-39	UP
contig_30971	1130	sp|Q53UH5|DUSKY_IPOPU Anthocyanidin 3-O-glucoside 2''-O-glucosyltransferase OS=Ipomoea purpurea GN=3GGT PE=2 SV=1	gi|462409325|gb|EMJ14659.1| hypothetical protein PRUPE_ppa024453mg [Prunus persica]	16.65	3.96	20.36	81.26	0.33	101.91	61.1667	13.6567	4.47889	4.8087e-08	6.41569e-06	UP
contig_31017	839	sp|Q8GXZ3|Y5102_ARATH Serine/threonine-protein kinase At5g01020 OS=Arabidopsis thaliana GN=At5g01020 PE=2 SV=1	gi|359474773|ref|XP_002265959.2| PREDICTED: serine/threonine-protein kinase At5g01020-like [Vitis vinifera]	3.82	9.42	7.43	27.22	38.28	43.26	36.2533	6.89	5.26173	5.86367e-06	0.000522006	UP
contig_31048	489	sp|Q12816|TROP_HUMAN Trophinin OS=Homo sapiens GN=TRO PE=1 SV=3	-	18.53	26.25	24.96	23.61	83.73	544.17	217.17	23.2467	9.34198	2.95298e-39	3.08687e-36	UP
contig_31055	685	sp|P14009|14KD_DAUCA 14 kDa proline-rich protein DC2.15 OS=Daucus carota PE=2 SV=1	gi|371536783|gb|AEX33654.1| lipid transfer protein [Uromyces hobsonii]	0.66	0	0.69	1.38	3.73	65.35	23.4867	0.45	52.1926	1.64411e-06	0.000166543	UP
contig_31062	609	sp|Q40901|DEF_PETIN Defensin-like protein OS=Petunia integrifolia PE=2 SV=1	gi|133711825|gb|ABO36641.1| defensin protein [Solanum pimpinellifolium]	3.28	20.17	22.7	47.81	29.78	88.07	55.22	15.3833	3.5896	4.44415e-06	0.000407071	UP
contig_31164	454	sp|Q0DFG8|LOGL8_ORYSJ Probable cytokinin riboside 5'-monophosphate phosphoribohydrolase LOGL8 OS=Oryza sativa subsp. japonica GN=LOGL8 PE=2 SV=3	gi|565363515|ref|XP_006348482.1| PREDICTED: cytokinin riboside 5'-monophosphate phosphoribohydrolase LOG7-like [Solanum tuberosum]	88.07	118.59	46.87	210.73	319.17	331.69	287.197	84.51	3.39837	1.25554e-25	7.40172e-23	UP
contig_3117	472	sp|Q9FNB0|CHLH_ARATH "Magnesium-chelatase subunit ChlH, chloroplastic OS=Arabidopsis thaliana GN=CHLH PE=1 SV=1"	gi|118485735|gb|ABK94717.1| unknown [Populus trichocarpa]	30.46	80.76	57.26	113.33	118.27	131.18	120.927	56.16	2.15325	3.99454e-06	0.000369224	UP
contig_3122	1490	sp|P54769|TYDC2_PAPSO Tyrosine/DOPA decarboxylase 2 OS=Papaver somniferum GN=TYDC2 PE=2 SV=1	gi|405789912|gb|AFS28699.1| "putative tyrosine/dopa decarboxylase, partial [Olea europaea]"	95.81	54.56	61.14	216.15	193.31	215.82	208.427	70.5033	2.95627	3.38326e-16	1.03956e-13	UP
contig_31440	475	sp|Q9LV33|BGL44_ARATH Beta-glucosidase 44 OS=Arabidopsis thaliana GN=BGLU44 PE=2 SV=1	gi|565349155|ref|XP_006341563.1| PREDICTED: beta-glucosidase 44-like [Solanum tuberosum]	3.41	8.44	9.35	42.09	38.85	89.48	56.8067	7.06667	8.03868	4.09158e-10	7.47528e-08	UP
contig_31511	1287	sp|Q9SJ56|BLH1_ARATH BEL1-like homeodomain protein 1 OS=Arabidopsis thaliana GN=BLH1 PE=1 SV=1	gi|187940730|gb|ACD39466.1| BEL29 protein [Solanum palustre]	3.78	11.13	7.09	50.74	38.45	36	41.73	7.33333	5.69045	1.32378e-06	0.000136968	UP
contig_31683	756	-	gi|460368823|ref|XP_004230264.1| PREDICTED: uncharacterized protein LOC101261459 [Solanum lycopersicum]	10.18	7.21	6.54	78.73	27.26	15.38	40.4567	7.97667	5.07188	2.21915e-06	0.000219102	UP
contig_31759	1781	sp|P40973|PLY_LILLO Pectate lyase OS=Lilium longiflorum PE=2 SV=1	gi|460364989|ref|XP_004228388.1| PREDICTED: probable pectate lyase P59-like [Solanum lycopersicum]	0.38	0.59	0.56	12.72	44.22	50.71	35.8833	0.51	70.3595	6.33023e-10	1.13807e-07	UP
contig_31855	532	-	-	11.92	41.59	60.12	145.85	131.49	218.12	165.153	37.8767	4.36029	1.35959e-19	5.44899e-17	UP
contig_3192	845	sp|Q02245|TBA5_MAIZE Tubulin alpha-5 chain OS=Zea mays GN=TUBA5 PE=2 SV=1	gi|567906567|ref|XP_006445597.1| hypothetical protein CICLE_v10015224mg [Citrus clementina]	86.61	101.73	85.69	201.45	175.2	207.31	194.653	91.3433	2.13101	5.15256e-09	8.24068e-07	UP
contig_3215	3215	sp|Q9ZUN3|KEA4_ARATH K(+) efflux antiporter 4 OS=Arabidopsis thaliana GN=KEA4 PE=2 SV=2	gi|565390517|ref|XP_006360984.1| PREDICTED: K(+) efflux antiporter 4-like [Solanum tuberosum]	297.35	194.31	267.81	542.93	482.73	500.96	508.873	253.157	2.01011	6.95366e-19	2.56395e-16	UP
contig_32183	944	sp|D1FP53|LIN_MEDTR Putative E3 ubiquitin-protein ligase LIN OS=Medicago truncatula GN=LIN PE=2 SV=1	gi|359477261|ref|XP_002269707.2| PREDICTED: putative E3 ubiquitin-protein ligase LIN-1-like [Vitis vinifera]	29.35	74.34	35.03	126.45	116.05	97.39	113.297	46.24	2.45019	3.21682e-07	3.72777e-05	UP
contig_32300	780	sp|Q9SGH4|PQL2_ARATH "PsbQ-like protein 2, chloroplastic OS=Arabidopsis thaliana GN=PQL2 PE=1 SV=1"	gi|460405828|ref|XP_004248376.1| "PREDICTED: psbQ-like protein 2, chloroplastic-like [Solanum lycopersicum]"	2.83	4.03	2.56	35.87	25.95	29.9	30.5733	3.14	9.73673	3.76108e-06	0.00035149	UP
contig_3232	2547	sp|Q6YU51|DXS2_ORYSJ "Probable 1-deoxy-D-xylulose-5-phosphate synthase 2, chloroplastic OS=Oryza sativa subsp. japonica GN=Os07g0190000 PE=2 SV=1"	gi|374639395|gb|AEZ55686.1| putative 1-deoxy-D-xylulose 5-phosphate synthase of [Salvia miltiorrhiza]	3.41	5.52	4.41	105.7	171.95	106.59	128.08	4.44667	28.8036	1.57489e-31	1.21902e-28	UP
contig_32424	569	sp|Q96493|UFOG_GENTR Anthocyanidin 3-O-glucosyltransferase OS=Gentiana triflora PE=2 SV=1	gi|171948802|gb|ACB59250.1| flavonoid 3-O-glucosyltransferase [Olea europaea]	22.49	36.63	36.41	134.69	77.67	145.95	119.437	31.8433	3.75076	1.29263e-12	3.0624e-10	UP
contig_3253	470	sp|O22077|RBS_FAGCR "Ribulose bisphosphate carboxylase small chain, chloroplastic OS=Fagus crenata GN=RBCS1 PE=2 SV=1"	gi|56900734|gb|AAW31667.1| "ribulose-1,5-bisphosphate carboxylase/oxygenase small subunit [Ammopiptanthus mongolicus]"	280.86	626.52	521.84	1418.66	1417.63	2058.75	1631.68	476.407	3.42497	9.62077e-140	3.75203e-136	UP
contig_32598	942	-	gi|508723496|gb|EOY15393.1| Uncharacterized protein TCM_034473 [Theobroma cacao]	1.83	13.84	10.8	122.55	58.58	37.98	73.0367	8.82333	8.27767	1.18356e-13	3.09305e-11	UP
contig_32694	849	sp|Q9LXV3|DIT1_ARATH "Dicarboxylate transporter 1, chloroplastic OS=Arabidopsis thaliana GN=DIT1 PE=1 SV=1"	gi|565392107|ref|XP_006361749.1| "PREDICTED: dicarboxylate transporter 1, chloroplastic-like [Solanum tuberosum]"	22.99	29.11	21.98	85.86	77.55	71.22	78.21	24.6933	3.16725	1.92821e-07	2.31654e-05	UP
contig_32750	1628	sp|Q40294|AOX1_MANIN "Ubiquinol oxidase, mitochondrial OS=Mangifera indica GN=AOMI 1 PE=1 SV=2"	gi|462419393|gb|EMJ23656.1| hypothetical protein PRUPE_ppa008213mg [Prunus persica]	9.73	9.76	10.65	39.66	44.99	50.88	45.1767	10.0467	4.49668	3.79775e-06	0.000354264	UP
contig_3281	1765	sp|O80860|FTSH2_ARATH "ATP-dependent zinc metalloprotease FTSH 2, chloroplastic OS=Arabidopsis thaliana GN=FTSH2 PE=1 SV=1"	gi|587904178|gb|EXB92379.1| ATP-dependent zinc metalloprotease FTSH 2 [Morus notabilis]	44.44	74.27	49.14	217.41	145.79	155.78	172.993	55.95	3.09193	2.32226e-14	6.41616e-12	UP
contig_32887	1034	sp|Q8LPS1|LACS6_ARATH "Long chain acyl-CoA synthetase 6, peroxisomal OS=Arabidopsis thaliana GN=LACS6 PE=1 SV=1"	gi|565355480|ref|XP_006344614.1| "PREDICTED: long chain acyl-CoA synthetase 6, peroxisomal-like [Solanum tuberosum]"	28.16	26.12	21.18	28.25	127.62	76.48	77.45	25.1533	3.07911	5.84257e-07	6.51017e-05	UP
contig_33069	507	sp|O80919|TBL34_ARATH Protein trichome birefringence-like 34 OS=Arabidopsis thaliana GN=TBL34 PE=2 SV=2	gi|460401573|ref|XP_004246294.1| PREDICTED: uncharacterized protein LOC101264049 isoform 2 [Solanum lycopersicum]	12.33	38.36	11.91	106.45	70.68	30.02	69.05	20.8667	3.30911	4.60925e-07	5.20455e-05	UP
contig_33086	612	sp|Q9SZW4|HMA2_ARATH Cadmium/zinc-transporting ATPase HMA2 OS=Arabidopsis thaliana GN=HMA2 PE=2 SV=1	gi|565388996|ref|XP_006360252.1| PREDICTED: cadmium/zinc-transporting ATPase HMA2-like [Solanum tuberosum]	3.52	6.6	2.37	70.97	133.57	57.31	87.2833	4.16333	20.9648	2.13207e-20	9.27843e-18	UP
contig_33087	1105	sp|Q9SZW4|HMA2_ARATH Cadmium/zinc-transporting ATPase HMA2 OS=Arabidopsis thaliana GN=HMA2 PE=2 SV=1	gi|587941299|gb|EXC27875.1| Cadmium/zinc-transporting ATPase 3 [Morus notabilis]	1.91	6.52	7.98	57.56	114.46	188.87	120.297	5.47	21.9921	2.80685e-28	1.87243e-25	UP
contig_3321	1579	sp|Q570B4|KCS10_ARATH 3-ketoacyl-CoA synthase 10 OS=Arabidopsis thaliana GN=FDH PE=1 SV=2	gi|19351907|emb|CAC84082.1| putative beta-ketoacyl-CoA synthase [Antirrhinum majus]	21.32	16.58	15.15	74.97	72.36	56.58	67.97	17.6833	3.84373	1.025e-07	1.2943e-05	UP
contig_33311	1797	sp|Q01559|HMDH_NICSY 3-hydroxy-3-methylglutaryl-coenzyme A reductase OS=Nicotiana sylvestris GN=HMGR PE=2 SV=1	gi|2654423|gb|AAB87727.1| hydroxy-methylglutaryl-coenzyme A reductase [Nicotiana tabacum]	2.57	11.9	16.42	184.44	339.24	191.72	238.467	10.2967	23.1596	1.20184e-55	1.99777e-52	UP
contig_33321	1301	sp|Q8VZ80|PLT5_ARATH Polyol transporter 5 OS=Arabidopsis thaliana GN=PLT5 PE=1 SV=2	gi|167859969|emb|CAP58707.1| putative polyol transported protein 2 [Hevea brasiliensis]	5.23	25.29	20.45	111.26	67.66	77.26	85.3933	16.99	5.02609	6.41775e-12	1.4429e-09	UP
contig_33357	1030	-	gi|462419570|gb|EMJ23833.1| hypothetical protein PRUPE_ppa008523mg [Prunus persica]	31.59	48.2	33.92	101.29	81.55	89.56	90.8	37.9033	2.39557	5.7617e-06	0.00051519	UP
contig_33531	375	-	gi|460391130|ref|XP_004241176.1| PREDICTED: uncharacterized protein LOC101259757 [Solanum lycopersicum]	19.7	27.37	25.6	164.1	147.93	217.33	176.453	24.2233	7.28444	1.55685e-28	1.05948e-25	UP
contig_33574	576	sp|Q8S091|TRXF_ORYSJ "Thioredoxin F, chloroplastic OS=Oryza sativa subsp. japonica GN=Os01g0913000 PE=2 SV=1"	gi|225430920|ref|XP_002277021.1| "PREDICTED: thioredoxin F, chloroplastic [Vitis vinifera]"	27.29	48.2	46.31	114.46	84.49	89.3	96.0833	40.6	2.36658	4.91998e-06	0.000445824	UP
contig_33769	1308	sp|O80437|GPAT6_ARATH Glycerol-3-phosphate 2-O-acyltransferase 6 OS=Arabidopsis thaliana GN=GPAT6 PE=1 SV=1	gi|462403028|gb|EMJ08585.1| hypothetical protein PRUPE_ppa004498mg [Prunus persica]	3.08	3.88	2.98	77.87	78.48	71.73	76.0267	3.31333	22.9457	2.44881e-18	8.6217e-16	UP
contig_33779	566	sp|P47082|AVT1_YEAST Vacuolar amino acid transporter 1 OS=Saccharomyces cerevisiae (strain ATCC 204508 / S288c) GN=AVT1 PE=1 SV=1	gi|255580223|ref|XP_002530942.1| "amino acid transporter, putative [Ricinus communis]"	0.55	4.85	4.33	43.95	28.31	24.86	32.3733	3.24333	9.9815	1.19148e-06	0.000124679	UP
contig_33785	1310	sp|Q8W250|DXR_ORYSJ "1-deoxy-D-xylulose 5-phosphate reductoisomerase, chloroplastic OS=Oryza sativa subsp. japonica GN=DXR PE=2 SV=2"	gi|566197402|ref|XP_006376854.1| hypothetical protein POPTR_0012s08230g [Populus trichocarpa]	17.27	20.51	28.01	114.73	72.72	117.69	101.713	21.93	4.63809	3.92454e-13	9.87445e-11	UP
contig_33793	1890	sp|Q9SVG4|RETOL_ARATH Reticuline oxidase-like protein OS=Arabidopsis thaliana GN=At4g20830 PE=1 SV=2	gi|147845848|emb|CAN80091.1| hypothetical protein VITISV_015121 [Vitis vinifera]	2.72	5.23	7.07	88.26	81.73	113.11	94.3667	5.00667	18.8482	3.95757e-21	1.80761e-18	UP
contig_33861	762	sp|Q5NUF4|HIDM_GLYEC 2-hydroxyisoflavanone dehydratase OS=Glycyrrhiza echinata GN=HIDM PE=1 SV=1	gi|82697977|gb|ABB89023.1| CXE carboxylesterase [Actinidia eriantha]	1.94	9.82	5.47	31.64	60.42	56.47	49.51	5.74333	8.62043	1.25649e-09	2.15941e-07	UP
contig_3389	3018	sp|O48947|CESA2_ARATH Cellulose synthase A catalytic subunit 2 [UDP-forming] OS=Arabidopsis thaliana GN=CESA2 PE=1 SV=1	gi|124361279|gb|ABN09209.1| "cellulose synthase 1, partial [Linum usitatissimum]"	33.09	64.11	37.57	73.78	126.33	161.86	120.657	44.9233	2.68584	8.45559e-09	1.30103e-06	UP
contig_34217	1163	sp|Q9ZWQ8|PAP_CITUN "Plastid-lipid-associated protein, chloroplastic OS=Citrus unshiu GN=PAP PE=2 SV=1"	gi|567915009|ref|XP_006449818.1| hypothetical protein CICLE_v10015934mg [Citrus clementina]	29.56	60.02	21.47	159.25	315.62	76.79	183.887	37.0167	4.96767	2.08772e-23	1.10833e-20	UP
contig_34232	879	sp|P53800|FDFT_NICBE Squalene synthase OS=Nicotiana benthamiana PE=2 SV=1	gi|323408831|gb|ADX01171.1| putative squalene synthase [Bacopa monnieri]	17.8	29.64	21.65	140.78	115.44	118.36	124.86	23.03	5.42162	3.2434e-17	1.04074e-14	UP
contig_3437	1937	sp|O22506|GLNA2_DAUCA "Glutamine synthetase, chloroplastic OS=Daucus carota GN=GLN2 PE=2 SV=1"	gi|193290696|gb|ACF17656.1| putative glutamine synthase 2 [Capsicum annuum]	28.94	48.03	59.06	305.67	175.11	217.39	232.723	45.3433	5.13247	3.45187e-30	2.53632e-27	UP
contig_3438	1477	sp|P15102|GLNA4_PHAVU "Glutamine synthetase leaf isozyme, chloroplastic OS=Phaseolus vulgaris PE=1 SV=1"	gi|40457328|gb|AAR86719.1| glutamine synthetase GS58 [Nicotiana attenuata]	2.87	4.93	2.62	142.27	72.73	105.72	106.907	3.47333	30.7793	2.22599e-26	1.37629e-23	UP
contig_34394	1396	sp|Q8S948|SPS1_ARATH Solanesyl diphosphate synthase 1 OS=Arabidopsis thaliana GN=SPS1 PE=1 SV=1	gi|587924411|gb|EXC11710.1| Solanesyl diphosphate synthase 1 [Morus notabilis]	0.99	1.71	0.31	572.73	873.78	1012.02	819.51	1.00333	816.787	2.79991e-237	2.36588e-233	UP
contig_34504	698	-	gi|565367785|ref|XP_006350537.1| PREDICTED: protein IQ-DOMAIN 1-like isoform X1 [Solanum tuberosum]	11.82	3.96	5.83	36.06	32.8	43.57	37.4767	7.20333	5.20268	1.02338e-05	0.000860436	UP
contig_34729	1609	sp|O48922|C98A2_SOYBN Cytochrome P450 98A2 OS=Glycine max GN=CYP98A2 PE=2 SV=1	gi|193290672|gb|ACF17644.1| putative p-coumarate 3-hydroxylase [Capsicum annuum]	4.76	6.21	4.86	112.94	76.88	83.29	91.0367	5.27667	17.2527	2.59222e-20	1.11376e-17	UP
contig_34742	395	-	-	0	1.73	0.46	14.91	33.61	12.92	20.48	0.73	28.0548	1.14683e-05	0.000952384	UP
contig_34952	408	-	gi|297743969|emb|CBI36939.3| unnamed protein product [Vitis vinifera]	2.51	2.89	0.44	40.5	22.48	15.4	26.1267	1.94667	13.4212	1.74199e-06	0.000175059	UP
contig_35184	795	sp|Q69IL4|RF2A_ORYSJ Transcription factor RF2a OS=Oryza sativa subsp. japonica GN=RF2a PE=1 SV=1	gi|568829484|ref|XP_006469052.1| PREDICTED: transcription factor RF2a-like [Citrus sinensis]	2.03	10.02	5.97	40.95	36.93	27.71	35.1967	6.00667	5.8596	9.85333e-06	0.000833284	UP
contig_35422	1565	sp|O80434|LAC4_ARATH Laccase-4 OS=Arabidopsis thaliana GN=IRX12 PE=2 SV=2	gi|460407285|ref|XP_004249084.1| PREDICTED: laccase-4-like [Solanum lycopersicum]	0.96	1.18	0.36	11.41	24.9	38.74	25.0167	0.833333	30.02	4.47401e-07	5.08014e-05	UP
contig_35712	343	-	gi|565390688|ref|XP_006361067.1| PREDICTED: homeobox protein 2-like [Solanum tuberosum]	1.59	0	0	28.67	18.09	34.86	27.2067	0.53	51.3333	1.21227e-07	1.5232e-05	UP
contig_3592	490	sp|Q43564|PRP1_MEDTR Repetitive proline-rich cell wall protein 1 OS=Medicago truncatula GN=PRP1 PE=2 SV=1	gi|460412689|ref|XP_004251730.1| PREDICTED: uncharacterized protein LOC101261588 [Solanum lycopersicum]	775.38	969.75	663.74	4108.59	3209.73	2757.7	3358.67	802.957	4.18288	0	0	UP
contig_36390	702	sp|Q2KNL5|CADH1_OCIBA Cinnamyl alcohol dehydrogenase 1 OS=Ocimum basilicum GN=CAD1 PE=1 SV=1	gi|94962377|gb|ABF48495.1| putative cinnamyl alcohol dehydrogenase [Linum usitatissimum]	6.19	12.02	2.9	96.82	85.88	30.12	70.94	7.03667	10.0815	1.45417e-13	3.78077e-11	UP
contig_36570	1728	sp|P34913|HYES_HUMAN Bifunctional epoxide hydrolase 2 OS=Homo sapiens GN=EPHX2 PE=1 SV=2	gi|300608166|emb|CAZ86693.1| epoxide hydrolase 2 [Prunus persica]	1.73	0.3	0.66	44.75	29.66	26.5	33.6367	0.896667	37.513	2.36405e-09	3.96871e-07	UP
contig_36661	367	-	gi|565371102|ref|XP_006352150.1| PREDICTED: vacuolar amino acid transporter 1-like [Solanum tuberosum]	5.31	7.66	8.63	100.84	61.04	59.03	73.6367	7.2	10.2273	2.55864e-14	7.05002e-12	UP
contig_36666	760	-	-	4.09	3.96	2.65	50.36	16.67	41.92	36.3167	3.56667	10.1822	1.15793e-07	1.45672e-05	UP
contig_36709	321	sp|Q8LPK4|AP2A2_ARATH AP-2 complex subunit alpha-2 OS=Arabidopsis thaliana GN=ALPHAC-AD PE=1 SV=1	gi|255573014|ref|XP_002527437.1| "AP-2 complex subunit alpha, putative [Ricinus communis]"	1.17	0.58	0	3.46	44.52	16.29	21.4233	0.583333	36.7257	6.01106e-06	0.000533254	UP
contig_37132	1015	sp|Q9SYK9|U74E2_ARATH UDP-glycosyltransferase 74E2 OS=Arabidopsis thaliana GN=UGT74E2 PE=1 SV=1	gi|565350933|ref|XP_006342416.1| PREDICTED: UDP-glycosyltransferase 74E2-like [Solanum tuberosum]	1.26	0.95	1.75	45.59	13.13	44.02	34.2467	1.32	25.9444	1.15596e-08	1.72625e-06	UP
contig_3733	1167	sp|P06183|PSBR_SOLTU "Photosystem II 10 kDa polypeptide, chloroplastic OS=Solanum tuberosum GN=PSBR PE=2 SV=1"	gi|462408079|gb|EMJ13413.1| hypothetical protein PRUPE_ppa013107mg [Prunus persica]	144.95	324.5	192.53	597.82	557.18	579.54	578.18	220.66	2.62023	1.61799e-35	1.42662e-32	UP
contig_37356	1044	sp|Q1ZXF1|ECHM_DICDI "Probable enoyl-CoA hydratase, mitochondrial OS=Dictyostelium discoideum GN=echs1 PE=3 SV=1"	gi|565368081|ref|XP_006350682.1| "PREDICTED: probable enoyl-CoA hydratase, mitochondrial-like [Solanum tuberosum]"	21.61	40.66	37.66	74.83	97.48	85.8	86.0367	33.31	2.58291	2.66785e-06	0.000257878	UP
contig_37564	2219	sp|Q9CAD6|C86A7_ARATH Cytochrome P450 86A7 OS=Arabidopsis thaliana GN=CYP86A7 PE=2 SV=1	gi|527190904|gb|EPS61958.1| "hypothetical protein M569_12832, partial [Genlisea aurea]"	2.42	2.03	2.26	49.47	39.68	49.4	46.1833	2.23667	20.6483	4.57397e-11	9.23888e-09	UP
contig_37569	495	sp|P31687|4CL2_SOYBN 4-coumarate--CoA ligase 2 OS=Glycine max PE=2 SV=2	gi|508718180|gb|EOY10077.1| 4-coumarate:CoA ligase 3 [Theobroma cacao]	26.07	18.47	25.21	89.89	79.99	93.25	87.71	23.25	3.77247	1.80661e-09	3.06332e-07	UP
contig_37987	1163	-	gi|255548023|ref|XP_002515068.1| conserved hypothetical protein [Ricinus communis]	2.52	1.51	2.14	47.53	66.58	31.62	48.5767	2.05667	23.6191	1.30979e-11	2.77266e-09	UP
contig_38025	1665	-	gi|460392216|ref|XP_004241713.1| PREDICTED: uncharacterized protein LOC101268115 [Solanum lycopersicum]	1.23	6.14	1.79	67.65	81.55	48.92	66.04	3.05333	21.6288	1.31021e-15	3.86199e-13	UP
contig_38078	2046	sp|Q9ZVN2|Y1457_ARATH "Acyltransferase-like protein At1g54570, chloroplastic OS=Arabidopsis thaliana GN=At1g54570 PE=1 SV=1"	gi|359487917|ref|XP_002271452.2| "PREDICTED: acyltransferase-like protein At1g54570, chloroplastic-like [Vitis vinifera]"	0.33	0.57	0.27	87.32	230.13	218.52	178.657	0.39	458.094	2.47035e-51	3.57841e-48	UP
contig_381	1460	-	gi|460368535|ref|XP_004230121.1| PREDICTED: uncharacterized protein LOC101244036 [Solanum lycopersicum]	31.47	41.81	45.13	99.65	93.39	108.94	100.66	39.47	2.55029	7.20899e-07	7.89392e-05	UP
contig_38221	565	sp|F1SWA0|ZERSY_ZINZE Zerumbone synthase OS=Zingiber zerumbet GN=ZSD1 PE=1 SV=1	gi|255565739|ref|XP_002523859.1| "short chain alcohol dehydrogenase, putative [Ricinus communis]"	0	0.58	1.16	47.28	423.12	127.11	199.17	0.58	343.397	1.60237e-57	2.85047e-54	UP
contig_38626	1541	sp|Q9SZR9|AB9G_ARATH ABC transporter G family member 9 OS=Arabidopsis thaliana GN=ABCG9 PE=3 SV=2	gi|225461363|ref|XP_002281949.1| PREDICTED: ABC transporter G family member 9-like [Vitis vinifera]	0.09	0	0.09	14	21.27	61.11	32.1267	0.06	535.444	4.56459e-09	7.32343e-07	UP
contig_39050	534	sp|Q9SK27|ENL1_ARATH Early nodulin-like protein 1 OS=Arabidopsis thaliana GN=At2g25060 PE=1 SV=2	gi|4514716|dbj|BAA75495.1| NtEPc [Nicotiana tabacum]	3.56	0	0.31	12.22	68.89	20.51	33.8733	1.29	26.2584	2.17509e-08	3.09761e-06	UP
contig_39073	597	sp|Q41144|STC_RICCO Sugar carrier protein C OS=Ricinus communis GN=STC PE=2 SV=1	gi|398363585|gb|AFO84087.1| hexose transport protein [Actinidia deliciosa]	0.26	1.01	0	21.11	39.98	9.95	23.68	0.423333	55.937	1.64411e-06	0.000166543	UP
contig_39421	933	sp|Q9SPP9|RG1_RAUSE Raucaffricine-O-beta-D-glucosidase OS=Rauvolfia serpentina GN=RG PE=1 SV=1	gi|25989474|gb|AAL93619.1| beta-glucosidase [Olea europaea subsp. europaea]	29.43	129.32	103.82	239.47	690.22	1727.23	885.64	87.5233	10.1189	1.2281e-161	6.55405e-158	UP
contig_39423	1023	sp|Q8VYZ3|PME53_ARATH Probable pectinesterase 53 OS=Arabidopsis thaliana GN=PME53 PE=2 SV=1	gi|508783374|gb|EOY30630.1| Pectin lyase-like superfamily protein isoform 1 [Theobroma cacao]	4.17	5.37	3.62	36.84	34.7	28.88	33.4733	4.38667	7.6307	2.67034e-06	0.000257628	UP
contig_39480	635	sp|Q500U8|TKPR1_ARATH Tetraketide alpha-pyrone reductase 1 OS=Arabidopsis thaliana GN=TKPR1 PE=2 SV=1	gi|255558075|ref|XP_002520066.1| "cinnamoyl-CoA reductase, putative [Ricinus communis]"	12.01	23.84	19.57	63.17	83.89	51.11	66.0567	18.4733	3.57578	3.63956e-07	4.17e-05	UP
contig_39495	474	sp|Q9LV10|PTR53_ARATH Protein NRT1/ PTR FAMILY 2.11 OS=Arabidopsis thaliana GN=NPF2.11 PE=1 SV=1	gi|462406005|gb|EMJ11469.1| hypothetical protein PRUPE_ppa003155mg [Prunus persica]	2.07	5.06	1.8	28.11	32.65	20.05	26.9367	2.97667	9.04927	8.99405e-06	0.000767659	UP
contig_39507	580	sp|Q9LV03|GLUT1_ARATH "Glutamate synthase 1 [NADH], chloroplastic OS=Arabidopsis thaliana GN=GLT1 PE=1 SV=2"	gi|359490794|ref|XP_002267865.2| "PREDICTED: glutamate synthase 1 [NADH], chloroplastic-like [Vitis vinifera]"	7.23	7.57	8.68	44.57	53.38	52.69	50.2133	7.82667	6.41567	1.10753e-08	1.65636e-06	UP
contig_39724	376	sp|Q9LVV5|TL15B_ARATH "Thylakoid lumenal 15.0 kDa protein 2, chloroplastic OS=Arabidopsis thaliana GN=At5g52970 PE=1 SV=2"	gi|508716001|gb|EOY07898.1| Thylakoid lumenal 15.0 kDa protein 2 isoform 2 [Theobroma cacao]	8.41	8.2	12.26	29.95	52.76	44.41	42.3733	9.62333	4.40319	6.27163e-06	0.000551544	UP
contig_39927	1575	sp|O49523|DSEL_ARATH Phospholipase A1-IIgamma OS=Arabidopsis thaliana GN=DSEL PE=1 SV=1	gi|587932406|gb|EXC19464.1| Phospholipase A1-IIgamma [Morus notabilis]	0	0.75	0.09	50.84	68.28	63.08	60.7333	0.28	216.905	3.96011e-17	1.26273e-14	UP
contig_39999	1411	sp|D1FP53|LIN_MEDTR Putative E3 ubiquitin-protein ligase LIN OS=Medicago truncatula GN=LIN PE=2 SV=1	gi|147794281|emb|CAN67079.1| hypothetical protein VITISV_004500 [Vitis vinifera]	4.5	7.15	4.68	55.29	37.12	48.18	46.8633	5.44333	8.60931	6.97841e-09	1.08527e-06	UP
contig_40019	1705	sp|Q9LDX3|UTR4_ARATH UDP-galactose/UDP-glucose transporter 4 OS=Arabidopsis thaliana GN=UTR4 PE=2 SV=1	gi|587850040|gb|EXB40233.1| UDP-galactose/UDP-glucose transporter 4 [Morus notabilis]	3.03	2.84	3.57	16.98	58.19	16.57	30.58	3.14667	9.71822	3.76108e-06	0.00035149	UP
contig_40042	789	-	-	4.47	1.99	2.53	4261.65	9158.34	5529.36	6316.45	2.99667	2107.83	0	0	UP
contig_40043	700	-	-	0.21	0	0.22	22.66	1447.43	29.73	499.94	0.143333	3487.95	1.50655e-145	6.6418e-142	UP
contig_40077	2369	sp|O04933|SPSA2_CRAPL Probable sucrose-phosphate synthase 2 OS=Craterostigma plantagineum GN=SPS2 PE=2 SV=1	gi|565390437|ref|XP_006360944.1| PREDICTED: probable sucrose-phosphate synthase 2-like [Solanum tuberosum]	6.38	7.04	9.1	48.29	42.07	41.71	44.0233	7.50667	5.86456	2.75631e-07	3.22357e-05	UP
contig_40089	1009	sp|P42767|PIP1_ATRCA Aquaporin PIP-type OS=Atriplex canescens PE=2 SV=1	gi|309385615|gb|ADO66675.1| X intrinsic protein [Nicotiana sylvestris]	6.49	5.72	5.44	33.95	43.93	42.8	40.2267	5.88333	6.83739	2.02992e-07	2.4301e-05	UP
contig_40267	504	-	-	0.64	24.62	18.33	89.63	82.32	70.74	80.8967	14.53	5.56756	9.33055e-12	2.01727e-09	UP
contig_40308	1601	sp|Q43089|INV1_PEA "Beta-fructofuranosidase, cell wall isozyme OS=Pisum sativum GN=BFRUCT1 PE=2 SV=1"	gi|359475942|ref|XP_002279133.2| "PREDICTED: beta-fructofuranosidase, insoluble isoenzyme CWINV1-like [Vitis vinifera]"	2.9	4.52	9.69	55.1	35.68	49.59	46.79	5.70333	8.20397	6.97841e-09	1.08527e-06	UP
contig_40379	3484	sp|O81016|AB32G_ARATH ABC transporter G family member 32 OS=Arabidopsis thaliana GN=ABCG32 PE=1 SV=1	gi|527198751|gb|EPS66786.1| "hypothetical protein M569_07990, partial [Genlisea aurea]"	2.72	1.52	1.85	39.7	31.43	26.09	32.4067	2.03	15.9639	2.51223e-07	2.96203e-05	UP
contig_40480	790	sp|O64474|HMA4_ARATH Putative cadmium/zinc-transporting ATPase HMA4 OS=Arabidopsis thaliana GN=HMA4 PE=1 SV=2	gi|508728497|gb|EOY20394.1| "Cadmium/zinc-transporting ATPase 3 isoform 2, partial [Theobroma cacao]"	4.09	10.28	7.77	19.73	40.35	68.96	43.0133	7.38	5.82836	4.66475e-07	5.26136e-05	UP
contig_40639	1366	sp|Q9C9Q8|PMTT_ARATH Probable pectin methyltransferase QUA2 OS=Arabidopsis thaliana GN=QUA2 PE=1 SV=2	gi|565404626|ref|XP_006367734.1| PREDICTED: probable pectin methyltransferase QUA2-like [Solanum tuberosum]	5.57	9.55	6.01	49.25	39.17	29.78	39.4	7.04333	5.59394	3.70731e-06	0.000347425	UP
contig_40644	2138	sp|Q08IT1|DADIS_PANGI Dammarenediol II synthase OS=Panax ginseng GN=PNA PE=1 SV=1	gi|148726578|dbj|BAF63702.1| mixed amyrin synthase [Olea europaea]	2.01	4.77	3.01	95.61	94.62	98.62	96.2833	3.26333	29.5046	7.35901e-24	4.01177e-21	UP
contig_4120	1795	sp|P48417|CP74_LINUS "Allene oxide synthase, chloroplastic OS=Linum usitatissimum GN=CYP74A PE=1 SV=1"	gi|587919889|gb|EXC07343.1| Allene oxide synthase [Morus notabilis]	8.54	10.53	10.46	35.62	64.4	64.97	54.9967	9.84333	5.5872	1.46451e-08	2.14283e-06	UP
contig_41605	558	-	-	15.84	12.88	18.2	88.56	122.7	93.98	101.747	15.64	6.50554	4.43652e-16	1.34687e-13	UP
contig_41644	451	sp|Q53UH4|DUSKY_IPONI Anthocyanidin 3-O-glucoside 2''-O-glucosyltransferase OS=Ipomoea nil GN=3GGT PE=1 SV=1	gi|255563008|ref|XP_002522508.1| "UDP-glucosyltransferase, putative [Ricinus communis]"	18.72	1.44	13.07	68.96	1.12	86.84	52.3067	11.0767	4.72224	3.35245e-07	3.86726e-05	UP
contig_41823	1387	sp|Q5QQ53|XYLT_DROPS Xylosyltransferase oxt OS=Drosophila pseudoobscura pseudoobscura GN=oxt PE=2 SV=1	gi|567919658|ref|XP_006451835.1| hypothetical protein CICLE_v10008455mg [Citrus clementina]	6.97	10.83	13.27	58.45	86.91	95.19	80.1833	10.3567	7.7422	6.60792e-14	1.75861e-11	UP
contig_42654	1756	sp|Q9ZVX2|AMS_ARATH Transcription factor ABORTED MICROSPORES OS=Arabidopsis thaliana GN=AMS PE=1 SV=2	gi|225425507|ref|XP_002263966.1| PREDICTED: transcription factor ABORTED MICROSPORES-like [Vitis vinifera]	0.46	22.56	7.33	217.76	237.26	291.32	248.78	10.1167	24.5911	2.0082e-58	3.63621e-55	UP
contig_4285	1385	sp|Q8LB72|PHR2_ARATH Blue-light photoreceptor PHR2 OS=Arabidopsis thaliana GN=PHR2 PE=2 SV=2	gi|460403878|ref|XP_004247413.1| PREDICTED: blue-light photoreceptor PHR2-like [Solanum lycopersicum]	85.09	94.94	113.12	220.55	168.17	205.21	197.977	97.7167	2.02603	2.565e-08	3.62236e-06	UP
contig_42867	386	sp|Q05047|C72A1_CATRO Secologanin synthase OS=Catharanthus roseus GN=CYP72A1 PE=2 SV=1	gi|565364378|ref|XP_006348902.1| PREDICTED: 11-oxo-beta-amyrin 30-oxidase-like isoform X2 [Solanum tuberosum]	5.41	12.92	5.68	45.56	83.6	28.74	52.6333	8.00333	6.57643	1.29722e-08	1.91742e-06	UP
contig_43006	671	sp|O64640|CXE8_ARATH Probable carboxylesterase 8 OS=Arabidopsis thaliana GN=CXE8 PE=2 SV=1	gi|359489386|ref|XP_002277011.2| PREDICTED: probable carboxylesterase 8-like [Vitis vinifera]	3.15	7.22	6.11	160.02	154.72	148.81	154.517	5.49333	28.128	9.38733e-38	9.33192e-35	UP
contig_431	1215	sp|Q9SPP9|RG1_RAUSE Raucaffricine-O-beta-D-glucosidase OS=Rauvolfia serpentina GN=RG PE=1 SV=1	gi|25989474|gb|AAL93619.1| beta-glucosidase [Olea europaea subsp. europaea]	3144.21	4723.13	3733.42	14409.6	6836.84	10148	10464.8	3866.92	2.70623	0	0	UP
contig_43146	931	sp|Q9LYT3|TT12_ARATH Protein TRANSPARENT TESTA 12 OS=Arabidopsis thaliana GN=TT12 PE=2 SV=1	gi|565344237|ref|XP_006339223.1| PREDICTED: protein TRANSPARENT TESTA 12-like isoform X1 [Solanum tuberosum]	7.26	25.82	16.58	102.04	132.64	152.51	129.063	16.5533	7.79682	3.3391e-22	1.6597e-19	UP
contig_4317	530	sp|Q9M0I2|EXPB3_ARATH Expansin-B3 OS=Arabidopsis thaliana GN=EXPB3 PE=2 SV=2	gi|508707498|gb|EOX99394.1| "Expansin B3, BETA 1.6 isoform 1 [Theobroma cacao]"	37.4	29.53	26.92	141.79	37.2	71.49	83.4933	31.2833	2.66894	2.52275e-06	0.000245021	UP
contig_43725	775	sp|Q41951|TIP21_ARATH Aquaporin TIP2-1 OS=Arabidopsis thaliana GN=TIP2-1 PE=1 SV=2	gi|460413975|ref|XP_004252350.1| PREDICTED: aquaporin TIP2-1-like [Solanum lycopersicum]	26.83	57.89	24.81	148.79	120.37	105.32	124.827	36.51	3.41897	7.65524e-12	1.68745e-09	UP
contig_43726	896	sp|Q41951|TIP21_ARATH Aquaporin TIP2-1 OS=Arabidopsis thaliana GN=TIP2-1 PE=1 SV=2	gi|444300812|gb|AGD98715.1| aquaporin protein 12 [Camellia sinensis]	3.06	19.18	12.78	26.03	52.21	66.04	48.0933	11.6733	4.11993	2.29406e-06	0.000224964	UP
contig_43815	1197	-	-	0.94	24.79	0.73	11.65	98.36	8.02	39.3433	8.82	4.4607	1.03214e-05	0.000866364	UP
contig_43848	2042	sp|P98188|C94A2_VICSA Cytochrome P450 94A2 OS=Vicia sativa GN=CYP94A2 PE=2 SV=1	gi|18000070|gb|AAL54886.1|AF092915_1 cytochrome P450-dependent fatty acid hydroxylase [Nicotiana tabacum]	2.31	0.76	0.41	36.25	42.2	56.39	44.9467	1.16	38.7471	1.96107e-11	4.09153e-09	UP
contig_43850	1532	sp|Q9ZWQ8|PAP_CITUN "Plastid-lipid-associated protein, chloroplastic OS=Citrus unshiu GN=PAP PE=2 SV=1"	gi|350539549|ref|NP_001234183.1| plastid lipid associated protein CHRC [Solanum lycopersicum]	11.72	27.63	11.64	83.8	84.7	47.84	72.1133	16.9967	4.24279	4.02315e-09	6.50621e-07	UP
contig_43887	1365	sp|Q9ZP19|PPO1_IPOBA "Polyphenol oxidase I, chloroplastic OS=Ipomoea batatas GN=co-1 PE=1 SV=1"	gi|405789910|gb|AFS28698.1| "putative polyphenol oxidase, partial [Olea europaea]"	14.69	26.63	30.28	46.34	152.99	38.65	79.3267	23.8667	3.32374	6.05185e-08	7.94878e-06	UP
contig_43959	714	sp|Q9SLN8|DBR_TOBAC 2-alkenal reductase (NADP(+)-dependent) OS=Nicotiana tabacum GN=DBR PE=1 SV=1	gi|363814360|ref|NP_001242819.1| uncharacterized protein LOC100813036 [Glycine max]	21.76	20.51	15.73	65.62	53.79	65.14	61.5167	19.3333	3.1819	6.53603e-06	0.000572314	UP
contig_4409	1619	sp|Q94G86|ALL9_OLEEU "Glucan endo-1,3-beta-D-glucosidase OS=Olea europaea GN=OLE9 PE=1 SV=1"	gi|359475310|ref|XP_003631648.1| "PREDICTED: glucan endo-1,3-beta-glucosidase 7-like [Vitis vinifera]"	29.7	43.72	30.73	115.24	118.32	90.41	107.99	34.7167	3.11061	2.23959e-09	3.77225e-07	UP
contig_44102	642	-	-	4.27	10.67	2.97	34.56	48.29	25.86	36.2367	5.97	6.06979	1.82202e-06	0.000181483	UP
contig_44103	1215	-	-	6.79	8.39	4.67	45.85	37.52	48.59	43.9867	6.61667	6.64786	1.40975e-07	1.73478e-05	UP
contig_44322	2992	sp|Q9MAM3|KCS1_ARATH 3-ketoacyl-CoA synthase 1 OS=Arabidopsis thaliana GN=KCS1 PE=2 SV=1	gi|225453600|ref|XP_002264721.1| PREDICTED: 3-ketoacyl-CoA synthase 1-like [Vitis vinifera]	1.85	3.66	2.49	24.95	18.69	66.66	36.7667	2.66667	13.7875	2.21264e-08	3.14667e-06	UP
contig_44364	817	sp|Q9SPV4|SAMT_CLABR Salicylate carboxymethyltransferase OS=Clarkia breweri GN=SAMT PE=1 SV=1	gi|23957318|gb|AAN40745.1| S-adenosyl-L-methionine:salicylic acid methyltransferase [Antirrhinum majus]	0.9	3.29	0.56	92.48	128.87	139.15	120.167	1.58333	75.8947	4.53847e-33	3.71122e-30	UP
contig_44476	1109	sp|Q9S9M5|WAKLA_ARATH Wall-associated receptor kinase-like 1 OS=Arabidopsis thaliana GN=WAKL1 PE=1 SV=1	gi|567868981|ref|XP_006427112.1| hypothetical protein CICLE_v10025130mg [Citrus clementina]	2.91	4.54	0.53	58.73	32.64	28.22	39.8633	2.66	14.9862	3.51332e-09	5.72739e-07	UP
contig_44594	759	sp|Q9FFY3|VAS_ARATH Lipid transfer-like protein VAS OS=Arabidopsis thaliana GN=VAS PE=2 SV=1	gi|470130708|ref|XP_004301245.1| PREDICTED: lipid transfer-like protein VAS-like [Fragaria vesca subsp. vesca]	1.36	0	0.41	44.12	134.76	102.43	93.77	0.59	158.932	1.0625e-26	6.65032e-24	UP
contig_44664	1620	sp|O80437|GPAT6_ARATH Glycerol-3-phosphate 2-O-acyltransferase 6 OS=Arabidopsis thaliana GN=GPAT6 PE=1 SV=1	gi|462403028|gb|EMJ08585.1| hypothetical protein PRUPE_ppa004498mg [Prunus persica]	3.45	6	8.86	48.96	40.77	63.32	51.0167	6.10333	8.35882	1.69254e-09	2.88437e-07	UP
contig_44670	762	sp|Q08296|PPOF_SOLLC "Polyphenol oxidase F, chloroplastic OS=Solanum lycopersicum PE=3 SV=1"	gi|386870493|gb|AFJ42577.1| polyphenol oxidase [Sesamum indicum]	10.67	17.3	20.04	35.47	109.6	32.39	59.1533	16.0033	3.69631	1.66038e-06	0.000167189	UP
contig_4489	760	sp|Q56WD9|THIK2_ARATH "3-ketoacyl-CoA thiolase 2, peroxisomal OS=Arabidopsis thaliana GN=PED1 PE=1 SV=2"	gi|508702086|gb|EOX93982.1| Peroxisomal 3-ketoacyl-CoA thiolase 3 isoform 1 [Theobroma cacao]	28.22	27.35	39.77	103.05	94.82	88.54	95.47	31.78	3.00409	2.43126e-08	3.43829e-06	UP
contig_45300	1266	sp|Q9SGS4|CDSP_ARATH "Thioredoxin-like protein CDSP32, chloroplastic OS=Arabidopsis thaliana GN=CDSP32 PE=1 SV=1"	gi|587892938|gb|EXB81502.1| Thioredoxin-like protein CDSP32 [Morus notabilis]	3.41	11.44	6.76	62.36	41.66	49.45	51.1567	7.20333	7.1018	6.42592e-09	1.01176e-06	UP
contig_4544	2238	sp|Q8H1H9|AMO_ARATH Primary amine oxidase OS=Arabidopsis thaliana GN=At1g62810 PE=2 SV=1	gi|527183974|gb|EPS58103.1| primary amine oxidase [Genlisea aurea]	42	45.83	53.09	339.54	304.98	221.67	288.73	46.9733	6.14668	4.26012e-42	4.85357e-39	UP
contig_45455	744	-	-	1.6	6	2.29	16.9	44.68	26.89	29.49	3.29667	8.9454	6.65174e-06	0.000581944	UP
contig_45517	514	sp|Q9LV03|GLUT1_ARATH "Glutamate synthase 1 [NADH], chloroplastic OS=Arabidopsis thaliana GN=GLT1 PE=1 SV=2"	gi|565367839|ref|XP_006350562.1| "PREDICTED: glutamate synthase 1 [NADH], chloroplastic-like [Solanum tuberosum]"	4.04	12.77	6.5	41.63	65.31	47.12	51.3533	7.77	6.60918	6.42592e-09	1.01176e-06	UP
contig_45525	915	sp|Q40271|INO1_MESCR Inositol-3-phosphate synthase OS=Mesembryanthemum crystallinum PE=2 SV=1	gi|62321086|dbj|BAD94178.1| putative myo-inositol 1-phosphate synthase [Arabidopsis thaliana]	5.51	19.64	10.34	58.44	62.93	56.48	59.2833	11.83	5.01127	1.03257e-08	1.5627e-06	UP
contig_45544	1494	sp|P19446|MDHG_CITLA "Malate dehydrogenase, glyoxysomal OS=Citrullus lanatus PE=1 SV=1"	gi|359475502|ref|XP_003631692.1| "PREDICTED: malate dehydrogenase, glyoxysomal [Vitis vinifera]"	7.36	21.41	18.85	105.72	57.52	69.3	77.5133	15.8733	4.88324	1.27457e-10	2.46639e-08	UP
contig_456	2264	sp|Q9SYM5|RHM1_ARATH Probable rhamnose biosynthetic enzyme 1 OS=Arabidopsis thaliana GN=RHM1 PE=1 SV=1	gi|460397482|ref|XP_004244296.1| PREDICTED: probable rhamnose biosynthetic enzyme 1-like [Solanum lycopersicum]	39.06	34.13	38.91	93.91	111.4	99.44	101.583	37.3667	2.71855	1.59906e-07	1.95586e-05	UP
contig_4578	1234	sp|P30171|ACT11_SOLTU Actin-97 OS=Solanum tuberosum GN=AC97 PE=1 SV=1	gi|312231911|gb|ADL59374.2| actin 4 [Ipomoea nil]	97.06	99.07	77.61	166.38	355.22	112.7	211.433	91.2467	2.31716	2.46241e-11	5.05432e-09	UP
contig_4581	3336	sp|Q03194|PMA4_NICPL Plasma membrane ATPase 4 OS=Nicotiana plumbaginifolia GN=PMA4 PE=1 SV=1	gi|587865862|gb|EXB55378.1| Plasma membrane ATPase 4 [Morus notabilis]	91.24	170.59	92.34	223.85	290.67	214.2	242.907	118.057	2.05754	3.90996e-10	7.15635e-08	UP
contig_4596	3234	sp|Q03460|GLSN_MEDSA "Glutamate synthase [NADH], amyloplastic OS=Medicago sativa PE=1 SV=1"	gi|460378389|ref|XP_004234955.1| "PREDICTED: glutamate synthase 1 [NADH], chloroplastic-like [Solanum lycopersicum]"	18.36	24.28	20.33	105.79	156.51	122.27	128.19	20.99	6.10719	1.18931e-19	4.78546e-17	UP
contig_4605	1351	-	gi|359482137|ref|XP_003632718.1| PREDICTED: uncharacterized protein LOC100855285 [Vitis vinifera]	11.07	24.47	13.02	58.78	68.68	61.97	63.1433	16.1867	3.90095	2.74561e-07	3.21477e-05	UP
contig_46125	894	sp|P27521|CA4_ARATH "Chlorophyll a-b binding protein 4, chloroplastic OS=Arabidopsis thaliana GN=LHCA4 PE=1 SV=1"	gi|508722573|gb|EOY14470.1| Light-harvesting complex I protein Lhca5 isoform 1 [Theobroma cacao]	18.06	23.53	14.15	132.8	60.92	93.85	95.8567	18.58	5.15913	3.43882e-13	8.71724e-11	UP
contig_46191	1221	-	gi|565350822|ref|XP_006342361.1| PREDICTED: uncharacterized protein LOC102600885 [Solanum tuberosum]	26.19	30.31	44.91	73.65	41.3	133.26	82.7367	33.8033	2.44759	1.11152e-05	0.000928385	UP
contig_46550	4475	sp|P10978|POLX_TOBAC Retrovirus-related Pol polyprotein from transposon TNT 1-94 OS=Nicotiana tabacum PE=2 SV=1	gi|147862911|emb|CAN81099.1| hypothetical protein VITISV_017741 [Vitis vinifera]	0.32	0	1.25	0	0.08	227.74	75.94	0.523333	145.108	1.78737e-21	8.39052e-19	UP
contig_471	1119	sp|Q5XF03|GPAT8_ARATH Probable glycerol-3-phosphate acyltransferase 8 OS=Arabidopsis thaliana GN=GPAT8 PE=2 SV=1	gi|527205707|gb|EPS71498.1| "hypothetical protein M569_03253, partial [Genlisea aurea]"	80.56	42.85	37.87	117.49	141.06	104.37	120.973	53.76	2.25025	1.01927e-06	0.000108221	UP
contig_47138	948	sp|Q9SJB4|GDL34_ARATH GDSL esterase/lipase At2g04570 OS=Arabidopsis thaliana GN=At2g04570 PE=2 SV=1	gi|460395883|ref|XP_004243509.1| PREDICTED: GDSL esterase/lipase At2g04570-like [Solanum lycopersicum]	0.61	1.32	1.26	204.39	168.25	228.69	200.443	1.06333	188.505	3.86048e-56	6.52408e-53	UP
contig_47185	459	sp|Q94BU1|Y1181_ARATH "Uncharacterized aarF domain-containing protein kinase At1g71810, chloroplastic OS=Arabidopsis thaliana GN=At1g71810 PE=1 SV=1"	gi|255572363|ref|XP_002527120.1| "Protein ABC1, mitochondrial precursor, putative [Ricinus communis]"	4.66	4.58	4.88	77.93	79.59	49.83	69.1167	4.70667	14.6848	1.50698e-15	4.42912e-13	UP
contig_47430	726	sp|Q9CWP6|MSPD2_MOUSE Motile sperm domain-containing protein 2 OS=Mus musculus GN=Mospd2 PE=1 SV=2	gi|508773554|gb|EOY20810.1| Sec14p-like phosphatidylinositol transfer family protein isoform 2 [Theobroma cacao]	4.1	2.99	2.36	53.12	36.08	90.35	59.85	3.15	19	1.02219e-13	2.68519e-11	UP
contig_47648	424	-	gi|508710289|gb|EOY02186.1| Uncharacterized protein TCM_011894 [Theobroma cacao]	8.75	86.9	37.11	152.01	116.75	90.96	119.907	44.2533	2.70955	1.22694e-08	1.82687e-06	UP
contig_47676	602	-	-	0.26	0	0	8.32	270.63	78.69	119.213	0.0866667	1375.54	2.90384e-34	2.41347e-31	UP
contig_47787	1226	sp|Q41951|TIP21_ARATH Aquaporin TIP2-1 OS=Arabidopsis thaliana GN=TIP2-1 PE=1 SV=2	gi|12006841|gb|AAG44945.1|AF290618_1 putative delta TIP [Nicotiana glauca]	0.68	5.93	2.02	31.94	65.47	58.15	51.8533	2.87667	18.0255	1.99291e-12	4.66691e-10	UP
contig_47816	560	sp|P50746|CADH_EUCBO Probable cinnamyl alcohol dehydrogenase OS=Eucalyptus botryoides GN=CAD1 PE=3 SV=1	gi|166865124|gb|ABZ01817.1| cinnamyl alcohol dehydrogenase [Gossypium hirsutum]	4.47	9	0.58	64.92	46.47	18.01	43.1333	4.68333	9.20996	8.9798e-09	1.37335e-06	UP
contig_48480	515	-	-	22.59	26.06	22.38	900.06	657.64	638.11	731.937	23.6767	30.9138	1.85419e-178	1.17507e-174	UP
contig_4879	675	sp|Q9LEV3|CBSX3_ARATH "CBS domain-containing protein CBSX3, mitochondrial OS=Arabidopsis thaliana GN=CBSX3 PE=1 SV=1"	gi|118162023|gb|ABK64186.1| CBS domain-containing protein [Solenostemon scutellarioides]	23.03	49.71	49	101.39	101.77	151.47	118.21	40.58	2.91301	1.50868e-09	2.57972e-07	UP
contig_48871	445	sp|Q0JG75|PSB28_ORYSJ "Photosystem II reaction center PSB28 protein, chloroplastic OS=Oryza sativa subsp. japonica GN=PSB28 PE=2 SV=2"	gi|462396789|gb|EMJ02588.1| hypothetical protein PRUPE_ppa012196mg [Prunus persica]	13.82	19.81	15.65	68.62	50.11	59.25	59.3267	16.4267	3.61161	1.66038e-06	0.000167189	UP
contig_48989	570	sp|P82381|ICI_LINUS Proteinase inhibitor OS=Linum usitatissimum PE=1 SV=1	gi|284433788|gb|ADB85100.1| proteinase inhibitor [Jatropha curcas]	4.1	16.01	24.23	45.31	44.01	113.1	67.4733	14.78	4.56518	6.71229e-09	1.05033e-06	UP
contig_49015	669	sp|Q8LBV4|Y1814_ARATH "Uncharacterized methyltransferase At1g78140, chloroplastic OS=Arabidopsis thaliana GN=At1g78140 PE=1 SV=1"	gi|567882891|ref|XP_006434004.1| hypothetical protein CICLE_v10001682mg [Citrus clementina]	8.36	7.9	10.14	656.57	1342.15	696.82	898.513	8.8	102.104	4.11128e-247	3.78977e-243	UP
contig_49022	1812	sp|Q766C3|NEP1_NEPGR Aspartic proteinase nepenthesin-1 OS=Nepenthes gracilis GN=nep1 PE=1 SV=1	gi|566152021|ref|XP_002300215.2| aspartyl protease family protein [Populus trichocarpa]	0.45	0.72	0.78	217.83	434.71	258.51	303.683	0.65	467.205	4.8145e-88	1.28469e-84	UP
contig_4907	3063	sp|O24370|LOX21_SOLTU "Linoleate 13S-lipoxygenase 2-1, chloroplastic OS=Solanum tuberosum GN=LOX2.1 PE=1 SV=1"	gi|187960379|gb|ACD43485.1| lipoxygenase 2 [Olea europaea]	29.56	178.32	52.43	224	258.67	166.7	216.457	86.77	2.4946	3.48901e-13	8.8224e-11	UP
contig_49177	861	sp|Q41001|BCP_PEA Blue copper protein OS=Pisum sativum PE=2 SV=1	gi|460371930|ref|XP_004231787.1| PREDICTED: blue copper protein-like [Solanum lycopersicum]	4.55	8.49	5.63	40.32	42.14	110.19	64.2167	6.22333	10.3187	9.88261e-13	2.37459e-10	UP
contig_49408	584	sp|Q8LBV4|Y1814_ARATH "Uncharacterized methyltransferase At1g78140, chloroplastic OS=Arabidopsis thaliana GN=At1g78140 PE=1 SV=1"	gi|356508108|ref|XP_003522802.1| "PREDICTED: uncharacterized methyltransferase At1g78140, chloroplastic-like [Glycine max]"	1.33	0.78	2.22	118.28	204.23	103.6	142.037	1.44333	98.4088	3.34785e-39	3.46393e-36	UP
contig_4944	911	sp|Q43517|FER1_SOLLC "Ferredoxin-1, chloroplastic OS=Solanum lycopersicum GN=SEND33 PE=2 SV=1"	gi|225448219|ref|XP_002269617.1| "PREDICTED: ferredoxin-1, chloroplastic-like [Vitis vinifera]"	199.71	338.4	270.23	956.84	779.71	1110.66	949.07	269.447	3.52229	9.1587e-85	2.38121e-81	UP
contig_49732	414	sp|Q60DX8|BGL22_ORYSJ Beta-glucosidase 22 OS=Oryza sativa subsp. japonica GN=BGLU22 PE=2 SV=1	gi|359480303|ref|XP_002267595.2| PREDICTED: beta-glucosidase 11-like [Vitis vinifera]	0.82	0.4	1.72	9.44	32.34	32.04	24.6067	0.98	25.1088	8.58157e-07	9.2866e-05	UP
contig_49743	804	sp|P80065|INVB_DAUCA "Beta-fructofuranosidase, soluble isoenzyme I OS=Daucus carota GN=INV*DC4 PE=1 SV=2"	gi|410072301|gb|AFV59227.1| vacuolar invertase NvINV [Elsholtzia haichowensis]	1.46	1.41	2.47	22.09	26.04	24.89	24.34	1.78	13.6742	5.9926e-06	0.000532549	UP
contig_49773	581	sp|Q9SIB2|KCS12_ARATH 3-ketoacyl-CoA synthase 12 OS=Arabidopsis thaliana GN=KCS12 PE=2 SV=1	gi|460411820|ref|XP_004251303.1| PREDICTED: 3-ketoacyl-CoA synthase 3-like [Solanum lycopersicum]	0.27	1.3	0.84	46.13	41.18	38.66	41.99	0.803333	52.2697	1.20162e-11	2.57051e-09	UP
contig_5040	675	sp|O04616|CUT1A_ARATH "Protein CURVATURE THYLAKOID 1A, chloroplastic OS=Arabidopsis thaliana GN=CURT1A PE=1 SV=1"	gi|460405212|ref|XP_004248070.1| "PREDICTED: uncharacterized protein At4g01150, chloroplastic-like [Solanum lycopersicum]"	103.25	106.16	74.66	173.41	193.94	255.79	207.713	94.69	2.19361	3.60429e-10	6.64488e-08	UP
contig_50452	778	sp|Q10QA5|D14_ORYSJ Probable strigolactone esterase D14 OS=Oryza sativa subsp. japonica GN=D14 PE=1 SV=1	gi|225445312|ref|XP_002284711.1| PREDICTED: sigma factor sigB regulation protein rsbQ isoform 1 [Vitis vinifera]	6.63	12.3	13.44	137.78	93.3	97.91	109.663	10.79	10.1634	3.50321e-21	1.60732e-18	UP
contig_50546	391	sp|Q9SRV3|LBD20_ARATH LOB domain-containing protein 20 OS=Arabidopsis thaliana GN=LBD20 PE=2 SV=1	gi|566199709|ref|XP_002319718.2| hypothetical protein POPTR_0013s06070g [Populus trichocarpa]	0	0	0	19.73	36.42	36.26	30.8033	1e-05	3.08033e+06	1.69845e-08	2.47087e-06	UP
contig_50681	704	-	gi|460386034|ref|XP_004238705.1| PREDICTED: uncharacterized protein LOC101263113 [Solanum lycopersicum]	5.53	8.88	9.77	52.21	47.85	57.95	52.67	8.06	6.53474	1.29722e-08	1.91742e-06	UP
contig_50955	1186	sp|Q54HY8|BCS1A_DICDI Probable mitochondrial chaperone BCS1-A OS=Dictyostelium discoideum GN=bcs1la PE=3 SV=1	gi|460373246|ref|XP_004232432.1| PREDICTED: uncharacterized protein LOC101266892 [Solanum lycopersicum]	0.47	2.5	0.74	28.21	35.04	55.79	39.68	1.23667	32.0863	4.81751e-10	8.76994e-08	UP
contig_51007	1338	-	-	0.31	0.8	1.4	45.14	83.06	115.45	81.2167	0.836667	97.0717	3.24633e-23	1.70555e-20	UP
contig_5181	1100	sp|Q8VY93|GDL66_ARATH GDSL esterase/lipase At4g26790 OS=Arabidopsis thaliana GN=At4g26790 PE=2 SV=1	gi|527199187|gb|EPS67060.1| "hypothetical protein M569_07715, partial [Genlisea aurea]"	27.24	22.65	18.81	209.83	227.75	221.22	219.6	22.9	9.58952	1.86107e-40	2.02913e-37	UP
contig_51851	2215	sp|Q8VYE4|PTR12_ARATH Protein NRT1/ PTR FAMILY 4.5 OS=Arabidopsis thaliana GN=NPF4.5 PE=2 SV=1	gi|296089862|emb|CBI39681.3| unnamed protein product [Vitis vinifera]	2.3	10.23	5.15	57	43.65	37.04	45.8967	5.89333	7.7879	1.23083e-08	1.82996e-06	UP
contig_5192	1944	sp|P38279|YPQ3_YEAST Probable vacuolar amino acid transporter YPQ3 OS=Saccharomyces cerevisiae (strain ATCC 204508 / S288c) GN=RTC2 PE=1 SV=1	gi|567216654|ref|XP_006411956.1| hypothetical protein EUTSA_v10025420mg [Eutrema salsugineum]	8.41	26.99	10.55	141.45	58.73	105.89	102.023	15.3167	6.66094	2.58119e-16	7.97949e-14	UP
contig_51984	462	sp|F1SWA0|ZERSY_ZINZE Zerumbone synthase OS=Zingiber zerumbet GN=ZSD1 PE=1 SV=1	gi|255565739|ref|XP_002523859.1| "short chain alcohol dehydrogenase, putative [Ricinus communis]"	0.71	3.17	4.47	132.7	1077.52	332.87	514.363	2.78333	184.801	7.46115e-146	3.43884e-142	UP
contig_52106	1343	sp|O04111|CHSY_PERFR Chalcone synthase OS=Perilla frutescens GN=CHS PE=2 SV=1	gi|5921781|sp|O04111.1|CHSY_PERFR RecName: Full=Chalcone synthase; AltName: Full=Naringenin-chalcone synthase	2.58	2.09	3.01	132.23	198.19	252.09	194.17	2.56	75.8477	6.85238e-53	1.05275e-49	UP
contig_5226	2082	sp|Q9C7A2|Y3236_ARATH Ankyrin repeat-containing protein At3g12360 OS=Arabidopsis thaliana GN=At3g12360 PE=2 SV=1	gi|225425076|ref|XP_002271486.1| PREDICTED: ankyrin repeat-containing protein At3g12360-like [Vitis vinifera]	0.59	0.84	33.42	1.07	5.81	303.67	103.517	11.6167	8.91105	5.66164e-19	2.11837e-16	UP
contig_52534	1334	sp|B5WWZ9|FAO2_LOTJA Long-chain-alcohol oxidase FAO2 OS=Lotus japonicus GN=FAO2 PE=2 SV=1	gi|565403577|ref|XP_006367233.1| PREDICTED: long-chain-alcohol oxidase FAO2-like [Solanum tuberosum]	3.64	5.6	8.22	48.13	86.02	64.86	66.3367	5.82	11.3981	5.78906e-14	1.55291e-11	UP
contig_5268	995	sp|P10708|CB12_SOLLC "Chlorophyll a-b binding protein 7, chloroplastic OS=Solanum lycopersicum GN=CAB7 PE=3 SV=1"	gi|460405753|ref|XP_004248339.1| "PREDICTED: chlorophyll a-b binding protein 7, chloroplastic-like isoform 2 [Solanum lycopersicum]"	138.77	297.66	170.46	339.05	435.23	553.53	442.603	202.297	2.18789	5.75403e-20	2.38142e-17	UP
contig_52749	949	sp|Q7Y223|MAN2_ARATH "Mannan endo-1,4-beta-mannosidase 2 OS=Arabidopsis thaliana GN=MAN2 PE=2 SV=1"	gi|460395574|ref|XP_004243357.1| "PREDICTED: mannan endo-1,4-beta-mannosidase 2-like [Solanum lycopersicum]"	8.16	11.83	5.99	48.68	38.69	40.86	42.7433	8.66	4.93572	2.31876e-06	0.000226948	UP
contig_52928	3349	sp|Q42910|PPDK_MESCR "Pyruvate, phosphate dikinase, chloroplastic OS=Mesembryanthemum crystallinum GN=PPD PE=2 SV=1"	gi|297736949|emb|CBI26150.3| unnamed protein product [Vitis vinifera]	2.17	5.74	3.15	35.25	25.18	24.65	28.36	3.68667	7.69259	1.17252e-05	0.000966593	UP
contig_53090	1149	sp|Q9XI73|PQL1_ARATH "PsbQ-like protein 1, chloroplastic OS=Arabidopsis thaliana GN=PQL1 PE=1 SV=1"	gi|225425642|ref|XP_002272064.1| "PREDICTED: oxygen-evolving enhancer protein 3-2, chloroplastic [Vitis vinifera]"	13.69	15.68	12.61	62.19	36.62	72.59	57.1333	13.9933	4.0829	2.03423e-07	2.43239e-05	UP
contig_5323	2163	sp|Q43848|TKTC_SOLTU "Transketolase, chloroplastic OS=Solanum tuberosum PE=2 SV=1"	gi|255541252|ref|XP_002511690.1| "transketolase, putative [Ricinus communis]"	93.88	165.52	118.25	438.18	446.96	384.43	423.19	125.883	3.36176	7.47715e-37	7.02007e-34	UP
contig_53232	1148	sp|Q8W485|Y5010_ARATH "Uncharacterized protein At5g50100, mitochondrial OS=Arabidopsis thaliana GN=At5g50100 PE=1 SV=1"	gi|565356337|ref|XP_006345024.1| "PREDICTED: uncharacterized protein At5g50100, mitochondrial-like [Solanum tuberosum]"	4.9	7.67	7.27	47.82	34.91	37.31	40.0133	6.61333	6.0504	7.09852e-07	7.78136e-05	UP
contig_53829	4383	sp|Q5Z9S8|PDR12_ORYSJ Pleiotropic drug resistance protein 12 OS=Oryza sativa subsp. japonica GN=PDR12 PE=2 SV=1	gi|359482570|ref|XP_002278313.2| PREDICTED: ABC transporter G family member 29-like [Vitis vinifera]	0.18	0.11	0	28.57	52.66	49.3	43.51	0.0966667	450.103	3.19556e-12	7.34746e-10	UP
contig_54014	2109	sp|O49432|QRT3_ARATH Polygalacturonase QRT3 OS=Arabidopsis thaliana GN=QRT3 PE=2 SV=1	gi|508704960|gb|EOX96856.1| Pectin lyase-like superfamily protein isoform 1 [Theobroma cacao]	0.13	0.55	0.27	124.22	257.27	245.09	208.86	0.316667	659.558	3.60664e-60	6.90012e-57	UP
contig_5409	1656	sp|Q9S7E9|GGT2_ARATH Glutamate--glyoxylate aminotransferase 2 OS=Arabidopsis thaliana GN=GGAT2 PE=1 SV=1	gi|526117707|ref|NP_001268094.1| uncharacterized protein LOC100261274 [Vitis vinifera]	51.54	84	62.73	144.2	134.38	125.25	134.61	66.09	2.03677	5.59787e-06	0.000501868	UP
contig_5482	1784	sp|Q6RYA0|SABP2_TOBAC Salicylic acid-binding protein 2 OS=Nicotiana tabacum GN=SABP2 PE=1 SV=1	gi|565388974|ref|XP_006360241.1| PREDICTED: salicylic acid-binding protein 2-like [Solanum tuberosum]	52.69	163.86	239.76	357.31	257.21	630.99	415.17	152.103	2.72953	2.21563e-27	1.43096e-24	UP
contig_55062	745	-	gi|566213620|ref|XP_002324841.2| hypothetical protein POPTR_0018s01250g [Populus trichocarpa]	0	0.19	0.62	27.59	105.22	147.6	93.47	0.27	346.185	1.0625e-26	6.65032e-24	UP
contig_55105	505	sp|O48651|ERG1_PANGI Squalene monooxygenase OS=Panax ginseng PE=2 SV=1	gi|356552294|ref|XP_003544503.1| PREDICTED: squalene monooxygenase-like isoform X1 [Glycine max]	4.45	4.66	2.66	30.73	41.77	41.54	38.0133	3.92333	9.68904	3.55994e-08	4.91117e-06	UP
contig_5516	1028	-	-	64.42	392.73	146.69	230.65	603.41	587.67	473.91	201.28	2.35448	1.86706e-24	1.06357e-21	UP
contig_5538	2003	sp|Q9LEC8|DHEB_NICPL Glutamate dehydrogenase B OS=Nicotiana plumbaginifolia GN=GDHB PE=1 SV=1	gi|255568914|ref|XP_002525427.1| "glutamate dehydrogenase, putative [Ricinus communis]"	15.29	26.5	19.54	68.92	109.8	77.38	85.3667	20.4433	4.17577	3.35133e-10	6.23519e-08	UP
contig_55404	311	-	-	3.67	4.89	9.02	57.81	123.51	114.56	98.6267	5.86	16.8305	3.20461e-22	1.60069e-19	UP
contig_5558	1372	sp|Q40784|AAPC_CENCI Putative glucose-6-phosphate 1-epimerase OS=Cenchrus ciliaris PE=2 SV=1	gi|565347236|ref|XP_006340639.1| PREDICTED: putative glucose-6-phosphate 1-epimerase-like [Solanum tuberosum]	31.81	45.06	51.75	115.76	88.42	113.71	105.963	42.8733	2.47154	6.24918e-07	6.91008e-05	UP
contig_5559	419	sp|Q9SB81|PER42_ARATH Peroxidase 42 OS=Arabidopsis thaliana GN=PER42 PE=1 SV=2	gi|10697182|dbj|BAB16317.1| secretory peroxidase [Avicennia marina]	77.56	68.02	42.35	35.57	241.57	114.15	130.43	62.6433	2.08211	2.59047e-06	0.000250877	UP
contig_55627	448	-	-	3.76	4.82	5.04	150.99	113.71	148.75	137.817	4.54	30.3561	4.59087e-34	3.7846e-31	UP
contig_5568	1648	sp|Q9MBC1|3AT_PERFR Anthocyanidin 3-O-glucoside 6''-O-acyltransferase (Fragment) OS=Perilla frutescens PE=1 SV=1	gi|527192343|gb|EPS62795.1| hypothetical protein M569_11994 [Genlisea aurea]	59.94	49.03	54.45	147.15	100.4	112.08	119.877	54.4733	2.20065	2.22886e-06	0.000219419	UP
contig_5643	479	sp|Q43284|OLEO3_ARATH Oleosin 14.9 kDa OS=Arabidopsis thaliana GN=OL3 PE=2 SV=2	gi|198250343|gb|ACH85188.1| main allergen 15 kDa oleosin [Sesamum indicum]	2.04	0	2.49	217.32	345.76	371.34	311.473	1.51	206.274	2.66455e-88	7.30216e-85	UP
contig_56535	1205	sp|P07728|GLUA1_ORYSJ Glutelin type-A 1 OS=Oryza sativa subsp. japonica GN=GLUA1 PE=1 SV=2	gi|587886076|gb|EXB74910.1| Glutelin type-A 1 [Morus notabilis]	0.12	0.22	0.12	22.95	213.21	63.71	99.9567	0.153333	651.891	1.91566e-28	1.28638e-25	UP
contig_5654	2375	sp|P51615|MAOX_VITVI NADP-dependent malic enzyme OS=Vitis vinifera PE=2 SV=1	gi|118480585|gb|ABI98681.2| cytosolic NADP-malic enzyme [Nicotiana tabacum]	68.52	203.59	204.81	566.85	159.65	360.18	362.227	158.973	2.27854	3.89383e-18	1.34753e-15	UP
contig_5703	1423	sp|P51615|MAOX_VITVI NADP-dependent malic enzyme OS=Vitis vinifera PE=2 SV=1	gi|15077109|gb|AAK83074.1|AF288921_1 putative cytosolic NADP-malic enzyme [Flaveria pringlei]	15.02	44.48	38.61	125.25	62.3	96.41	94.6533	32.7033	2.8943	7.04454e-08	9.0994e-06	UP
contig_57182	530	sp|O22874|EXPA8_ARATH Expansin-A8 OS=Arabidopsis thaliana GN=EXPA8 PE=2 SV=1	gi|81230695|gb|ABB59694.1| alpha-expansin 2 [Gossypium hirsutum]	2.39	5.86	4.38	18.79	53	36.21	36	4.21	8.55107	8.73102e-07	9.37826e-05	UP
contig_5730	2116	sp|Q03460|GLSN_MEDSA "Glutamate synthase [NADH], amyloplastic OS=Medicago sativa PE=1 SV=1"	gi|508776254|gb|EOY23510.1| "NADH-dependent glutamate synthase 1 isoform 3, partial [Theobroma cacao]"	32.79	42.24	37.28	164.12	249.73	193.64	202.497	37.4367	5.40905	2.32487e-27	1.492e-24	UP
contig_57339	2173	sp|Q9LTZ0|PLY11_ARATH Putative pectate lyase 11 OS=Arabidopsis thaliana GN=At3g27400 PE=3 SV=2	gi|225461920|ref|XP_002265729.1| PREDICTED: probable pectate lyase 15-like [Vitis vinifera]	0.06	0.17	0.45	70.3	73.35	70.61	71.42	0.226667	315.088	2.58235e-20	1.11424e-17	UP
contig_57355	1180	-	gi|462403753|gb|EMJ09310.1| hypothetical protein PRUPE_ppa000871mg [Prunus persica]	0.36	0.11	0.25	14.18	19.9	27.26	20.4467	0.24	85.1944	1.14683e-05	0.000952384	UP
contig_57677	360	sp|Q9SM02|ERG14_ARATH Squalene epoxidase 1 OS=Arabidopsis thaliana GN=SQE1 PE=1 SV=1	gi|571571962|ref|XP_006606979.1| PREDICTED: squalene monooxygenase-like [Glycine max]	1.98	3.44	6.25	43.71	44.47	38.79	42.3233	3.89	10.88	3.28681e-09	5.36676e-07	UP
contig_58238	581	sp|Q9SPV4|SAMT_CLABR Salicylate carboxymethyltransferase OS=Clarkia breweri GN=SAMT PE=1 SV=1	gi|508699116|gb|EOX91012.1| Salicylate O-methyltransferase [Theobroma cacao]	1.07	7.3	2.51	195.06	287.54	292.86	258.487	3.62667	71.2739	1.24122e-69	2.62203e-66	UP
contig_58312	371	sp|P96213|ESPE_MYCTU ESX-1 secretion-associated protein EspE OS=Mycobacterium tuberculosis GN=espE PE=4 SV=1	gi|575841379|gb|ETY72624.1| cell surface protein [Lactobacillus fabifermentans T30PCM01]	6.65	12.25	2.5	55.9	45.21	23.52	41.5433	7.13333	5.82383	1.32378e-06	0.000136968	UP
contig_585	6140	sp|Q43155|GLTB_SPIOL "Ferredoxin-dependent glutamate synthase, chloroplastic OS=Spinacia oleracea PE=1 SV=3"	gi|225441236|ref|XP_002267056.1| "PREDICTED: ferredoxin-dependent glutamate synthase 1, chloroplastic [Vitis vinifera]"	38.78	42.33	41.22	127.23	91.66	122.66	113.85	40.7767	2.79204	1.04942e-08	1.58583e-06	UP
contig_58678	1069	sp|Q9C7W2|ERF61_ARATH Ethylene-responsive transcription factor ERF061 OS=Arabidopsis thaliana GN=ERF061 PE=2 SV=1	gi|255537769|ref|XP_002509951.1| "DNA binding protein, putative [Ricinus communis]"	2.12	7.41	8.69	32.36	48.5	34.59	38.4833	6.07333	6.33644	2.05398e-06	0.00020319	UP
contig_58817	648	sp|Q945T0|RALF_TOBAC Rapid alkalinization factor OS=Nicotiana tabacum GN=RALF PE=1 SV=1	gi|462408626|gb|EMJ13960.1| hypothetical protein PRUPE_ppa026481mg [Prunus persica]	2.11	1.37	0.73	16.16	60.11	11.53	29.2667	1.40333	20.8551	2.68877e-07	3.15917e-05	UP
contig_5929	1182	sp|Q9ZT66|E134_MAIZE "Endo-1,3;1,4-beta-D-glucanase OS=Zea mays PE=1 SV=1"	gi|460404042|ref|XP_004247494.1| "PREDICTED: endo-1,3;1,4-beta-D-glucanase-like [Solanum lycopersicum]"	93.98	130.13	99.99	308.81	260.9	278.77	282.827	108.033	2.61796	6.73693e-18	2.29232e-15	UP
contig_59413	322	sp|A3BI11|ZIP8_ORYSJ Zinc transporter 8 OS=Oryza sativa subsp. japonica GN=ZIP8 PE=2 SV=1	gi|238769999|dbj|BAH66920.1| metal transporter [Nicotiana tabacum]	0	0	0	40.63	102.23	77.96	73.6067	1e-05	7.36067e+06	6.79508e-21	3.03527e-18	UP
contig_6033	1670	sp|O24457|ODPA3_ARATH "Pyruvate dehydrogenase E1 component subunit alpha-3, chloroplastic OS=Arabidopsis thaliana GN=PDH-E1 ALPHA PE=1 SV=1"	gi|225453620|ref|XP_002267676.1| PREDICTED: pyruvate dehydrogenase E1 component subunit alpha [Vitis vinifera]	74.94	78.3	73.55	268.81	227.31	225.13	240.417	75.5967	3.18025	3.8077e-20	1.59542e-17	UP
contig_60363	1581	sp|Q9FF86|DCR_ARATH BAHD acyltransferase DCR OS=Arabidopsis thaliana GN=DCR PE=2 SV=1	gi|565378430|ref|XP_006355659.1| PREDICTED: BAHD acyltransferase DCR-like [Solanum tuberosum]	0.61	0.42	0.72	32.89	29.15	19.58	27.2067	0.583333	46.64	1.21227e-07	1.5232e-05	UP
contig_60461	424	-	gi|470110088|ref|XP_004291319.1| PREDICTED: caytaxin-like [Fragaria vesca subsp. vesca]	2.78	6.26	3.34	30.91	8.97	53.8	31.2267	4.12667	7.56704	8.06259e-06	0.000696957	UP
contig_60596	1025	sp|Q9LW96|INO1_TOBAC Inositol-3-phosphate synthase OS=Nicotiana tabacum PE=2 SV=1	gi|14548096|sp|Q9LW96.1|INO1_TOBAC RecName: Full=Inositol-3-phosphate synthase; Short=MIP synthase; AltName: Full=Myo-inositol 1-phosphate synthase; Short=IPS; Short=MI-1-P synthase	5.83	18.88	7.52	93.93	77.8	74.68	82.1367	10.7433	7.64536	2.14384e-14	5.972e-12	UP
contig_6077	1739	sp|P27489|CB23_SOLLC "Chlorophyll a-b binding protein 13, chloroplastic OS=Solanum lycopersicum GN=CAB13 PE=1 SV=1"	gi|587901363|gb|EXB89638.1| Chlorophyll a-b binding protein 13 [Morus notabilis]	45.19	87.58	50.11	128.33	136.24	157.92	140.83	60.96	2.3102	4.44935e-08	5.99941e-06	UP
contig_61105	2275	sp|O82140|BAMS1_PANGI Beta-Amyrin Synthase 1 OS=Panax ginseng GN=OSCPNY1 PE=1 SV=1	gi|300431227|gb|ADK12003.1| beta-amyrin synthase [Aralia elata]	0.18	0.62	1.35	62.51	239.89	206.04	169.48	0.716667	236.484	1.12138e-48	1.51608e-45	UP
contig_61256	1065	sp|P80196|RNLX_SOLLC Intracellular ribonuclease LX OS=Solanum lycopersicum GN=RNALX PE=1 SV=2	gi|350537479|ref|NP_001234551.1| intracellular ribonuclease LX precursor [Solanum lycopersicum]	3.46	4.75	3.19	19.03	34.86	79.66	44.5167	3.8	11.7149	9.88437e-10	1.73101e-07	UP
contig_6131	1064	sp|Q42699|METE_CATRO 5-methyltetrahydropteroyltriglutamate--homocysteine methyltransferase OS=Catharanthus roseus GN=METE PE=2 SV=1	gi|530704703|gb|AGT40326.1| methionine synthase [Nicotiana attenuata]	198.4	303.29	198.89	512.07	442.83	480.61	478.503	233.527	2.04903	9.17907e-19	3.34798e-16	UP
contig_6133	1020	sp|P25818|TIP11_ARATH Aquaporin TIP1-1 OS=Arabidopsis thaliana GN=TIP1-1 PE=1 SV=1	gi|162809290|dbj|BAF95576.1| tonoplast intrinsic protein [Nicotiana tabacum]	216.43	248.64	190.65	675.56	502.61	628.15	602.107	218.573	2.75471	7.41596e-40	7.83296e-37	UP
contig_6134	789	sp|P25818|TIP11_ARATH Aquaporin TIP1-1 OS=Arabidopsis thaliana GN=TIP1-1 PE=1 SV=1	gi|162809290|dbj|BAF95576.1| tonoplast intrinsic protein [Nicotiana tabacum]	444.13	454.85	429.07	1135.81	740.05	1113.86	996.573	442.683	2.25121	9.95452e-46	1.21611e-42	UP
contig_6192	1595	sp|Q9FWA3|6GPD3_ARATH "6-phosphogluconate dehydrogenase, decarboxylating 3 OS=Arabidopsis thaliana GN=At3g02360 PE=2 SV=1"	gi|255579936|ref|XP_002530803.1| "6-phosphogluconate dehydrogenase, putative [Ricinus communis]"	86.4	100.96	104.85	225.81	177.59	181.26	194.887	97.4033	2.00082	6.00632e-08	7.89921e-06	UP
contig_6208	5231	-	gi|147845375|emb|CAN81238.1| hypothetical protein VITISV_031073 [Vitis vinifera]	0.72	25.74	0.29	12.26	116.56	12.02	46.9467	8.91667	5.26505	3.01709e-07	3.51236e-05	UP
contig_6241	2480	sp|Q9LK03|PERK2_ARATH Proline-rich receptor-like protein kinase PERK2 OS=Arabidopsis thaliana GN=PERK2 PE=2 SV=3	gi|460372341|ref|XP_004231989.1| PREDICTED: proline-rich receptor-like protein kinase PERK2-like [Solanum lycopersicum]	24.43	28.39	20.9	73.8	95.08	86.51	85.13	24.5733	3.46432	9.76511e-09	1.48673e-06	UP
contig_628	1653	sp|Q94A41|AMY3_ARATH "Alpha-amylase 3, chloroplastic OS=Arabidopsis thaliana GN=AMY3 PE=2 SV=1"	gi|567892201|ref|XP_006438621.1| hypothetical protein CICLE_v10030661mg [Citrus clementina]	33.92	47.86	43.36	136.37	128.83	146.66	137.287	41.7133	3.29119	1.29617e-12	3.06361e-10	UP
contig_63170	631	sp|Q9FDW1|MYB44_ARATH Transcription factor MYB44 OS=Arabidopsis thaliana GN=MYB44 PE=2 SV=1	gi|225448491|ref|XP_002272706.1| PREDICTED: uncharacterized protein LOC100260493 [Vitis vinifera]	3.39	4.71	9.61	31.26	28.32	47.87	35.8167	5.90333	6.06719	3.12944e-06	0.000298794	UP
contig_63370	1844	-	-	0	0.49	0.31	68.6	1.11	0.85	23.52	0.266667	88.2	1.64411e-06	0.000166543	UP
contig_63564	877	-	gi|460403680|ref|XP_004247316.1| PREDICTED: uncharacterized protein LOC101258484 [Solanum lycopersicum]	0.99	3.83	3.79	23.92	9.43	65.89	33.08	2.87	11.5261	1.37252e-07	1.69514e-05	UP
contig_63947	1512	sp|Q00624|ASOL_BRANA L-ascorbate oxidase homolog OS=Brassica napus GN=Bp10 PE=2 SV=1	gi|565397895|ref|XP_006364519.1| PREDICTED: L-ascorbate oxidase homolog [Solanum tuberosum]	0.36	0.87	2.46	58.36	131.56	95.74	95.22	1.23	77.4146	6.80511e-26	4.08299e-23	UP
contig_64472	545	sp|Q5Z9Z0|BGL24_ORYSJ Beta-glucosidase 24 OS=Oryza sativa subsp. japonica GN=BGLU24 PE=2 SV=1	gi|25989474|gb|AAL93619.1| beta-glucosidase [Olea europaea subsp. europaea]	0.58	25.53	27.96	2.89	192.61	166.29	120.597	18.0233	6.69114	7.00205e-19	2.57244e-16	UP
contig_6464	829	sp|Q9FXD8|PLY5_ARATH Probable pectate lyase 5 OS=Arabidopsis thaliana GN=At1g67750 PE=2 SV=2	gi|587893927|gb|EXB82459.1| hypothetical protein L484_027633 [Morus notabilis]	11.54	8.98	16.53	22.44	75.35	55.65	51.1467	12.35	4.14143	1.38332e-06	0.000142547	UP
contig_6506	1588	sp|Q949Q7|SCP29_ARATH Serine carboxypeptidase-like 29 OS=Arabidopsis thaliana GN=SCPL29 PE=2 SV=1	gi|568840146|ref|XP_006474032.1| PREDICTED: serine carboxypeptidase-like 29-like [Citrus sinensis]	56.47	52.84	61.67	105.2	102.97	180.97	129.713	56.9933	2.27594	2.317e-07	2.75104e-05	UP
contig_6524	1379	sp|Q8R116|NOTUM_MOUSE Protein notum homolog OS=Mus musculus GN=Notum PE=2 SV=2	gi|147862315|emb|CAN83189.1| hypothetical protein VITISV_037040 [Vitis vinifera]	45.87	94.79	78.08	212.12	107.46	157.4	158.993	72.9133	2.18058	5.36159e-08	7.07884e-06	UP
contig_6549	1410	sp|Q8LBZ4|OTU_ARATH OTU domain-containing protein At3g57810 OS=Arabidopsis thaliana GN=At3g57810 PE=2 SV=1	gi|460409147|ref|XP_004250001.1| PREDICTED: uncharacterized protein LOC101253339 [Solanum lycopersicum]	39.83	31.46	32.03	117.01	82.3	77.34	92.2167	34.44	2.6776	5.26241e-07	5.91572e-05	UP
contig_6601	1757	sp|Q8SKU2|TIC62_PEA "Protein TIC 62, chloroplastic OS=Pisum sativum GN=TIC62 PE=1 SV=2"	gi|568870385|ref|XP_006488385.1| "PREDICTED: protein TIC 62, chloroplastic-like [Citrus sinensis]"	21.5	36.7	26.39	70.62	82.12	110.26	87.6667	28.1967	3.10911	7.90185e-08	1.0155e-05	UP
contig_66149	4733	sp|Q9M0M2|AB9B_ARATH ABC transporter B family member 9 OS=Arabidopsis thaliana GN=ABCB9 PE=3 SV=2	gi|565378264|ref|XP_006355579.1| PREDICTED: ABC transporter B family member 9-like [Solanum tuberosum]	0.58	1.77	0.29	13.74	20.86	35.33	23.31	0.88	26.4886	1.64411e-06	0.000166543	UP
contig_6662	737	sp|Q9SQX6|SCP7_ARATH Serine carboxypeptidase-like 7 OS=Arabidopsis thaliana GN=SCPL7 PE=2 SV=1	gi|462396535|gb|EMJ02334.1| "hypothetical protein PRUPE_ppa016992mg, partial [Prunus persica]"	56.87	49.28	67.22	176.86	114.47	120.84	137.39	57.79	2.3774	2.66877e-08	3.75322e-06	UP
contig_66703	1015	sp|O65039|CYSEP_RICCO Vignain OS=Ricinus communis GN=CYSEP PE=1 SV=1	gi|587950794|gb|EXC36678.1| KDEL-tailed cysteine endopeptidase CEP1 [Morus notabilis]	0.14	0.14	0	141.04	306.22	121.3	189.52	0.0933333	2030.57	1.41095e-54	2.30753e-51	UP
contig_67128	1205	sp|P27141|CAHC_TOBAC "Carbonic anhydrase, chloroplastic OS=Nicotiana tabacum PE=2 SV=1"	gi|567908377|ref|XP_006446502.1| hypothetical protein CICLE_v10015874mg [Citrus clementina]	0.12	0.11	0.12	62.88	15.1	43.24	40.4067	0.116667	346.343	2.32891e-11	4.81933e-09	UP
contig_67204	661	sp|Q9SAJ7|MTP9_ARATH Metal tolerance protein 9 OS=Arabidopsis thaliana GN=MTP9 PE=2 SV=2	gi|356557034|ref|XP_003546823.1| PREDICTED: metal tolerance protein 10 [Glycine max]	0.46	8.24	2.63	40.27	49.5	40.53	43.4333	3.77667	11.5004	1.80388e-09	3.06382e-07	UP
contig_6745	951	sp|O65572|CCD1_ARATH "Carotenoid 9,10(9',10')-cleavage dioxygenase 1 OS=Arabidopsis thaliana GN=CCD1 PE=1 SV=2"	gi|294679657|dbj|BAJ05401.1| carotenoid cleavage dioxygenase 1 [Osmanthus fragrans]	32.12	44.83	34.91	86.94	97.14	83.73	89.27	37.2867	2.39415	8.11603e-06	0.000699787	UP
contig_6792	1163	sp|Q682S0|RPT2_ARATH Root phototropism protein 2 OS=Arabidopsis thaliana GN=RPT2 PE=1 SV=2	gi|565374353|ref|XP_006353728.1| PREDICTED: root phototropism protein 2-like [Solanum tuberosum]	4.51	9.94	4.02	90.11	73.99	51.02	71.7067	6.15667	11.647	1.62599e-14	4.5671e-12	UP
contig_6827	434	sp|Q9C554|EXPA1_ARATH Expansin-A1 OS=Arabidopsis thaliana GN=EXPA1 PE=2 SV=1	gi|145242258|gb|ABP48816.1| alpha expansin protein 2 [Calotropis procera]	18.52	34.14	12.93	142.25	136.02	97.54	125.27	21.8633	5.72968	1.95507e-18	6.93146e-16	UP
contig_68405	1268	sp|Q9SUY9|KCS15_ARATH 3-ketoacyl-CoA synthase 15 OS=Arabidopsis thaliana GN=KCS15 PE=2 SV=1	gi|255579043|ref|XP_002530372.1| "acyltransferase, putative [Ricinus communis]"	0.55	0.21	0.11	269.95	423.78	369.54	354.423	0.29	1222.15	7.44192e-103	2.2194e-99	UP
contig_68565	504	-	gi|508781460|gb|EOY28716.1| "Ankyrin repeat family protein, putative isoform 1 [Theobroma cacao]"	2.87	4.68	6.67	37.12	26.78	55.05	39.65	4.74	8.36498	9.0251e-08	1.15255e-05	UP
contig_68947	1136	-	gi|502124491|ref|XP_004498551.1| PREDICTED: uncharacterized protein LOC101505025 [Cicer arietinum]	0.12	1.43	0.52	86.67	111.58	105.22	101.157	0.69	146.604	5.02092e-29	3.46334e-26	UP
contig_69213	1492	sp|Q84KJ6|AMT31_ORYSJ Ammonium transporter 3 member 1 OS=Oryza sativa subsp. japonica GN=AMT3-1 PE=2 SV=1	gi|565366175|ref|XP_006349769.1| PREDICTED: ammonium transporter 3 member 1-like [Solanum tuberosum]	0.09	0.09	0.1	1.38	9.19	57.51	22.6933	0.0933333	243.143	3.14588e-06	0.000300081	UP
contig_69414	747	sp|Q9SPV4|SAMT_CLABR Salicylate carboxymethyltransferase OS=Clarkia breweri GN=SAMT PE=1 SV=1	gi|118486393|gb|ABK95036.1| unknown [Populus trichocarpa]	0.4	5.58	0.21	98.14	204.07	131.91	144.707	2.06333	70.1325	1.94778e-38	1.97501e-35	UP
contig_70141	328	sp|O64640|CXE8_ARATH Probable carboxylesterase 8 OS=Arabidopsis thaliana GN=CXE8 PE=2 SV=1	gi|460368030|ref|XP_004229873.1| PREDICTED: probable carboxylesterase 8-like [Solanum lycopersicum]	7.36	6.2	10.72	221.58	188.89	215.44	208.637	8.09333	25.7788	2.55565e-49	3.54984e-46	UP
contig_70276	808	sp|Q0J349|SWT7B_ORYSJ Bidirectional sugar transporter SWEET7b OS=Oryza sativa subsp. japonica GN=SWEET7B PE=3 SV=2	gi|224055573|ref|XP_002298546.1| nodulin MtN3 family protein [Populus trichocarpa]	0	11.24	3.59	43.49	107.13	98.75	83.1233	4.94333	16.8152	2.59423e-19	1.00401e-16	UP
contig_70803	1323	sp|Q9FFA7|RUP2_ARATH WD repeat-containing protein RUP2 OS=Arabidopsis thaliana GN=RUP2 PE=1 SV=1	gi|565369145|ref|XP_006351197.1| PREDICTED: WD repeat-containing protein RUP2-like [Solanum tuberosum]	0.1	0.4	0	10.12	27.22	40.45	25.93	0.166667	155.58	4.47401e-07	5.08014e-05	UP
contig_71127	612	-	gi|460385904|ref|XP_004238640.1| PREDICTED: uncharacterized protein LOC101244076 [Solanum lycopersicum]	2.01	0.24	0	11.73	10.54	61.35	27.8733	0.75	37.1644	1.21227e-07	1.5232e-05	UP
contig_7131	1029	sp|Q03878|GRP1_DAUCA Glycine-rich RNA-binding protein OS=Daucus carota PE=2 SV=1	gi|469071|dbj|BAA03742.1| RNA-binding glycine-rich protein-1b [Nicotiana sylvestris]	77.82	48.03	73.76	139.78	117.19	145.88	134.283	66.5367	2.01819	5.59787e-06	0.000501868	UP
contig_7168	824	-	-	33.45	148.84	34.74	149.34	841.12	127.75	372.737	72.3433	5.15233	9.3954e-48	1.22138e-44	UP
contig_7169	554	-	-	53.27	41.19	45.62	199.6	68.62	176.73	148.317	46.6933	3.1764	5.06093e-13	1.24556e-10	UP
contig_71811	679	sp|F4JVB8|RADL1_ARATH Protein RADIALIS-like 1 OS=Arabidopsis thaliana GN=RL1 PE=2 SV=1	gi|449460267|ref|XP_004147867.1| PREDICTED: protein RADIALIS-like 1-like [Cucumis sativus]	0.67	0.65	1.14	47.98	6.14	31.31	28.4767	0.82	34.7276	6.30146e-08	8.23397e-06	UP
contig_71899	878	sp|P0DH64|Y4891_SELML FAS1 domain-containing protein SELMODRAFT_448915 OS=Selaginella moellendorffii GN=SELMODRAFT_448915 PE=2 SV=1	gi|508718182|gb|EOY10079.1| "Fasciclin-like arabinogalactan family protein, putative [Theobroma cacao]"	0.33	6.56	0.69	64.89	116.63	186.54	122.687	2.52667	48.5567	4.38106e-32	3.44365e-29	UP
contig_72456	923	sp|Q8LF99|XTH6_ARATH Probable xyloglucan endotransglucosylase/hydrolase protein 6 OS=Arabidopsis thaliana GN=XTH6 PE=2 SV=2	gi|308229784|gb|ADO24300.1| xyloglucan endotransglucosylase/hydrolase [Gossypium hirsutum]	0.47	6.48	0.98	53.43	13.35	15.44	27.4067	2.64333	10.3682	4.98714e-06	0.000451505	UP
contig_7253	707	sp|B0JQV0|PHS_MICAN Putative pterin-4-alpha-carbinolamine dehydratase OS=Microcystis aeruginosa (strain NIES-843) GN=MAE_39970 PE=3 SV=1	gi|508775452|gb|EOY22708.1| Pterin-4-alpha-carbinolamine dehydratase 1 isoform 1 [Theobroma cacao]	48.89	86.32	66.27	173.6	128.48	179.04	160.373	67.16	2.38793	2.57389e-09	4.28551e-07	UP
contig_72987	789	sp|Q9XI33|WIN1_ARATH Ethylene-responsive transcription factor WIN1 OS=Arabidopsis thaliana GN=WIN1 PE=2 SV=1	gi|527196879|gb|EPS65581.1| hypothetical protein M569_09197 [Genlisea aurea]	0.56	1.62	0.58	98.99	57.04	64.56	73.53	0.92	79.9239	6.79508e-21	3.03527e-18	UP
contig_7347	506	-	-	111.32	110.78	90.97	519.77	274	373.7	389.157	104.357	3.7291	7.51809e-38	7.54771e-35	UP
contig_735	1378	sp|Q9C6W4|BGA15_ARATH Beta-galactosidase 15 OS=Arabidopsis thaliana GN=BGAL15 PE=2 SV=1	gi|565404958|ref|XP_006367886.1| PREDICTED: beta-galactosidase 15-like [Solanum tuberosum]	0	0.39	0	19.67	169.59	37	75.42	0.13	580.154	1.78737e-21	8.39052e-19	UP
contig_7371	626	sp|Q39224|SRG1_ARATH Protein SRG1 OS=Arabidopsis thaliana GN=SRG1 PE=2 SV=1	gi|460396467|ref|XP_004243794.1| PREDICTED: flavonol synthase/flavanone 3-hydroxylase-like [Solanum lycopersicum]	78.94	78.7	61.27	177.68	167.83	125.21	156.907	72.97	2.15029	9.95351e-08	1.26158e-05	UP
contig_74269	1697	sp|Q9C992|KCS7_ARATH 3-ketoacyl-CoA synthase 7 OS=Arabidopsis thaliana GN=KCS7 PE=2 SV=1	gi|255576796|ref|XP_002529285.1| "acyltransferase, putative [Ricinus communis]"	1.85	6.25	1.5	69.79	144.27	86.03	100.03	3.2	31.2594	5.67906e-25	3.32859e-22	UP
contig_74280	934	sp|Q9T0I5|PRP4_ARATH Proline-rich protein 4 OS=Arabidopsis thaliana GN=PRP4 PE=2 SV=1	gi|567861890|ref|XP_006423599.1| hypothetical protein CICLE_v10028101mg [Citrus clementina]	0.92	1.19	0.64	93.23	95.1	64.2	84.1767	0.916667	91.8291	4.37047e-24	2.46198e-21	UP
contig_7432	1982	sp|Q7X999|RCA2_LARTR "Ribulose bisphosphate carboxylase/oxygenase activase 2, chloroplastic OS=Larrea tridentata GN=RCA2 PE=2 SV=1"	gi|255566442|ref|XP_002524206.1| "Ribulose bisphosphate carboxylase/oxygenase activase 1, chloroplast precursor, putative [Ricinus communis]"	37.83	69.94	43.91	187.56	161.04	227.63	192.077	50.56	3.79898	9.15569e-20	3.74342e-17	UP
contig_7436	2211	sp|Q9ZPI6|AIM1_ARATH Peroxisomal fatty acid beta-oxidation multifunctional protein AIM1 OS=Arabidopsis thaliana GN=AIM1 PE=1 SV=1	gi|460412453|ref|XP_004251613.1| PREDICTED: peroxisomal fatty acid beta-oxidation multifunctional protein AIM1-like [Solanum lycopersicum]	41.32	46.82	50.24	206.92	170.53	142.51	173.32	46.1267	3.75748	1.67923e-17	5.54626e-15	UP
contig_7448	966	-	gi|449443468|ref|XP_004139499.1| PREDICTED: uncharacterized protein LOC101209111 [Cucumis sativus]	43.27	64.06	48.65	112.08	108.35	134.42	118.283	51.9933	2.27497	7.4791e-07	8.16325e-05	UP
contig_74481	644	-	-	0.24	0.46	0	319.15	1077.84	525.48	640.823	0.233333	2746.39	5.85245e-187	3.95618e-183	UP
contig_75042	487	sp|Q9LMF0|U85A5_ARATH UDP-glycosyltransferase 85A5 OS=Arabidopsis thaliana GN=UGT85A5 PE=2 SV=1	gi|225449282|ref|XP_002276771.1| PREDICTED: UDP-glycosyltransferase 85A1 [Vitis vinifera]	0.33	0.65	0	12.02	40.16	50.35	34.1767	0.326667	104.622	1.22365e-09	2.11733e-07	UP
contig_75988	498	-	-	0	0.63	0	20.76	23.71	16.86	20.4433	0.21	97.3492	1.14683e-05	0.000952384	UP
contig_76032	530	-	gi|566172467|ref|XP_002307484.2| hypothetical protein POPTR_0005s21130g [Populus trichocarpa]	0.6	1.46	0.94	85.83	29.42	23.03	46.0933	1	46.0933	4.37224e-13	1.08661e-10	UP
contig_76037	456	-	-	1.09	2.13	0	2411.94	1821.84	3550.69	2594.82	1.07333	2417.54	0	0	UP
contig_7648	1273	-	gi|224100707|ref|XP_002334345.1| predicted protein [Populus trichocarpa]	19.8	45.28	31.07	93.62	81.94	84.77	86.7767	32.05	2.70754	1.49491e-06	0.000152804	UP
contig_76680	2051	sp|P24465|C71A1_PERAE Cytochrome P450 71A1 OS=Persea americana GN=CYP71A1 PE=1 SV=2	gi|356545249|ref|XP_003541057.1| PREDICTED: cytochrome P450 71A1-like [Glycine max]	0.07	8.95	0	1.14	8.07	94.4	34.5367	3.00667	11.4867	3.73285e-07	4.26723e-05	UP
contig_76867	367	sp|O48780|KCS11_ARATH 3-ketoacyl-CoA synthase 11 OS=Arabidopsis thaliana GN=KCS11 PE=2 SV=1	gi|587864748|gb|EXB54357.1| 3-ketoacyl-CoA synthase 5 [Morus notabilis]	0.48	1.91	0.51	23	25.11	176.22	74.7767	0.966667	77.3552	3.48516e-21	1.61365e-18	UP
contig_76898	483	sp|A0SPJ9|NAM2_HORVD NAC transcription factor NAM-2 OS=Hordeum vulgare var. distichum GN=NAM-2 PE=4 SV=1	gi|356544012|ref|XP_003540450.1| PREDICTED: NAC domain-containing protein 18-like [Glycine max]	0	0.66	0.35	56.75	154.22	115.92	108.963	0.336667	323.653	4.62045e-31	3.4963e-28	UP
contig_7782	1132	sp|Q42891|LGUL_SOLLC Lactoylglutathione lyase OS=Solanum lycopersicum GN=GLX1 PE=2 SV=1	gi|12744892|gb|AAK06838.1|AF328860_1 glyoxalase I [Avicennia marina]	89.48	136.47	105.25	450.12	615.52	291.5	452.38	110.4	4.09764	7.25279e-48	9.55089e-45	UP
contig_7794	860	sp|Q8LAH8|NDK4_ARATH "Nucleoside diphosphate kinase IV, chloroplastic/mitochondrial OS=Arabidopsis thaliana GN=NDK4 PE=1 SV=2"	gi|294862567|gb|ADF45668.1| nucleoside diphosphate kinase 1 [Solanum tuberosum]	44.08	30.96	30.65	58.81	91.43	135.06	95.1	35.23	2.6994	3.12615e-07	3.62684e-05	UP
contig_78158	557	-	-	0	0	0	28.54	68.92	27.7	41.72	1e-05	4172000	1.20162e-11	2.57051e-09	UP
contig_78188	660	sp|Q94AP3|WAT1_ARATH Protein WALLS ARE THIN 1 OS=Arabidopsis thaliana GN=WAT1 PE=1 SV=1	gi|565361800|ref|XP_006347641.1| PREDICTED: WAT1-related protein At5g07050-like [Solanum tuberosum]	0.46	0	0.24	93.78	222.63	233.31	183.24	0.233333	785.314	8.27947e-53	1.25302e-49	UP
contig_78874	1025	sp|O23547|EXLB1_ARATH Expansin-like B1 OS=Arabidopsis thaliana GN=EXLB1 PE=2 SV=2	gi|225466785|ref|XP_002273896.1| PREDICTED: expansin-like B1 [Vitis vinifera]	0.14	0.27	0.58	24.91	5.19	32.53	20.8767	0.33	63.2626	1.14683e-05	0.000952384	UP
contig_79043	638	sp|Q9LSQ6|PBP1_ARATH Calcium-binding protein PBP1 OS=Arabidopsis thaliana GN=PBP1 PE=1 SV=1	gi|508781226|gb|EOY28482.1| Calcium-binding EF-hand family protein [Theobroma cacao]	0	0.46	0.75	9.08	23.26	33.31	21.8833	0.403333	54.2562	6.01106e-06	0.000533254	UP
contig_7916	1414	sp|Q8H107|ODO2B_ARATH "Dihydrolipoyllysine-residue succinyltransferase component of 2-oxoglutarate dehydrogenase complex 2, mitochondrial OS=Arabidopsis thaliana GN=At4g26910 PE=1 SV=2"	gi|255578100|ref|XP_002529920.1| "dihydrolipoamide succinyltransferase component of 2-oxoglutarate dehydrogenase, putative [Ricinus communis]"	48.85	50.69	64.33	143.87	205.6	160.77	170.08	54.6233	3.11369	2.62046e-14	7.20081e-12	UP
contig_79261	635	-	-	1.92	1.4	1.25	2218.33	4542.79	1605.47	2788.86	1.52333	1830.76	0	0	UP
contig_7968	505	sp|Q43843|RPE_SOLTU "Ribulose-phosphate 3-epimerase, chloroplastic (Fragment) OS=Solanum tuberosum PE=1 SV=1"	gi|460380509|ref|XP_004235998.1| "PREDICTED: ribulose-phosphate 3-epimerase, chloroplastic-like isoform 1 [Solanum lycopersicum]"	41.63	51.3	36.24	162.45	135.52	144.26	147.41	43.0567	3.42363	8.37841e-14	2.21816e-11	UP
contig_7969	870	sp|Q9ZTP5|RPE_ORYSJ "Ribulose-phosphate 3-epimerase, chloroplastic OS=Oryza sativa subsp. japonica GN=RPE PE=1 SV=2"	gi|514821765|ref|XP_004985559.1| "PREDICTED: ribulose-phosphate 3-epimerase, chloroplastic-like [Setaria italica]"	43.68	65.95	67.62	233.03	162.66	222.4	206.03	59.0833	3.48711	2.82805e-19	1.09034e-16	UP
contig_79903	575	sp|F4HVY0|CER1_ARATH Protein ECERIFERUM 1 OS=Arabidopsis thaliana GN=CER1 PE=1 SV=1	gi|462417160|gb|EMJ21897.1| "hypothetical protein PRUPE_ppa020996mg, partial [Prunus persica]"	0	0.26	0	3.43	9.19	58.12	23.58	0.0866667	272.077	1.64411e-06	0.000166543	UP
contig_8021	1890	sp|Q00624|ASOL_BRANA L-ascorbate oxidase homolog OS=Brassica napus GN=Bp10 PE=2 SV=1	gi|567885469|ref|XP_006435293.1| hypothetical protein CICLE_v10000783mg [Citrus clementina]	48.18	96.29	59.58	136.89	144.39	150.61	143.963	68.0167	2.11659	9.09143e-07	9.73446e-05	UP
contig_80402	1085	sp|Q8LBF7|SWET7_ARATH Bidirectional sugar transporter SWEET7 OS=Arabidopsis thaliana GN=SWEET7 PE=2 SV=1	gi|224055573|ref|XP_002298546.1| nodulin MtN3 family protein [Populus trichocarpa]	0.26	0.25	0.41	21.74	143.74	53.37	72.95	0.306667	237.88	1.32472e-20	5.78984e-18	UP
contig_8074	1384	sp|Q9SDX3|UGPA_MUSAC UTP--glucose-1-phosphate uridylyltransferase OS=Musa acuminata GN=UGPA PE=2 SV=1	gi|532166932|gb|AGT80154.1| UDP-glucose pyrophosphorylase [Ipomoea trifida]	54.51	102.93	78.16	162.97	206.38	131.26	166.87	78.5333	2.12483	6.51307e-08	8.44517e-06	UP
contig_808	2140	sp|Q9XIA9|LACS2_ARATH Long chain acyl-CoA synthetase 2 OS=Arabidopsis thaliana GN=LACS2 PE=2 SV=1	gi|565399922|ref|XP_006365488.1| PREDICTED: long chain acyl-CoA synthetase 2-like isoform X1 [Solanum tuberosum]	117.14	48.12	76.81	187.7	203.81	177.03	189.513	80.69	2.34866	1.11934e-10	2.17849e-08	UP
contig_81505	358	-	-	0.5	0.5	0.53	21.43	25.1	27.41	24.6467	0.51	48.3268	8.58157e-07	9.2866e-05	UP
contig_81646	1287	sp|P68174|STSY_RAUMA Strictosidine synthase (Fragment) OS=Rauvolfia mannii GN=STR1 PE=3 SV=1	gi|565355228|ref|XP_006344500.1| PREDICTED: adipocyte plasma membrane-associated protein-like [Solanum tuberosum]	0.11	0.52	0.34	16.66	31.67	16.17	21.5	0.323333	66.4948	6.01106e-06	0.000533254	UP
contig_82146	507	sp|Q9ZU95|NUD17_ARATH "Nudix hydrolase 17, mitochondrial OS=Arabidopsis thaliana GN=NUDT17 PE=2 SV=1"	gi|462424530|gb|EMJ28793.1| hypothetical protein PRUPE_ppa016570mg [Prunus persica]	0.32	0.93	1.32	7.02	47.5	26.9	27.14	0.856667	31.6809	1.21227e-07	1.5232e-05	UP
contig_8242	1863	sp|Q9FF86|DCR_ARATH BAHD acyltransferase DCR OS=Arabidopsis thaliana GN=DCR PE=2 SV=1	gi|7415599|dbj|BAA93453.1| acyltransferase homolog [Petunia x hybrida]	37.79	32.88	33.27	238.83	275.6	271.56	261.997	34.6467	7.56196	8.22223e-43	9.47406e-40	UP
contig_825	1569	-	gi|565397388|ref|XP_006364278.1| PREDICTED: uncharacterized protein LOC102598357 [Solanum tuberosum]	67.15	182.64	79.04	579.67	421.18	361.27	454.04	109.61	4.14232	1.14707e-48	1.53041e-45	UP
contig_8283	1562	sp|Q9ZP19|PPO1_IPOBA "Polyphenol oxidase I, chloroplastic OS=Ipomoea batatas GN=co-1 PE=1 SV=1"	gi|386870493|gb|AFJ42577.1| polyphenol oxidase [Sesamum indicum]	53.3	29.59	62.41	255.71	27.65	170.54	151.3	48.4333	3.12388	6.11941e-13	1.49878e-10	UP
contig_8286	1076	sp|O65554|CIPK6_ARATH CBL-interacting serine/threonine-protein kinase 6 OS=Arabidopsis thaliana GN=CIPK6 PE=1 SV=1	gi|565353487|ref|XP_006343663.1| PREDICTED: CBL-interacting serine/threonine-protein kinase 6-like [Solanum tuberosum]	52.31	76.84	27.39	248.29	213.39	187.15	216.277	52.18	4.14482	8.64173e-24	4.68585e-21	UP
contig_8294	1212	sp|Q9SA52|CP41B_ARATH "Chloroplast stem-loop binding protein of 41 kDa b, chloroplastic OS=Arabidopsis thaliana GN=CSP41B PE=1 SV=1"	gi|470132857|ref|XP_004302291.1| "PREDICTED: chloroplast stem-loop binding protein of 41 kDa b, chloroplastic-like [Fragaria vesca subsp. vesca]"	56.86	99.45	63.13	210.29	151.7	131.27	164.42	73.1467	2.24781	1.28321e-08	1.89949e-06	UP
contig_8307	2419	sp|Q42961|PGKH_TOBAC "Phosphoglycerate kinase, chloroplastic OS=Nicotiana tabacum PE=1 SV=1"	gi|313585890|gb|ADR71054.1| phosphoglycerate kinase [Nicotiana benthamiana]	77.21	113.87	74.79	271.31	217.01	263.25	250.523	88.6233	2.82683	4.39567e-18	1.50578e-15	UP
contig_83082	430	-	gi|462397813|gb|EMJ03481.1| hypothetical protein PRUPE_ppa009043mg [Prunus persica]	0	0	0	28.8	25.16	25.56	26.5067	1e-05	2.65067e+06	2.33004e-07	2.76329e-05	UP
contig_8310	1036	sp|P0DKC4|PGP1B_ARATH "Phosphoglycolate phosphatase 1B, chloroplastic OS=Arabidopsis thaliana GN=PGLP1B PE=1 SV=1"	gi|567872253|ref|XP_006428716.1| hypothetical protein CICLE_v10012021mg [Citrus clementina]	54.57	53.84	53.98	123.94	119.08	127.49	123.503	54.13	2.28161	6.22407e-07	6.88982e-05	UP
contig_83308	1066	sp|A0SPJ9|NAM2_HORVD NAC transcription factor NAM-2 OS=Hordeum vulgare var. distichum GN=NAM-2 PE=4 SV=1	gi|359493876|ref|XP_002284654.2| PREDICTED: NAC domain-containing protein 29-like [Vitis vinifera]	0	0	0	77.22	111.42	120.66	103.1	1e-05	10310000	1.31569e-29	9.39498e-27	UP
contig_8392	536	sp|O04616|CUT1A_ARATH "Protein CURVATURE THYLAKOID 1A, chloroplastic OS=Arabidopsis thaliana GN=CURT1A PE=1 SV=1"	gi|388500696|gb|AFK38414.1| unknown [Lotus japonicus]	57.54	76.89	82.09	180.02	187.75	255.86	207.877	72.1733	2.88024	2.68692e-15	7.71808e-13	UP
contig_8409	1576	sp|Q8H1T3|FRI2_TOBAC "Ferritin-2, chloroplastic OS=Nicotiana tabacum GN=FER2 PE=2 SV=1"	gi|508715198|gb|EOY07095.1| Ferretin 1 isoform 1 [Theobroma cacao]	71.32	80.82	49.88	307.36	105.73	190.43	201.173	67.34	2.98743	7.24873e-16	2.16178e-13	UP
contig_842	886	sp|Q9SK39|SBP3_ARATH Probable steroid-binding protein 3 OS=Arabidopsis thaliana GN=MP3 PE=1 SV=1	gi|462422949|gb|EMJ27212.1| hypothetical protein PRUPE_ppa013839mg [Prunus persica]	207.56	233.8	198.36	672.63	457.55	348.25	492.81	213.24	2.31106	1.83309e-24	1.05012e-21	UP
contig_84288	866	-	gi|567858804|ref|XP_006422085.1| hypothetical protein CICLE_v10006573mg [Citrus clementina]	0.34	0.16	0.35	518.67	1356.06	726.08	866.937	0.283333	3059.78	2.07804e-253	2.10709e-249	UP
contig_84608	1883	sp|Q67ZU1|LIP2_ARATH Triacylglycerol lipase 2 OS=Arabidopsis thaliana GN=LIP2 PE=2 SV=1	gi|359488593|ref|XP_003633784.1| PREDICTED: triacylglycerol lipase 2-like [Vitis vinifera]	0.07	0.41	0.81	72.08	215.7	86.07	124.617	0.43	289.806	1.01591e-35	9.19742e-33	UP
contig_8497	673	sp|O04138|CHI4_ORYSJ Chitinase 4 OS=Oryza sativa subsp. japonica GN=Cht4 PE=2 SV=2	gi|116109611|gb|ABJ74186.1| chitinase-like protein [Artemisia annua]	59.43	81.53	77.97	126.69	210.84	144.27	160.6	72.9767	2.2007	2.86628e-08	4.02542e-06	UP
contig_85034	1033	-	gi|508708200|gb|EOY00097.1| "Core-2/I-branching beta-1,6-N-acetylglucosaminyltransferase family protein isoform 1 [Theobroma cacao]"	0	0.13	0	23.5	24.03	44.88	30.8033	0.0433333	710.846	1.69845e-08	2.47087e-06	UP
contig_8575	523	-	gi|388519257|gb|AFK47690.1| unknown [Lotus japonicus]	168.53	443.18	327.61	2521.83	677.35	1021.29	1406.82	313.107	4.49311	5.63942e-158	2.85913e-154	UP
contig_8675	3228	sp|A7PZL3|PGLR_VITVI Probable polygalacturonase OS=Vitis vinifera GN=GSVIVT00026920001 PE=1 SV=1	gi|225426168|ref|XP_002278930.1| PREDICTED: probable polygalacturonase [Vitis vinifera]	23.28	22.64	21.7	124.9	84.39	82.22	97.17	22.54	4.311	7.24596e-12	1.61124e-09	UP
contig_86903	1935	sp|Q6Q3H3|TPSGD_VITVI (-)-germacrene D synthase OS=Vitis vinifera GN=VIT_19s0014g04930 PE=1 SV=1	gi|380751740|gb|AFE56211.1| terpene synthase [Camellia sinensis]	0.07	4.02	0.15	138.2	1.87	7.75	49.2733	1.41333	34.8632	7.83819e-13	1.89684e-10	UP
contig_86905	746	sp|Q6Q3H3|TPSGD_VITVI (-)-germacrene D synthase OS=Vitis vinifera GN=VIT_19s0014g04930 PE=1 SV=1	gi|380751740|gb|AFE56211.1| terpene synthase [Camellia sinensis]	0	16.91	1.24	83.97	2.83	20.26	35.6867	6.05	5.89862	9.85333e-06	0.000833284	UP
contig_86986	1063	sp|O23547|EXLB1_ARATH Expansin-like B1 OS=Arabidopsis thaliana GN=EXLB1 PE=2 SV=2	gi|565386842|ref|XP_006359217.1| PREDICTED: expansin-like B1-like [Solanum tuberosum]	0	0.26	0.28	87.26	11.05	8.08	35.4633	0.18	197.019	6.33023e-10	1.13807e-07	UP
contig_8719	1067	sp|Q43585|AG_TOBAC Floral homeotic protein AGAMOUS OS=Nicotiana tabacum GN=AG1 PE=2 SV=1	gi|94983056|gb|ABF50233.1| "AGAMOUS, partial [Nicotiana langsdorffii x Nicotiana sanderae]"	89.05	71.04	91.63	114.77	216.94	178.38	170.03	83.9067	2.02642	1.62642e-07	1.98454e-05	UP
contig_87556	1113	sp|Q9SJ56|BLH1_ARATH BEL1-like homeodomain protein 1 OS=Arabidopsis thaliana GN=BLH1 PE=1 SV=1	gi|225436140|ref|XP_002275098.1| PREDICTED: BEL1-like homeodomain protein 1 [Vitis vinifera]	0	0.12	0.13	29.46	30.47	28.09	29.34	0.0833333	352.08	3.27278e-08	4.55217e-06	UP
contig_87778	1489	sp|Q6Q3H3|TPSGD_VITVI (-)-germacrene D synthase OS=Vitis vinifera GN=VIT_19s0014g04930 PE=1 SV=1	gi|302143188|emb|CBI20483.3| unnamed protein product [Vitis vinifera]	0	5.68	0.29	62.41	3.04	11.09	25.5133	1.99	12.8208	3.23457e-06	0.000306809	UP
contig_87971	534	-	gi|357454313|ref|XP_003597437.1| hypothetical protein MTR_2g098060 [Medicago truncatula]	0.3	0	0.31	0.46	0.53	65.4	22.13	0.203333	108.836	3.14588e-06	0.000300081	UP
contig_8818	583	sp|Q9ZNT1|NB5R1_ARATH NADH--cytochrome b5 reductase 1 OS=Arabidopsis thaliana GN=CBR1 PE=1 SV=1	gi|55979111|gb|AAV69019.1| NADH:cytochrome b5 reductase [Vernicia fordii]	75.19	65.03	77.5	129.17	177.17	137.14	147.827	72.5733	2.03693	1.46003e-06	0.000149691	UP
contig_8821	1769	sp|Q9ZUC1|QORL_ARATH "Quinone oxidoreductase-like protein At1g23740, chloroplastic OS=Arabidopsis thaliana GN=At1g23740 PE=1 SV=2"	gi|587894064|gb|EXB82596.1| Quinone oxidoreductase-like protein [Morus notabilis]	34.16	64.04	38.26	161.11	204.5	159.92	175.177	45.4867	3.85117	2.94803e-18	1.03077e-15	UP
contig_88222	1760	sp|Q9FME0|RFA1D_ARATH Replication protein A 70 kDa DNA-binding subunit D OS=Arabidopsis thaliana GN=RPA1D PE=2 SV=1	gi|168053891|ref|XP_001779367.1| predicted protein [Physcomitrella patens]	0.08	46.8	0	20.45	121.07	18.01	53.1767	15.6267	3.40294	6.87585e-06	0.000600515	UP
contig_88418	536	-	-	0	0	35.18	0	0	224.73	74.91	11.7267	6.388	6.62105e-12	1.48203e-09	UP
contig_887	1109	-	gi|565397388|ref|XP_006364278.1| PREDICTED: uncharacterized protein LOC102598357 [Solanum tuberosum]	3.93	9.93	7.08	141.29	115.49	58.94	105.24	6.98	15.0774	2.97706e-23	1.57223e-20	UP
contig_88836	339	-	-	0	0	0	211.51	0	16.51	76.0067	1e-05	7.60067e+06	9.1657e-22	4.44681e-19	UP
contig_8904	486	sp|Q8S920|UBC5A_ORYSJ Ubiquitin-conjugating enzyme E2 5A OS=Oryza sativa subsp. japonica GN=UBC5A PE=2 SV=1	gi|565358541|ref|XP_006346085.1| PREDICTED: ubiquitin-conjugating enzyme E2 28-like [Solanum tuberosum]	56.03	101.27	90.42	181.35	210.08	150.55	180.66	82.5733	2.18787	5.25217e-09	8.36043e-07	UP
contig_89051	1181	-	gi|502167595|ref|XP_004514187.1| PREDICTED: uncharacterized protein LOC101501674 [Cicer arietinum]	0	1.03	0.62	0	24.54	89.68	38.0733	0.55	69.2242	8.73825e-11	1.72382e-08	UP
contig_89305	498	-	gi|462420921|gb|EMJ25184.1| hypothetical protein PRUPE_ppa014744mg [Prunus persica]	0.32	0.63	3.72	33.63	150.95	254.86	146.48	1.55667	94.0985	2.26432e-40	2.41682e-37	UP
contig_89546	766	-	gi|566207467|ref|XP_002321883.2| "peptidoglycan-binding LysM domain-containing family protein, partial [Populus trichocarpa]"	0	1.5	0	107.77	220.79	160.64	163.067	0.5	326.133	6.65071e-47	8.32553e-44	UP
contig_897	840	sp|P80883|PETM_SPIOL Cytochrome b6-f complex subunit 7 (Fragment) OS=Spinacia oleracea GN=petM PE=1 SV=1	gi|147855053|emb|CAN82364.1| hypothetical protein VITISV_027615 [Vitis vinifera]	49.66	77.87	67.48	144.38	139.08	180.52	154.66	65.0033	2.37926	7.0302e-09	1.08832e-06	UP
contig_8985	2852	sp|Q8H1Z0|CER3_ARATH Protein ECERIFERUM 3 OS=Arabidopsis thaliana GN=CER3 PE=1 SV=1	gi|565349424|ref|XP_006341693.1| PREDICTED: protein ECERIFERUM 3-like [Solanum tuberosum]	12.38	14.91	17.15	47.41	50.21	61.15	52.9233	14.8133	3.57268	4.83371e-06	0.00043879	UP
contig_90245	1242	sp|Q6Z310|MAN9_ORYSJ "Putative mannan endo-1,4-beta-mannosidase 9 OS=Oryza sativa subsp. japonica GN=MAN9 PE=2 SV=2"	gi|10178872|emb|CAC08442.1| (1-4)-beta-mannan endohydrolase [Coffea arabica]	0.11	0.22	0.35	37.12	87.77	26.62	50.5033	0.226667	222.809	3.0712e-14	8.37134e-12	UP
contig_90368	709	sp|Q56S59|PHYLL_TOBAC Phylloplanin OS=Nicotiana tabacum PE=1 SV=1	gi|508714655|gb|EOY06552.1| "Pollen Ole e 1 allergen and extensin family protein, putative [Theobroma cacao]"	0	0	0.22	17.08	25.17	40.05	27.4333	0.0733333	374.091	1.21227e-07	1.5232e-05	UP
contig_9039	2292	sp|Q8W486|Y1491_ARATH Uncharacterized protein At1g04910 OS=Arabidopsis thaliana GN=At1g04910 PE=1 SV=1	gi|255569962|ref|XP_002525944.1| conserved hypothetical protein [Ricinus communis]	7.6	10.26	5.83	27.9	46.74	37.32	37.32	7.89667	4.72604	1.02338e-05	0.000860436	UP
contig_91063	817	sp|P92999|GL118_ARATH Germin-like protein subfamily 1 member 18 OS=Arabidopsis thaliana GN=GLP2A PE=2 SV=2	gi|565385106|ref|XP_006358460.1| PREDICTED: LOW QUALITY PROTEIN: germin-like protein subfamily 1 member 18-like [Solanum tuberosum]	0	0	0.75	5.1	44.42	67.14	38.8867	0.25	155.547	8.73825e-11	1.72382e-08	UP
contig_91256	503	sp|Q9FLJ2|NC100_ARATH NAC domain-containing protein 100 OS=Arabidopsis thaliana GN=NAC100 PE=2 SV=1	gi|224132940|ref|XP_002321447.1| no apical meristem-like family protein [Populus trichocarpa]	0	2.5	2.67	22.53	34.84	22.31	26.56	1.72333	15.412	1.74199e-06	0.000175059	UP
contig_91530	1142	-	-	0.12	0	0.38	2.43	0.55	118.63	40.5367	0.166667	243.22	2.32891e-11	4.81933e-09	UP
contig_9156	1323	sp|P19866|G3PA_SPIOL "Glyceraldehyde-3-phosphate dehydrogenase A, chloroplastic OS=Spinacia oleracea GN=GAPA PE=1 SV=2"	gi|527186117|gb|EPS59235.1| "hypothetical protein M569_15573, partial [Genlisea aurea]"	61.65	131.55	64.36	293.74	318.2	340.28	317.407	85.8533	3.69708	5.71038e-31	4.25751e-28	UP
contig_91561	407	sp|Q5SBP6|GDS_OCIBA Germacrene-D synthase OS=Ocimum basilicum GN=GDS PE=1 SV=1	gi|75251483|sp|Q5SBP6.1|GDS_OCIBA RecName: Full=Germacrene-D synthase; AltName: Full=(-)-germacrene D synthase	0	15.31	1.76	106.58	2.26	29.39	46.0767	5.69	8.09783	6.97841e-09	1.08527e-06	UP
contig_9157	928	sp|P19866|G3PA_SPIOL "Glyceraldehyde-3-phosphate dehydrogenase A, chloroplastic OS=Spinacia oleracea GN=GAPA PE=1 SV=2"	gi|527186117|gb|EPS59235.1| "hypothetical protein M569_15573, partial [Genlisea aurea]"	28.48	50.33	45.05	163.97	99.67	149.06	137.567	41.2867	3.33199	1.29617e-12	3.06361e-10	UP
contig_916	1004	sp|Q02166|TRPD_ARATH "Anthranilate phosphoribosyltransferase, chloroplastic OS=Arabidopsis thaliana GN=PAT1 PE=2 SV=1"	gi|460391803|ref|XP_004241508.1| "PREDICTED: anthranilate phosphoribosyltransferase, chloroplastic-like isoform 1 [Solanum lycopersicum]"	37.04	45.7	41.59	128.01	88.16	117.6	111.257	41.4433	2.68455	4.08015e-08	5.54583e-06	UP
contig_91672	602	sp|Q9FPN0|NEC1_PETHY Bidirectional sugar transporter NEC1 OS=Petunia hybrida GN=NEC1 PE=2 SV=1	gi|462401435|gb|EMJ06992.1| hypothetical protein PRUPE_ppa010594mg [Prunus persica]	0	0.75	0.54	15.62	67.72	118.4	67.2467	0.43	156.388	3.72514e-19	1.42e-16	UP
contig_92016	373	sp|P50160|TS2_MAIZE Sex determination protein tasselseed-2 OS=Zea mays GN=TS2 PE=2 SV=1	gi|502145849|ref|XP_004506206.1| PREDICTED: momilactone A synthase-like [Cicer arietinum]	0	0.37	0	11.08	81.89	38.72	43.8967	0.123333	355.919	3.19556e-12	7.34746e-10	UP
contig_9238	3545	sp|Q07512|FLS_PETHY Flavonol synthase/flavanone 3-hydroxylase OS=Petunia hybrida GN=FL PE=2 SV=1	gi|1706822|sp|Q07512.1|FLS_PETHY RecName: Full=Flavonol synthase/flavanone 3-hydroxylase; Short=FLS	17.92	20.12	17.26	120.65	142.83	121.67	128.383	18.4333	6.96474	9.10782e-21	4.03281e-18	UP
contig_92721	1305	sp|Q4PT23|WTR6_ARATH WAT1-related protein At1g25270 OS=Arabidopsis thaliana GN=At1g25270 PE=2 SV=1	gi|567879411|ref|XP_006432264.1| "hypothetical protein CICLE_v10003704mg, partial [Citrus clementina]"	0.11	0	0	122.44	207.04	13.56	114.347	0.0366667	3118.55	8.29094e-33	6.6721e-30	UP
contig_92953	318	-	gi|566213620|ref|XP_002324841.2| hypothetical protein POPTR_0018s01250g [Populus trichocarpa]	0	0	0	10.81	53.12	46.36	36.7633	1e-05	3.67633e+06	3.2731e-10	6.10084e-08	UP
contig_934	1504	sp|Q9SNX8|GAPN_APIGR NADP-dependent glyceraldehyde-3-phosphate dehydrogenase OS=Apium graveolens PE=1 SV=1	gi|75206970|sp|Q9SNX8.1|GAPN_APIGR RecName: Full=NADP-dependent glyceraldehyde-3-phosphate dehydrogenase; AltName: Full=Glyceraldehyde-3-phosphate dehydrogenase [NADP(+)]; AltName: Full=Non-phosphorylating glyceraldehyde 3-phosphate dehydrogenase; AltName: Full=Triosephosphate dehydrogenase; AltName: Full=nr-G3PDH	63.9	69.82	58.82	221.35	227.86	168.92	206.043	64.18	3.2104	1.19823e-17	3.99666e-15	UP
contig_9357	1231	sp|O80360|RK3_TOBAC "50S ribosomal protein L3, chloroplastic (Fragment) OS=Nicotiana tabacum GN=RPL3 PE=1 SV=1"	gi|566199843|ref|XP_002319213.2| hypothetical protein POPTR_0013s06710g [Populus trichocarpa]	133.22	159.49	155.73	314.14	272.76	315.4	300.767	149.48	2.01209	8.10397e-12	1.76715e-09	UP
contig_93647	1382	sp|Q9LEL6|6OMT_COPJA (RS)-norcoclaurine 6-O-methyltransferase OS=Coptis japonica PE=1 SV=1	gi|566187931|ref|XP_002312933.2| hypothetical protein POPTR_0009s14170g [Populus trichocarpa]	0.1	0	0	26.02	34.04	7.31	22.4567	0.0333333	673.7	3.14588e-06	0.000300081	UP
contig_9429	1259	sp|Q9SKP9|PRP2_ARATH Proline-rich protein 2 OS=Arabidopsis thaliana GN=PRP2 PE=2 SV=1	gi|297744657|emb|CBI37919.3| unnamed protein product [Vitis vinifera]	50.45	28.23	29.76	119.16	119.75	177.82	138.91	36.1467	3.84295	1.60343e-14	4.51624e-12	UP
contig_9456	1856	-	gi|565370326|ref|XP_006351772.1| PREDICTED: uncharacterized protein LOC102578792 [Solanum tuberosum]	8.53	13.18	11.89	42.76	54.42	72.19	56.4567	11.2	5.04077	4.66429e-08	6.24768e-06	UP
contig_94804	1466	sp|Q9C809|B3GT8_ARATH "Probable beta-1,3-galactosyltransferase 8 OS=Arabidopsis thaliana GN=B3GALT8 PE=2 SV=1"	gi|255544900|ref|XP_002513511.1| "transferase, transferring glycosyl groups, putative [Ricinus communis]"	0	55.12	3.81	272.56	534.45	435.38	414.13	19.6433	21.0825	1.23247e-94	3.57058e-91	UP
contig_94892	547	-	gi|502164345|ref|XP_004513130.1| PREDICTED: uncharacterized protein LOC101488260 [Cicer arietinum]	0	0.28	0	0.23	0.26	186.85	62.4467	0.0933333	669.071	1.04463e-17	3.49582e-15	UP
contig_94965	427	-	-	0	5.84	0	97.19	10.58	11.68	39.8167	1.94667	20.4538	4.81751e-10	8.76994e-08	UP
contig_95017	504	sp|Q949X0|ADS3_ARATH "Palmitoyl-monogalactosyldiacylglycerol delta-7 desaturase, chloroplastic OS=Arabidopsis thaliana GN=ADS3 PE=2 SV=2"	gi|587878284|gb|EXB67291.1| Palmitoyl-monogalactosyldiacylglycerol delta-7 desaturase [Morus notabilis]	0	6.23	0.33	0.76	72.35	73.31	48.8067	2.18667	22.3201	1.30979e-11	2.77266e-09	UP
contig_95040	543	-	-	0	18.71	0	98.03	46.72	3.9	49.55	6.23667	7.94495	5.18266e-09	8.27577e-07	UP
contig_95041	786	-	-	0	8.5	0.2	54.93	25.63	2.51	27.69	2.9	9.54828	4.98714e-06	0.000451505	UP
contig_95082	1471	sp|Q05967|PGLR_TOBAC Polygalacturonase OS=Nicotiana tabacum GN=PG1 PE=2 SV=1	gi|460396650|ref|XP_004243884.1| PREDICTED: polygalacturonase-like [Solanum lycopersicum]	0	1.26	0.1	1.26	3.67	67.47	24.1333	0.453333	53.2353	8.58157e-07	9.2866e-05	UP
contig_95208	750	-	-	0	10.92	6.39	0	64.73	35.82	33.5167	5.77	5.80878	9.13652e-06	0.000778508	UP
contig_9609	736	sp|Q10716|CYSP1_MAIZE Cysteine proteinase 1 OS=Zea mays GN=CCP1 PE=2 SV=1	gi|4757570|gb|AAD29084.1|AF082181_1 cysteine proteinase precursor [Solanum melongena]	40.19	80.7	57.54	143.26	138.8	128.56	136.873	59.4767	2.30129	1.01223e-07	1.27977e-05	UP
contig_96194	1136	sp|P0C1U4|GUN9_ORYSJ Endoglucanase 9 OS=Oryza sativa subsp. japonica GN=GLU1 PE=2 SV=1	gi|225457743|ref|XP_002278065.1| PREDICTED: endoglucanase 10-like [Vitis vinifera]	0	2.51	0	13.04	36.2	25.61	24.95	0.836667	29.8207	8.58157e-07	9.2866e-05	UP
contig_9620	310	-	-	4.3	13.51	5.82	33.68	54.05	27.39	38.3733	7.87667	4.87177	6.17116e-06	0.000545072	UP
contig_9621	1721	sp|P09523|POL_FMVD Enzymatic polyprotein OS=Figwort mosaic virus (strain DxS) GN=ORF V PE=3 SV=1	gi|158726337|gb|ABW80581.1| polyprotein [Dahlia mosaic virus]	30.12	46.68	26.24	36.08	119.27	118.36	91.2367	34.3467	2.65635	7.62446e-07	8.31296e-05	UP
contig_96612	1260	sp|Q9SGA8|U83A1_ARATH UDP-glycosyltransferase 83A1 OS=Arabidopsis thaliana GN=UGT83A1 PE=2 SV=1	gi|462404784|gb|EMJ10248.1| hypothetical protein PRUPE_ppa022508mg [Prunus persica]	0	0.96	0.12	0.44	2.66	180.79	61.2967	0.36	170.269	2.03406e-17	6.67476e-15	UP
contig_98034	1447	sp|Q9SV07|ASAT1_ARATH Acyl-CoA--sterol O-acyltransferase 1 OS=Arabidopsis thaliana GN=ASAT1 PE=1 SV=1	gi|462416602|gb|EMJ21339.1| hypothetical protein PRUPE_ppa019942mg [Prunus persica]	0	0.64	0	1.96	2.88	207.17	70.67	0.213333	331.266	5.03343e-20	2.09172e-17	UP
contig_98176	317	-	gi|224128684|ref|XP_002320393.1| hypothetical protein POPTR_0014s13500g [Populus trichocarpa]	0	1.19	0.63	26.45	13.34	22.49	20.76	0.606667	34.2198	1.14683e-05	0.000952384	UP
contig_98478	871	sp|Q9SCV5|BGAL7_ARATH Beta-galactosidase 7 OS=Arabidopsis thaliana GN=BGAL7 PE=2 SV=2	gi|449529387|ref|XP_004171681.1| PREDICTED: LOW QUALITY PROTEIN: beta-galactosidase 15-like [Cucumis sativus]	0	0.48	0.17	25.43	226.34	55.71	102.493	0.216667	473.046	2.57028e-29	1.78508e-26	UP
contig_9869	548	sp|P48496|TPIC_SPIOL "Triosephosphate isomerase, chloroplastic OS=Spinacia oleracea GN=TPIP1 PE=1 SV=1"	gi|460406425|ref|XP_004248665.1| "PREDICTED: triosephosphate isomerase, chloroplastic-like [Solanum lycopersicum]"	89.02	83.26	97.28	228.62	227.62	276.46	244.233	89.8533	2.71813	7.82627e-17	2.4645e-14	UP
contig_98706	1391	-	gi|565382451|ref|XP_006357553.1| PREDICTED: uncharacterized protein LOC102590560 [Solanum tuberosum]	0	0.48	0.1	15.31	40.09	36.48	30.6267	0.193333	158.414	1.69845e-08	2.47087e-06	UP
contig_98847	669	-	gi|587906618|gb|EXB94675.1| hypothetical protein L484_001883 [Morus notabilis]	0	0.22	0	28.26	25.81	30.88	28.3167	0.0733333	386.136	6.30146e-08	8.23397e-06	UP
contig_9897	452	sp|P48496|TPIC_SPIOL "Triosephosphate isomerase, chloroplastic OS=Spinacia oleracea GN=TPIP1 PE=1 SV=1"	gi|255576721|ref|XP_002529248.1| "triosephosphate isomerase, putative [Ricinus communis]"	83.06	101.31	85.09	198.45	205.27	215.11	206.277	89.82	2.29656	4.76886e-11	9.59431e-09	UP
contig_9900	1100	-	gi|154259313|gb|ABS72020.1| putative drought-induced protein SDi-6-like [Olea europaea]	245.71	245.95	153.56	1434.59	1059.84	879.38	1124.6	215.073	5.22893	1.38154e-142	5.83687e-139	UP
contig_99182	552	sp|Q56S59|PHYLL_TOBAC Phylloplanin OS=Nicotiana tabacum PE=1 SV=1	gi|255551791|ref|XP_002516941.1| "Phylloplanin precursor, putative [Ricinus communis]"	0	0.28	1.19	75.08	25.18	40.49	46.9167	0.49	95.7483	4.37224e-13	1.08661e-10	UP
contig_994	1815	sp|P51281|YCF45_PORPU Uncharacterized protein ycf45 OS=Porphyra purpurea GN=ycf45 PE=3 SV=1	gi|296085962|emb|CBI31403.3| unnamed protein product [Vitis vinifera]	35.19	25.77	23.34	103.08	81.45	69.42	84.65	28.1	3.01246	2.64016e-07	3.10565e-05	UP
contig_9958	4754	sp|Q76CU2|PDR1_TOBAC Pleiotropic drug resistance protein 1 OS=Nicotiana tabacum GN=PDR1 PE=2 SV=1	gi|561028282|gb|ESW26922.1| hypothetical protein PHAVU_003G159400g [Phaseolus vulgaris]	28.33	18.1	23.92	84.46	64.24	78.25	75.65	23.45	3.22601	3.28969e-07	3.80351e-05	UP
contig_998	1602	sp|Q0JLP9|P2C06_ORYSJ Probable protein phosphatase 2C 6 OS=Oryza sativa subsp. japonica GN=Os01g0583100 PE=2 SV=1	gi|565350765|ref|XP_006342333.1| PREDICTED: probable protein phosphatase 2C 6-like isoform X3 [Solanum tuberosum]	6.74	4.6	5.75	71.15	22.5	37.79	43.8133	5.69667	7.69105	3.80383e-08	5.21922e-06	UP
contig_10013	1955	sp|Q94G86|ALL9_OLEEU "Glucan endo-1,3-beta-D-glucosidase OS=Olea europaea GN=OLE9 PE=1 SV=1"	gi|255539278|ref|XP_002510704.1| "Glucan endo-1,3-beta-glucosidase precursor, putative [Ricinus communis]"	145.8	132.66	127.66	31.72	24.01	35.24	30.3233	135.373	0.223998	8.45062e-18	2.85625e-15	DOWN
contig_10039	925	sp|P17407|21KD_DAUCA 21 kDa protein OS=Daucus carota PE=2 SV=1	gi|462416937|gb|EMJ21674.1| hypothetical protein PRUPE_ppa011831mg [Prunus persica]	195.06	59.84	130.05	56.62	47.04	66.34	56.6667	128.317	0.441616	3.81462e-08	5.22695e-06	DOWN
contig_10119	602	sp|Q9LI74|CHUP1_ARATH "Protein CHUP1, chloroplastic OS=Arabidopsis thaliana GN=CHUP1 PE=1 SV=1"	gi|460374790|ref|XP_004233192.1| "PREDICTED: protein CHUP1, chloroplastic-like [Solanum lycopersicum]"	63.52	35.67	51.38	13.79	10.98	14.66	13.1433	50.19	0.261872	2.30916e-06	0.000226226	DOWN
contig_10205	689	sp|Q9C554|EXPA1_ARATH Expansin-A1 OS=Arabidopsis thaliana GN=EXPA1 PE=2 SV=1	gi|38046730|gb|AAR09170.1| alpha-expansin 3 [Populus tremula x Populus tremuloides]	121.73	89.82	175.12	65.12	54.53	65.68	61.7767	128.89	0.479298	4.46581e-07	5.0765e-05	DOWN
contig_104	7484	sp|Q6CQE5|TAR1_KLULA Protein TAR1 OS=Kluyveromyces lactis (strain ATCC 8585 / CBS 2359 / DSM 70799 / NBRC 1267 / NRRL Y-1140 / WM37) GN=TAR1-A PE=4 SV=2	gi|403334965|gb|EJY66653.1| hypothetical protein OXYTRI_13058 [Oxytricha trifallax]	5099.32	2946.63	3680.03	1213.06	1314.27	1027.57	1184.97	3908.66	0.303164	0	0	DOWN
contig_10447	933	sp|Q94AW5|ERF03_ARATH Ethylene-responsive transcription factor ERF003 OS=Arabidopsis thaliana GN=ERF003 PE=2 SV=1	gi|292668919|gb|ADE41114.1| AP2 domain class transcription factor [Malus domestica]	10.78	40.78	17.48	1.22	1.1	1.92	1.41333	23.0133	0.0614137	4.29445e-06	0.000395503	DOWN
contig_1050	575	sp|Q9FJ98|RPD6A_ARATH "DNA-directed RNA polymerases II, IV and V subunit 6A OS=Arabidopsis thaliana GN=NRPB6A PE=1 SV=1"	gi|356535896|ref|XP_003536478.1| "PREDICTED: DNA-directed RNA polymerases II, IV and V subunit 6A-like [Glycine max]"	200.9	162.59	174.04	93.3	93.37	79.92	88.8633	179.177	0.495954	6.9686e-09	1.08541e-06	DOWN
contig_10571	626	sp|Q9SH88|RRS1_ARATH Ribosome biogenesis regulatory protein homolog OS=Arabidopsis thaliana GN=At2g37990 PE=2 SV=2	gi|527208636|gb|EPS73577.1| "hypothetical protein M569_01177, partial [Genlisea aurea]"	97.27	81.32	78.11	34.45	42.56	34.3	37.1033	85.5667	0.433619	8.26846e-06	0.000711719	DOWN
contig_106	2806	sp|B7EA73|PSA_ORYSJ Puromycin-sensitive aminopeptidase OS=Oryza sativa subsp. japonica GN=Os08g0562700 PE=1 SV=1	gi|568845356|ref|XP_006476539.1| PREDICTED: puromycin-sensitive aminopeptidase-like isoform X1 [Citrus sinensis]	98.33	129.12	104.13	43.97	40.18	38.35	40.8333	110.527	0.369443	2.81232e-09	4.65194e-07	DOWN
contig_10636	2524	sp|Q9XFH4|DDM1_ARATH ATP-dependent DNA helicase DDM1 OS=Arabidopsis thaliana GN=DDM1 PE=1 SV=1	gi|224094755|ref|XP_002310223.1| DECREASED DNA METHYLATION 1 family protein [Populus trichocarpa]	76.03	54.2	55.88	11.36	16.8	15.38	14.5133	62.0367	0.233948	1.07755e-08	1.62108e-06	DOWN
contig_10653	937	sp|Q42374|SY111_ARATH Syntaxin-related protein KNOLLE OS=Arabidopsis thaliana GN=KN PE=1 SV=1	gi|460390815|ref|XP_004241020.1| PREDICTED: syntaxin-related protein KNOLLE-like [Solanum lycopersicum]	95.05	80.75	110.82	31.3	26.8	35.29	31.13	95.54	0.325832	4.15507e-09	6.68755e-07	DOWN
contig_10688	897	sp|Q9LZS0|PTL_ARATH Trihelix transcription factor PTL OS=Arabidopsis thaliana GN=PTL PE=2 SV=1	gi|359481981|ref|XP_002277307.2| PREDICTED: trihelix transcription factor GT-2-like [Vitis vinifera]	67.64	82.06	67.66	33.77	23.41	27.45	28.21	72.4533	0.389354	6.07103e-06	0.000537164	DOWN
contig_10898	619	sp|Q500U8|TKPR1_ARATH Tetraketide alpha-pyrone reductase 1 OS=Arabidopsis thaliana GN=TKPR1 PE=2 SV=1	gi|565400203|ref|XP_006365621.1| PREDICTED: cinnamoyl-CoA reductase 1-like [Solanum tuberosum]	158.31	256.49	230.29	62.58	66.37	62	63.65	215.03	0.296005	1.58448e-21	7.47269e-19	DOWN
contig_1090	714	sp|P0CG89|H4_SOYBN Histone H4 OS=Glycine max PE=3 SV=1	gi|508715673|gb|EOY07570.1| "Histone superfamily protein isoform 2, partial [Theobroma cacao]"	710.76	418.2	465.36	199.94	213.73	199.82	204.497	531.44	0.384797	1.13159e-36	1.0431e-33	DOWN
contig_1093	758	sp|P51413|RL172_ARATH 60S ribosomal protein L17-2 OS=Arabidopsis thaliana GN=RPL17B PE=2 SV=2	gi|330318574|gb|AEC10957.1| ribosomal petrp-like protein [Camellia sinensis]	1390.74	1194.17	1246.15	422.74	581.12	543.26	515.707	1277.02	0.403836	8.8899e-80	2.14623e-76	DOWN
contig_10974	541	sp|P12952|DHN2_HORVU Dehydrin DHN2 OS=Hordeum vulgare GN=DHN2 PE=2 SV=1	gi|314998614|gb|ADT65201.1| dehydrin [Jatropha curcas]	74.44	173.09	118.67	15.72	22.46	27.15	21.7767	122.067	0.1784	5.60946e-19	2.10662e-16	DOWN
contig_1099	481	sp|Q9C9C5|RL63_ARATH 60S ribosomal protein L6-3 OS=Arabidopsis thaliana GN=RPL6C PE=2 SV=1	gi|527200336|gb|EPS67805.1| "hypothetical protein M569_06970, partial [Genlisea aurea]"	948.42	696.43	660.13	382.48	373.28	371.56	375.773	768.327	0.48908	2.23852e-34	1.89151e-31	DOWN
contig_11080	3616	sp|Q2QLI6|MP701_ORYSJ Microtubule-associated protein 70-1 OS=Oryza sativa subsp. japonica GN=MAP70.1 PE=2 SV=1	-	37.29	90.22	125.04	22.94	13.31	24.87	20.3733	84.1833	0.242011	6.68264e-11	1.3365e-08	DOWN
contig_1113	1475	sp|Q9LYT3|TT12_ARATH Protein TRANSPARENT TESTA 12 OS=Arabidopsis thaliana GN=TT12 PE=2 SV=1	gi|587864105|gb|EXB53806.1| Protein TRANSPARENT TESTA 12 [Morus notabilis]	226.31	160.99	209.19	111.38	98.89	85.37	98.5467	198.83	0.495633	1.16813e-09	2.03167e-07	DOWN
contig_11215	1572	sp|Q9XEE6|C3H29_ARATH Zinc finger CCCH domain-containing protein 29 OS=Arabidopsis thaliana GN=At2g40140 PE=2 SV=1	gi|508725864|gb|EOY17761.1| Zinc finger family protein [Theobroma cacao]	26.37	139.8	96.23	23.41	21.93	21.87	22.4033	87.4667	0.256136	1.01248e-10	1.98575e-08	DOWN
contig_1131	474	sp|Q43216|H2B5_WHEAT Histone H2B.5 OS=Triticum aestivum PE=1 SV=3	gi|430812837|emb|CCJ29772.1| unnamed protein product [Pneumocystis jirovecii]	231.51	109.18	172.75	74.24	77.1	83.26	78.2	171.147	0.456918	8.49214e-10	1.49235e-07	DOWN
contig_11418	1112	sp|Q8LC68|NRP2_ARATH NAP1-related protein 2 OS=Arabidopsis thaliana GN=NRP2 PE=1 SV=2	gi|225456743|ref|XP_002275632.1| PREDICTED: protein SET [Vitis vinifera]	99.96	77.18	75.63	23.2	28.7	21.01	24.3033	84.2567	0.288444	2.3189e-09	3.89937e-07	DOWN
contig_11458	542	-	gi|242067387|ref|XP_002448970.1| hypothetical protein SORBIDRAFT_05g002670 [Sorghum bicolor]	129.52	130.58	21.3	43.97	19.23	30.36	31.1867	93.8	0.33248	9.62217e-09	1.46717e-06	DOWN
contig_11459	526	-	gi|242067387|ref|XP_002448970.1| hypothetical protein SORBIDRAFT_05g002670 [Sorghum bicolor]	66.72	57.25	16.12	7.04	0.82	13.81	7.22333	46.6967	0.154686	3.41056e-08	4.71792e-06	DOWN
contig_11544	984	sp|Q8S528|AL2B7_ARATH "Aldehyde dehydrogenase family 2 member B7, mitochondrial OS=Arabidopsis thaliana GN=ALDH2B7 PE=2 SV=2"	gi|223452696|gb|ACM89738.1| mitochondrial benzaldehyde dehydrogenase [Antirrhinum majus]	69.81	160.87	75.41	42.48	36.89	40.65	40.0067	102.03	0.392107	6.34548e-08	8.24896e-06	DOWN
contig_11549	775	sp|Q944N1|LHP1_SOLLC Chromo domain protein LHP1 OS=Solanum lycopersicum GN=LHP1 PE=1 SV=2	gi|565386642|ref|XP_006359118.1| PREDICTED: chromo domain protein LHP1-like [Solanum tuberosum]	88.09	58.48	69.27	10.99	13.92	14.61	13.1733	71.9467	0.183099	3.50363e-11	7.14812e-09	DOWN
contig_11576	976	sp|Q9LSL1|BH093_ARATH Transcription factor bHLH93 OS=Arabidopsis thaliana GN=BHLH93 PE=1 SV=1	gi|462423828|gb|EMJ28091.1| "hypothetical protein PRUPE_ppa016514mg, partial [Prunus persica]"	45.1	25	26.25	2.67	2.61	0.65	1.97667	32.1167	0.0615464	1.30433e-08	1.91954e-06	DOWN
contig_1166	737	-	gi|460366870|ref|XP_004229300.1| PREDICTED: uncharacterized protein LOC101248911 [Solanum lycopersicum]	337.04	234.16	53.03	22.06	199.28	26.13	82.49	208.077	0.39644	1.04468e-14	2.95891e-12	DOWN
contig_11688	982	sp|Q9FDW1|MYB44_ARATH Transcription factor MYB44 OS=Arabidopsis thaliana GN=MYB44 PE=2 SV=1	gi|225458515|ref|XP_002284237.1| PREDICTED: transcriptional activator Myb [Vitis vinifera]	2.76	81.07	43.97	2.07	1.82	1.04	1.64333	42.6	0.0385759	1.80429e-11	3.78782e-09	DOWN
contig_1169	727	sp|Q8W453|DIRL1_ARATH Putative lipid-transfer protein DIR1 OS=Arabidopsis thaliana GN=DIR1 PE=1 SV=1	gi|565352393|ref|XP_006343129.1| PREDICTED: putative lipid-transfer protein DIR1-like [Solanum tuberosum]	58.59	76.73	48.66	9.24	7.5	17.2	11.3133	61.3267	0.184477	1.24083e-09	2.13976e-07	DOWN
contig_11714	1340	sp|Q9C701|BUB32_ARATH Mitotic checkpoint protein BUB3.2 OS=Arabidopsis thaliana GN=BUB3.2 PE=2 SV=1	gi|460369714|ref|XP_004230702.1| PREDICTED: mitotic checkpoint protein BUB3-like [Solanum lycopersicum]	56.76	46.19	65.34	17.09	20.85	20.09	19.3433	56.0967	0.344821	1.09501e-05	0.000916107	DOWN
contig_1174	2477	sp|P49731|MCM6_SCHPO DNA replication licensing factor mcm6 OS=Schizosaccharomyces pombe (strain 972 / ATCC 24843) GN=mcm6 PE=1 SV=2	gi|567912509|ref|XP_006448568.1| hypothetical protein CICLE_v10014269mg [Citrus clementina]	82.54	71.64	82.54	16.95	22.91	20.27	20.0433	78.9067	0.254013	1.21566e-09	2.11071e-07	DOWN
contig_1178	2660	sp|Q9C6I8|NOG1_ARATH Nucleolar GTP-binding protein 1 OS=Arabidopsis thaliana GN=At1g50920 PE=2 SV=1	gi|460367307|ref|XP_004229516.1| PREDICTED: nucleolar GTP-binding protein 1-like [Solanum lycopersicum]	142.21	108.24	123.15	51.57	50.22	55.04	52.2767	124.533	0.419781	1.82979e-08	2.64297e-06	DOWN
contig_11899	927	sp|Q9NRF8|PYRG2_HUMAN CTP synthase 2 OS=Homo sapiens GN=CTPS2 PE=1 SV=1	gi|565359507|ref|XP_006346550.1| PREDICTED: CTP synthase-like isoform X1 [Solanum tuberosum]	237.82	190.45	240.18	47.03	112.91	98.28	86.0733	222.817	0.386297	5.82232e-16	1.75706e-13	DOWN
contig_1203	348	sp|P17642|PRS2_SOLTU Pathogenesis-related protein STH-2 OS=Solanum tuberosum GN=STH-2 PE=2 SV=1	gi|388509642|gb|AFK42887.1| unknown [Medicago truncatula]	181.01	321.35	135.61	4.96	5.14	1.87	3.99	212.657	0.0187626	1.94365e-59	3.58332e-56	DOWN
contig_1204	428	sp|P17642|PRS2_SOLTU Pathogenesis-related protein STH-2 OS=Solanum tuberosum GN=STH-2 PE=2 SV=1	gi|148751481|gb|ABR10301.1| pathogen-related protein STH-2 [Salvia miltiorrhiza]	35.75	43.67	19.85	0.62	0	0	0.206667	33.09	0.00624559	6.75676e-10	1.20833e-07	DOWN
contig_1208	1778	sp|Q6RYA0|SABP2_TOBAC Salicylic acid-binding protein 2 OS=Nicotiana tabacum GN=SABP2 PE=1 SV=1	gi|53830670|gb|AAU95203.1| protein S [Catharanthus roseus]	555.72	390.56	737	107.51	70.15	126.31	101.323	561.093	0.180582	2.98687e-81	7.57157e-78	DOWN
contig_12254	2524	sp|P55862|MCM5A_XENLA DNA replication licensing factor mcm5-A OS=Xenopus laevis GN=mcm5-a PE=1 SV=2	gi|565353551|ref|XP_006343693.1| PREDICTED: DNA replication licensing factor mcm5-A-like [Solanum tuberosum]	115.77	107.57	112.1	24.14	39.45	36.07	33.22	111.813	0.297102	1.20194e-11	2.56039e-09	DOWN
contig_1250	1277	-	gi|565345486|ref|XP_006339827.1| PREDICTED: uncharacterized protein LOC102596598 [Solanum tuberosum]	403.71	374.31	272.36	142.05	55.93	41.55	79.8433	350.127	0.228041	1.62145e-43	1.8898e-40	DOWN
contig_12554	905	sp|Q9SCU1|PATL6_ARATH Patellin-6 OS=Arabidopsis thaliana GN=PATL6 PE=2 SV=1	gi|566210122|ref|XP_002323032.2| SEC14 cytosolic factor family protein [Populus trichocarpa]	107.14	114.22	100.23	40.88	31	36.27	36.05	107.197	0.336298	6.40933e-10	1.14822e-07	DOWN
contig_12639	1227	sp|Q39242|TRXB2_ARATH Thioredoxin reductase 2 OS=Arabidopsis thaliana GN=NTR2 PE=2 SV=2	gi|565398541|ref|XP_006364831.1| PREDICTED: thioredoxin reductase 2-like [Solanum tuberosum]	98.07	50.39	87.56	35.37	21.7	37.89	31.6533	78.6733	0.402339	3.72796e-06	0.000348715	DOWN
contig_1264	3287	sp|Q0D3J9|C3H53_ORYSJ Zinc finger CCCH domain-containing protein 53 OS=Oryza sativa subsp. japonica GN=Os07g0682400 PE=2 SV=1	gi|565400217|ref|XP_006365628.1| PREDICTED: zinc finger CCCH domain-containing protein 53-like isoform X2 [Solanum tuberosum]	124.2	104.77	105.03	50.12	56.2	52.11	52.81	111.333	0.474341	1.59192e-06	0.000162065	DOWN
contig_12641	867	sp|Q9M7R0|ALL8_OLEEU Calcium-binding allergen Ole e 8 OS=Olea europaea PE=1 SV=1	gi|14423648|sp|Q9M7R0.1|ALL8_OLEEU RecName: Full=Calcium-binding allergen Ole e 8; AltName: Full=PCA18/PCA23; AltName: Allergen=Ole e 8	40.5	52.29	52.88	6.36	7.46	6.72	6.84667	48.5567	0.141004	2.92653e-09	4.81727e-07	DOWN
contig_12733	586	sp|Q41558|HBP1C_WHEAT Transcription factor HBP-1b(c1) (Fragment) OS=Triticum aestivum PE=1 SV=2	gi|508710215|gb|EOY02112.1| BZIP transcription factor family protein isoform 1 [Theobroma cacao]	41.28	6.7	26.27	0.42	0.71	0.47	0.533333	24.75	0.0215488	2.98665e-07	3.48493e-05	DOWN
contig_12734	1716	sp|Q41558|HBP1C_WHEAT Transcription factor HBP-1b(c1) (Fragment) OS=Triticum aestivum PE=1 SV=2	gi|508710215|gb|EOY02112.1| BZIP transcription factor family protein isoform 1 [Theobroma cacao]	61.27	26.3	58.97	4.39	5.37	4.24	4.66667	48.8467	0.0955371	1.36117e-10	2.62396e-08	DOWN
contig_1277	2159	sp|Q9FYG3|PLST2_ARATH Probable plastidic glucose transporter 2 OS=Arabidopsis thaliana GN=At1g67300 PE=2 SV=1	gi|565348559|ref|XP_006341278.1| PREDICTED: probable plastidic glucose transporter 2-like isoform X1 [Solanum tuberosum]	95.98	136.74	97.86	33.73	38.44	33.85	35.34	110.193	0.320709	8.67702e-11	1.71507e-08	DOWN
contig_1283	619	sp|Q8LC83|RS242_ARATH 40S ribosomal protein S24-2 OS=Arabidopsis thaliana GN=RPS24B PE=2 SV=2	gi|462398267|gb|EMJ03935.1| hypothetical protein PRUPE_ppa013144mg [Prunus persica]	1017.09	879.64	943.3	397.43	489.15	422.73	436.437	946.677	0.46102	3.12668e-47	4.01316e-44	DOWN
contig_12840	444	-	gi|359482385|ref|XP_002270613.2| PREDICTED: uncharacterized protein LOC100254847 [Vitis vinifera]	146.79	130.24	147.13	47.21	64	55.73	55.6467	141.387	0.393578	1.97827e-10	3.74939e-08	DOWN
contig_12883	1124	sp|Q9LDM4|CCB23_ARATH Cyclin-B2-3 OS=Arabidopsis thaliana GN=CYCB2-3 PE=2 SV=2	gi|347361138|gb|AEO86797.1| cyclin [Camellia sinensis]	83.04	76.23	64.45	30.12	27.69	28.25	28.6867	74.5733	0.384677	2.8085e-06	0.00026993	DOWN
contig_1291	662	sp|Q9C7Z9|SCP18_ARATH Serine carboxypeptidase-like 18 OS=Arabidopsis thaliana GN=SCPL18 PE=2 SV=2	gi|470111759|ref|XP_004292112.1| PREDICTED: serine carboxypeptidase-like 18-like [Fragaria vesca subsp. vesca]	496.27	326.2	545.8	108.68	83.59	89.04	93.77	456.09	0.205595	6.3154e-61	1.23148e-57	DOWN
contig_12991	899	sp|Q93ZG9|FKB53_ARATH Peptidyl-prolyl cis-trans isomerase FKBP53 OS=Arabidopsis thaliana GN=FKBP53 PE=1 SV=1	gi|566198471|ref|XP_002318872.2| hypothetical protein POPTR_0012s14380g [Populus trichocarpa]	103.03	104.4	125.95	33.93	49.58	45.02	42.8433	111.127	0.385536	6.76323e-09	1.05667e-06	DOWN
contig_13112	1285	sp|P49730|RIR2_TOBAC Ribonucleoside-diphosphate reductase small chain OS=Nicotiana tabacum PE=2 SV=1	gi|587907857|gb|EXB95841.1| Ribonucleoside-diphosphate reductase small chain A [Morus notabilis]	59.4	66.07	86.07	18.23	28.74	32.57	26.5133	70.5133	0.376005	3.83564e-06	0.000357469	DOWN
contig_13160	402	-	-	76.4	70.31	72.54	31.49	24.84	28.35	28.2267	73.0833	0.386226	4.13625e-06	0.000381974	DOWN
contig_13280	432	-	-	256	483.36	387.99	65.58	20.49	14.96	33.6767	375.783	0.0896172	1.30235e-76	2.93458e-73	DOWN
contig_1333	2352	sp|Q9LXT9|CALS3_ARATH Callose synthase 3 OS=Arabidopsis thaliana GN=CALS3 PE=2 SV=3	gi|502100311|ref|XP_004491686.1| PREDICTED: callose synthase 3-like [Cicer arietinum]	109.08	106.25	104.34	44.83	61.04	46.33	50.7333	106.557	0.476116	3.1582e-06	0.000299846	DOWN
contig_13391	352	sp|Q9FFQ1|RH31_ARATH DEAD-box ATP-dependent RNA helicase 31 OS=Arabidopsis thaliana GN=RH31 PE=2 SV=2	gi|358347377|ref|XP_003637734.1| ATP-dependent RNA helicase [Medicago truncatula]	61.94	43.7	65.1	18.29	19.74	17.49	18.5067	56.9133	0.325173	5.36943e-06	0.000483525	DOWN
contig_1349	982	sp|Q9T012|HMG13_ARATH High mobility group B protein 13 OS=Arabidopsis thaliana GN=HMGB13 PE=2 SV=1	gi|224058355|ref|XP_002299486.1| high mobility group family protein [Populus trichocarpa]	181.67	129.71	190.26	26.36	34.65	52.48	37.83	167.213	0.226238	1.11004e-21	5.28429e-19	DOWN
contig_1351	2125	sp|Q05046|CH62_CUCMA "Chaperonin CPN60-2, mitochondrial OS=Cucurbita maxima GN=CPN60-2 PE=1 SV=1"	gi|255554262|ref|XP_002518171.1| "chaperonin-60kD, ch60, putative [Ricinus communis]"	367.56	293.12	369.59	112.65	128.27	135.22	125.38	343.423	0.365089	5.31932e-26	3.24921e-23	DOWN
contig_136	2341	sp|Q05046|CH62_CUCMA "Chaperonin CPN60-2, mitochondrial OS=Cucurbita maxima GN=CPN60-2 PE=1 SV=1"	gi|508713533|gb|EOY05430.1| Heat shock protein 60 isoform 1 [Theobroma cacao]	274.72	227.84	265	84.29	112.16	97.24	97.8967	255.853	0.382628	1.16733e-18	4.2273e-16	DOWN
contig_13812	1535	sp|Q9FUY6|JOIN_SOLLC MADS-box protein JOINTLESS OS=Solanum lycopersicum GN=J PE=1 SV=1	gi|224094973|ref|XP_002310310.1| SHORT VEGETATIVE PHASE family protein [Populus trichocarpa]	29.3	48.56	33.93	3.74	5.49	5.49	4.90667	37.2633	0.131675	1.00969e-07	1.27816e-05	DOWN
contig_13833	946	-	gi|460395736|ref|XP_004243437.1| PREDICTED: uncharacterized protein LOC101244202 [Solanum lycopersicum]	66.74	142.86	87.23	18.48	21.38	14.07	17.9767	98.9433	0.181686	1.88756e-15	5.48409e-13	DOWN
contig_13920	454	sp|Q84WQ5|CBSX5_ARATH CBS domain-containing protein CBSX5 OS=Arabidopsis thaliana GN=CBSX5 PE=2 SV=2	gi|565360615|ref|XP_006347062.1| PREDICTED: CBS domain-containing protein CBSX5-like [Solanum tuberosum]	18.19	74.86	68.98	5.77	10.08	6.52	7.45667	54.01	0.138061	3.7785e-10	6.9408e-08	DOWN
contig_14002	1583	sp|Q9LYN8|EXS_ARATH Leucine-rich repeat receptor protein kinase EXS OS=Arabidopsis thaliana GN=EXS PE=1 SV=1	gi|460377322|ref|XP_004234442.1| PREDICTED: leucine-rich repeat receptor protein kinase EXS-like [Solanum lycopersicum]	36.9	27.09	28.78	1.78	1.39	6.7	3.29	30.9233	0.106392	1.45862e-06	0.000149697	DOWN
contig_1413	2420	sp|P27322|HSP72_SOLLC Heat shock cognate 70 kDa protein 2 OS=Solanum lycopersicum GN=HSC-2 PE=1 SV=1	gi|565348072|ref|XP_006341042.1| PREDICTED: heat shock cognate 70 kDa protein 2-like [Solanum tuberosum]	249.58	220.89	253.37	109.34	120.12	123.24	117.567	241.28	0.487262	6.38979e-12	1.4398e-09	DOWN
contig_14174	1326	-	gi|93115321|gb|ABE98329.1| SRC2-like protein [Nicotiana benthamiana]	16.42	71.99	107.25	11	22.74	15.19	16.31	65.22	0.250077	1.64913e-08	2.40601e-06	DOWN
contig_14215	413	-	gi|297743525|emb|CBI36392.3| unnamed protein product [Vitis vinifera]	111.17	103.61	92.83	33.97	41.66	41.74	39.1233	102.537	0.381555	3.46332e-08	4.78438e-06	DOWN
contig_1425	1613	sp|O65251|FEN1_ARATH Flap endonuclease 1 OS=Arabidopsis thaliana GN=FEN1 PE=2 SV=2	gi|462401041|gb|EMJ06598.1| hypothetical protein PRUPE_ppa007475mg [Prunus persica]	63.67	47.46	54.79	14	21.23	17.26	17.4967	55.3067	0.316357	3.94269e-06	0.00036543	DOWN
contig_14309	645	sp|Q8L9J7|SWET1_ARATH Bidirectional sugar transporter SWEET1 OS=Arabidopsis thaliana GN=SWEET1 PE=1 SV=1	gi|255570438|ref|XP_002526178.1| conserved hypothetical protein [Ricinus communis]	37.97	36.92	50.98	9.52	10.32	6.74	8.86	41.9567	0.21117	1.59334e-06	0.000162047	DOWN
contig_14395	1241	sp|Q9XEE6|C3H29_ARATH Zinc finger CCCH domain-containing protein 29 OS=Arabidopsis thaliana GN=At2g40140 PE=2 SV=1	gi|566191674|ref|XP_002316207.2| zinc finger family protein [Populus trichocarpa]	2.25	64.42	64.98	2.31	2.11	2.72	2.38	43.8833	0.0542347	8.03917e-11	1.59522e-08	DOWN
contig_14409	570	sp|O80871|P2C25_ARATH Probable protein phosphatase 2C 25 OS=Arabidopsis thaliana GN=At2g30020 PE=1 SV=1	gi|508787257|gb|EOY34513.1| Phosphatase 2C family protein isoform 1 [Theobroma cacao]	1.64	34.07	51.01	0.22	3.18	1.71	1.70333	28.9067	0.0589253	1.74853e-07	2.12587e-05	DOWN
contig_14452	325	-	-	140.47	69.75	76.04	44.18	41.17	49.04	44.7967	95.42	0.469468	6.70544e-06	0.000586136	DOWN
contig_14528	1313	sp|Q6A070|F179B_MOUSE Protein FAM179B OS=Mus musculus GN=Fam179b PE=3 SV=3	gi|359477401|ref|XP_003631973.1| PREDICTED: protein FAM179B-like [Vitis vinifera]	84.35	72.78	81.18	23.16	21.69	29.39	24.7467	79.4367	0.311527	2.1723e-08	3.09799e-06	DOWN
contig_14784	365	sp|Q9SJR5|GRF3_ARATH Growth-regulating factor 3 OS=Arabidopsis thaliana GN=GRF3 PE=2 SV=1	gi|359482322|ref|XP_002277233.2| PREDICTED: uncharacterized protein LOC100249368 [Vitis vinifera]	92.06	89.8	84.87	5.02	8.72	10.5	8.08	88.91	0.0908784	1.74476e-18	6.25143e-16	DOWN
contig_14835	1112	sp|Q00081|GLGL1_SOLTU Glucose-1-phosphate adenylyltransferase large subunit 1 (Fragment) OS=Solanum tuberosum GN=AGPS1 PE=2 SV=1	gi|7671234|gb|AAF66436.1|AF249917_1 ADP-glucose pyrophosphorylase large subunit [Perilla frutescens]	57.54	41.19	69.45	12.68	11.86	11.75	12.0967	56.06	0.215781	4.84815e-08	6.45982e-06	DOWN
contig_1500	999	sp|P93354|H2B_TOBAC Histone H2B OS=Nicotiana tabacum GN=HIS2B PE=2 SV=3	gi|357472693|ref|XP_003606631.1| Histone H2B [Medicago truncatula]	472.52	299.95	505.08	191.94	181.19	243.55	205.56	425.85	0.482705	3.19867e-20	1.35141e-17	DOWN
contig_1528	1366	sp|Q9M0G2|C3H49_ARATH Zinc finger CCCH domain-containing protein 49 OS=Arabidopsis thaliana GN=At4g29190 PE=2 SV=1	gi|508783314|gb|EOY30570.1| "Zinc finger C-x8-C-x5-C-x3-H type family protein, putative [Theobroma cacao]"	28.05	33.44	29.1	0.32	0.72	0.36	0.466667	30.1967	0.0154542	5.18963e-09	8.27387e-07	DOWN
contig_1538	457	sp|Q05047|C72A1_CATRO Secologanin synthase OS=Catharanthus roseus GN=CYP72A1 PE=2 SV=1	gi|405789902|gb|AFS28694.1| "putative secologanin synthase, partial [Olea europaea]"	205.28	216.2	303.37	60.35	34.03	40.74	45.04	241.617	0.186411	9.54678e-35	8.27371e-32	DOWN
contig_15402	376	-	-	49.53	38.09	30.42	0	4.19	5.46	3.21667	39.3467	0.0817519	6.29667e-09	9.92954e-07	DOWN
contig_15456	926	sp|P81748|MIFH_TRITR Macrophage migration inhibitory factor homolog OS=Trichuris trichiura PE=1 SV=2	gi|388498604|gb|AFK37368.1| unknown [Lotus japonicus]	142.15	117.88	150.09	51.15	78.3	67.09	65.5133	136.707	0.479226	1.60841e-07	1.96493e-05	DOWN
contig_1546	855	sp|Q05047|C72A1_CATRO Secologanin synthase OS=Catharanthus roseus GN=CYP72A1 PE=2 SV=1	gi|405789894|gb|AFS28690.1| "putative secologanin synthase, partial [Olea europaea]"	864.13	682.05	1307.7	183.84	87.28	98.64	123.253	951.293	0.129564	1.30293e-164	7.33972e-161	DOWN
contig_15468	580	sp|E1U332|ALL12_OLEEU Isoflavone reductase-like protein OS=Olea europaea PE=1 SV=1	gi|7578895|gb|AAF64174.1|AF242491_1 phenylcoumaran benzylic ether reductase homolog Fi1 [Forsythia x intermedia]	62.67	130.56	93.52	43.08	23.94	26.12	31.0467	95.5833	0.324813	4.15507e-09	6.68755e-07	DOWN
contig_15551	689	sp|Q2R1M8|RH52C_ORYSJ DEAD-box ATP-dependent RNA helicase 52C OS=Oryza sativa subsp. japonica GN=Os11g0599500 PE=3 SV=1	gi|225445460|ref|XP_002285108.1| PREDICTED: DEAD-box ATP-dependent RNA helicase 37-like [Vitis vinifera]	75.92	48.09	65.36	26.94	10.13	29.62	22.23	63.1233	0.352168	4.68793e-06	0.00042747	DOWN
contig_15582	1052	sp|Q9FGM9|HS235_ARATH "23.5 kDa heat shock protein, mitochondrial OS=Arabidopsis thaliana GN=HSP23.5 PE=2 SV=1"	gi|496684337|gb|AGL45965.1| small heat shock protein 22.5MTI [Boea hygrometrica]	33.55	49.42	63.32	0.32	2.28	2.4	1.66667	48.7633	0.0341787	3.31764e-13	8.43112e-11	DOWN
contig_1560	2240	sp|Q9LUW5|RH53_ARATH DEAD-box ATP-dependent RNA helicase 53 OS=Arabidopsis thaliana GN=RH53 PE=2 SV=1	gi|527208162|gb|EPS73227.1| "hypothetical protein M569_01530, partial [Genlisea aurea]"	86.97	73.17	84.16	32.17	35.88	31.33	33.1267	81.4333	0.406795	3.88908e-06	0.000361453	DOWN
contig_1576	2584	sp|Q922K7|NOP2_MOUSE Putative ribosomal RNA methyltransferase NOP2 OS=Mus musculus GN=Nop2 PE=2 SV=1	gi|359494318|ref|XP_002266863.2| PREDICTED: putative ribosomal RNA methyltransferase NOP2-like [Vitis vinifera]	172.4	127.44	161.43	45.57	75.29	80.23	67.03	153.757	0.435949	1.45747e-09	2.49636e-07	DOWN
contig_1577	2632	sp|Q922K7|NOP2_MOUSE Putative ribosomal RNA methyltransferase NOP2 OS=Mus musculus GN=Nop2 PE=2 SV=1	gi|565396286|ref|XP_006363757.1| PREDICTED: putative ribosomal RNA methyltransferase NOP2-like [Solanum tuberosum]	102.45	63.28	83.12	20.1	23.67	23.99	22.5867	82.95	0.272293	1.07684e-09	1.87934e-07	DOWN
contig_158	3403	sp|Q9XIK4|U202A_ARATH UPF0202 protein At1g10490 OS=Arabidopsis thaliana GN=At1g10490 PE=2 SV=2	gi|225438527|ref|XP_002279361.1| PREDICTED: UPF0202 protein At1g10490 [Vitis vinifera]	101.94	76.59	102.64	30.94	31.93	33.7	32.19	93.7233	0.343458	1.93515e-08	2.77539e-06	DOWN
contig_15810	4157	sp|P30182|TOP2_ARATH DNA topoisomerase 2 OS=Arabidopsis thaliana GN=TOP2 PE=2 SV=2	gi|508726240|gb|EOY18137.1| DNA topoisomerase 2 isoform 1 [Theobroma cacao]	104.77	84.99	92.23	23.39	32.16	31.33	28.96	93.9967	0.308096	1.02483e-09	1.79164e-07	DOWN
contig_15872	1475	sp|Q9FL53|FLA21_ARATH Fasciclin-like arabinogalactan protein 21 OS=Arabidopsis thaliana GN=FLA21 PE=2 SV=1	gi|565365868|ref|XP_006349620.1| PREDICTED: uncharacterized protein LOC102594228 [Solanum tuberosum]	24.24	158.84	116.02	0.15	0.33	0.08	0.186667	99.7	0.00187228	1.04327e-29	7.55608e-27	DOWN
contig_1589	471	sp|Q38931|FKB62_ARATH Peptidyl-prolyl cis-trans isomerase FKBP62 OS=Arabidopsis thaliana GN=FKBP62 PE=1 SV=2	gi|460393652|ref|XP_004242423.1| PREDICTED: peptidyl-prolyl cis-trans isomerase FKBP62-like isoform 2 [Solanum lycopersicum]	103.45	118.67	89.76	34.33	49.36	37.33	40.34	103.96	0.388034	4.33479e-08	5.85272e-06	DOWN
contig_1590	1454	sp|Q38931|FKB62_ARATH Peptidyl-prolyl cis-trans isomerase FKBP62 OS=Arabidopsis thaliana GN=FKBP62 PE=1 SV=2	gi|355329948|dbj|BAL14273.1| FK506-binding protein [Nicotiana tabacum]	195.04	189.01	160.33	66.93	77.78	71.44	72.05	181.46	0.397057	9.84513e-13	2.3712e-10	DOWN
contig_15998	852	sp|P83442|LEAD3_DAUCA Late embryogenesis abundant protein Dc3 OS=Daucus carota PE=2 SV=1	gi|67973216|gb|AAY84145.1| late embryogenesis abundant protein [Catharanthus roseus]	12.97	39.97	54.32	2.84	8.38	5.33	5.51667	35.7533	0.154298	1.24346e-06	0.000129583	DOWN
contig_16093	1849	sp|Q9NYP3|DONS_HUMAN Protein downstream neighbor of Son OS=Homo sapiens GN=DONSON PE=1 SV=2	gi|296087532|emb|CBI34121.3| unnamed protein product [Vitis vinifera]	57.43	47.43	54.65	14.19	20.1	15.14	16.4767	53.17	0.309887	6.89912e-06	0.00060151	DOWN
contig_16096	1247	sp|Q84J78|SSBP_ARATH "Single-stranded DNA-binding protein, mitochondrial OS=Arabidopsis thaliana GN=At4g11060 PE=2 SV=1"	gi|565355681|ref|XP_006344711.1| "PREDICTED: single-stranded DNA-binding protein, mitochondrial-like [Solanum tuberosum]"	54.78	48.46	51.8	12.38	11.61	10.86	11.6167	51.68	0.224781	2.17244e-07	2.58546e-05	DOWN
contig_1617	1211	sp|Q76NU3|TCPZ_DICDI T-complex protein 1 subunit zeta OS=Dictyostelium discoideum GN=cct6 PE=1 SV=1	gi|225451999|ref|XP_002283510.1| PREDICTED: T-complex protein 1 subunit zeta [Vitis vinifera]	157.09	112.4	136.41	69.48	67.39	65.54	67.47	135.3	0.49867	5.43137e-07	6.0787e-05	DOWN
contig_1621	2043	sp|Q9SJ20|RIR1_ARATH Ribonucleoside-diphosphate reductase large subunit OS=Arabidopsis thaliana GN=RNR1 PE=1 SV=1	gi|565382007|ref|XP_006357341.1| PREDICTED: ribonucleoside-diphosphate reductase large subunit-like [Solanum tuberosum]	76.74	71.81	79.76	27.67	27.31	25.65	26.8767	76.1033	0.35316	3.39235e-07	3.90884e-05	DOWN
contig_16217	1019	sp|Q9SJY5|PUMP5_ARATH Mitochondrial uncoupling protein 5 OS=Arabidopsis thaliana GN=PUMP5 PE=2 SV=1	gi|460409427|ref|XP_004250140.1| PREDICTED: mitochondrial uncoupling protein 5-like [Solanum lycopersicum]	8.1	164.14	88.99	8.73	11.52	14.32	11.5233	87.0767	0.132335	3.42211e-16	1.04832e-13	DOWN
contig_16263	1114	-	gi|225440213|ref|XP_002283659.1| PREDICTED: uncharacterized protein LOC100255095 [Vitis vinifera]	19.35	164.45	134.14	12.91	13.98	13.2	13.3633	105.98	0.126093	1.75368e-19	6.91907e-17	DOWN
contig_16314	425	sp|Q944N1|LHP1_SOLLC Chromo domain protein LHP1 OS=Solanum lycopersicum GN=LHP1 PE=1 SV=2	gi|527201255|gb|EPS68429.1| "heterochromatin protein 1-like protein, partial [Genlisea aurea]"	53.92	34.72	37.82	4.4	6.03	6.4	5.61	42.1533	0.133086	2.29175e-08	3.24552e-06	DOWN
contig_1636	795	sp|O48845|CYB5B_ARATH Cytochrome b5 isoform B OS=Arabidopsis thaliana GN=CYTB5-B PE=1 SV=1	gi|50844679|gb|AAT84461.1| cytochrome b5 isoform Cb5-D [Vernicia fordii]	139.36	122.9	123.04	52.79	57.03	57.02	55.6133	128.433	0.433013	2.25091e-08	3.19214e-06	DOWN
contig_16380	2318	sp|P0CH30|RING1_GOSHI E3 ubiquitin-protein ligase RING1 OS=Gossypium hirsutum GN=RING1 PE=2 SV=1	gi|470116985|ref|XP_004294651.1| PREDICTED: E3 ubiquitin-protein ligase RING1-like [Fragaria vesca subsp. vesca]	8.66	71.04	46.31	10.87	8.64	12.08	10.53	42.0033	0.250694	7.07253e-06	0.000614516	DOWN
contig_1665	454	sp|Q8GXL3|SPL8_ARATH Squamosa promoter-binding-like protein 8 OS=Arabidopsis thaliana GN=SPL8 PE=1 SV=2	gi|5931639|emb|CAB56568.1| squamosa promoter binding protein-homologue 3 [Antirrhinum majus]	61.85	56.08	52.21	10.1	21.48	16.63	16.07	56.7133	0.283355	1.14868e-06	0.000120449	DOWN
contig_1666	697	sp|Q8GXL3|SPL8_ARATH Squamosa promoter-binding-like protein 8 OS=Arabidopsis thaliana GN=SPL8 PE=1 SV=2	gi|5931639|emb|CAB56568.1| squamosa promoter binding protein-homologue 3 [Antirrhinum majus]	110.83	104.88	133.22	20.62	30.74	47.29	32.8833	116.31	0.282721	5.431e-13	1.3334e-10	DOWN
contig_1668	1106	sp|Q21086|GNL3_CAEEL Guanine nucleotide-binding protein-like 3 homolog OS=Caenorhabditis elegans GN=nst-1 PE=3 SV=1	gi|565397362|ref|XP_006364266.1| PREDICTED: guanine nucleotide-binding protein-like 3 homolog [Solanum tuberosum]	190.4	151.51	169.08	57.69	78.55	67.3	67.8467	170.33	0.398325	3.12832e-12	7.24212e-10	DOWN
contig_1669	1495	sp|Q21086|GNL3_CAEEL Guanine nucleotide-binding protein-like 3 homolog OS=Caenorhabditis elegans GN=nst-1 PE=3 SV=1	gi|565397362|ref|XP_006364266.1| PREDICTED: guanine nucleotide-binding protein-like 3 homolog [Solanum tuberosum]	103.99	70.89	116.68	31.9	42.65	51.83	42.1267	97.1867	0.433461	1.22307e-06	0.000127589	DOWN
contig_16876	1459	sp|O65373|BAG5_ARATH "BAG family molecular chaperone regulator 5, mitochondrial OS=Arabidopsis thaliana GN=BAG5 PE=1 SV=1"	gi|587850148|gb|EXB40337.1| BAG family molecular chaperone regulator 5 [Morus notabilis]	53.26	25.86	43.69	1.34	1.51	2.52	1.79	40.9367	0.0437261	6.79026e-11	1.35535e-08	DOWN
contig_16932	1214	sp|Q8LC03|ATB13_ARATH Homeobox-leucine zipper protein ATHB-13 OS=Arabidopsis thaliana GN=ATHB-13 PE=2 SV=2	gi|225425754|ref|XP_002276889.1| PREDICTED: homeobox-leucine zipper protein ATHB-13-like [Vitis vinifera]	41.11	102.24	88.59	15.9	20.98	21.96	19.6133	77.3133	0.253686	7.88593e-10	1.39306e-07	DOWN
contig_17005	1690	sp|Q8GZ17|COBL7_ARATH COBRA-like protein 7 OS=Arabidopsis thaliana GN=COBL7 PE=1 SV=2	gi|565395915|ref|XP_006363581.1| PREDICTED: COBRA-like protein 7-like [Solanum tuberosum]	18.93	41.44	65.08	8.41	8.26	11.49	9.38667	41.8167	0.224472	4.4475e-06	0.00040701	DOWN
contig_17192	835	sp|Q8L850|PI5K9_ARATH Phosphatidylinositol 4-phosphate 5-kinase 9 OS=Arabidopsis thaliana GN=PIP5K9 PE=1 SV=2	gi|147784436|emb|CAN63879.1| hypothetical protein VITISV_032250 [Vitis vinifera]	45.76	94.34	56.47	10.23	13.73	10.91	11.6233	65.5233	0.177392	1.4678e-10	2.81346e-08	DOWN
contig_17239	487	sp|B5DGI7|RBM8A_SALSA RNA-binding protein 8A OS=Salmo salar GN=rbm8a PE=2 SV=1	gi|527190739|gb|EPS61858.1| hypothetical protein M569_12936 [Genlisea aurea]	174.21	173.68	171.11	81.94	91.09	76.86	83.2967	173	0.481484	6.55639e-09	1.02752e-06	DOWN
contig_17273	470	-	gi|255539487|ref|XP_002510808.1| "steroid binding protein, putative [Ricinus communis]"	22.97	25.93	31.7	2.21	1.87	2.49	2.19	26.8667	0.0815136	3.53621e-06	0.000332929	DOWN
contig_1739	777	-	gi|565343771|ref|XP_006339001.1| PREDICTED: uncharacterized protein LOC102585649 [Solanum tuberosum]	649.44	603.15	255.04	16.52	4.91	2.71	8.04667	502.543	0.0160119	2.42885e-139	8.79574e-136	DOWN
contig_1755	1143	sp|O94260|G3BP_SCHPO Putative G3BP-like protein OS=Schizosaccharomyces pombe (strain 972 / ATCC 24843) GN=nxt3 PE=1 SV=1	gi|460403147|ref|XP_004247060.1| PREDICTED: putative G3BP-like protein-like [Solanum lycopersicum]	125.06	111.46	127.57	52.23	58.1	62.71	57.68	121.363	0.475267	6.55174e-07	7.22102e-05	DOWN
contig_1768	1146	sp|Q5ZJK8|TCPH_CHICK T-complex protein 1 subunit eta OS=Gallus gallus GN=CCT7 PE=1 SV=1	gi|224132234|ref|XP_002328218.1| predicted protein [Populus trichocarpa]	146.27	100.13	113.29	50.63	47.44	54.55	50.8733	119.897	0.42431	3.6585e-08	5.03345e-06	DOWN
contig_1795	1321	sp|Q9C7Z9|SCP18_ARATH Serine carboxypeptidase-like 18 OS=Arabidopsis thaliana GN=SCPL18 PE=2 SV=2	gi|568867127|ref|XP_006486895.1| PREDICTED: serine carboxypeptidase-like 18-like [Citrus sinensis]	715.39	553.41	1183	137.3	111.95	127.35	125.533	817.267	0.153601	8.24517e-130	2.78681e-126	DOWN
contig_18344	2059	sp|Q6PWU2|ATESY_VITVI (-)-alpha-terpineol synthase OS=Vitis vinifera PE=1 SV=1	gi|147777589|emb|CAN62729.1| hypothetical protein VITISV_003091 [Vitis vinifera]	25.46	33.67	2.79	1.29	0.23	0.06	0.526667	20.64	0.0255168	4.34374e-06	0.000398955	DOWN
contig_18517	832	-	gi|460373362|ref|XP_004232489.1| PREDICTED: uncharacterized protein LOC101259500 [Solanum lycopersicum]	95.32	87.56	92.73	28.06	38.02	46.41	37.4967	91.87	0.408149	9.67245e-07	0.00010313	DOWN
contig_18857	1085	-	gi|255545766|ref|XP_002513943.1| conserved hypothetical protein [Ricinus communis]	15.63	131.84	108.36	18.95	10.21	19.88	16.3467	85.2767	0.19169	6.21121e-13	1.5176e-10	DOWN
contig_18904	1130	-	gi|3759184|dbj|BAA33810.1| phi-1 [Nicotiana tabacum]	26.26	107.59	99.65	31.15	24.16	30.88	28.73	77.8333	0.369122	8.62054e-07	9.26941e-05	DOWN
contig_18940	838	-	-	63.79	0	0	0.14	0	0	0.0466667	21.2633	0.0021947	2.22939e-06	0.000219258	DOWN
contig_19035	777	-	gi|255559334|ref|XP_002520687.1| conserved hypothetical protein [Ricinus communis]	72.37	52.02	67.28	19.37	15.24	20.83	18.48	63.89	0.289247	2.40051e-07	2.84022e-05	DOWN
contig_19144	424	sp|P54768|TYDC1_PAPSO Tyrosine/DOPA decarboxylase 1 OS=Papaver somniferum GN=TYDC1 PE=2 SV=1	gi|115607203|gb|ABJ16446.1| tyrosine decarboxylase [Aristolochia contorta]	53.3	43.45	121.01	9.15	17.09	19.26	15.1667	72.5867	0.208946	1.85537e-10	3.52966e-08	DOWN
contig_19162	716	sp|Q9SB52|PUMP4_ARATH Mitochondrial uncoupling protein 4 OS=Arabidopsis thaliana GN=PUMP4 PE=2 SV=1	gi|565373236|ref|XP_006353182.1| PREDICTED: mitochondrial uncoupling protein 5-like [Solanum tuberosum]	5.84	117.91	64.85	6.11	5.41	7.97	6.49667	62.8667	0.10334	7.70095e-13	1.86809e-10	DOWN
contig_1928	2433	sp|Q39189|RH7_ARATH DEAD-box ATP-dependent RNA helicase 7 OS=Arabidopsis thaliana GN=RH7 PE=1 SV=2	gi|359490274|ref|XP_002269873.2| PREDICTED: DEAD-box ATP-dependent RNA helicase 7-like [Vitis vinifera]	250.06	202.56	214.33	84.23	97.23	94.62	92.0267	222.317	0.413944	1.91143e-14	5.33926e-12	DOWN
contig_193	454	sp|Q8W250|DXR_ORYSJ "1-deoxy-D-xylulose 5-phosphate reductoisomerase, chloroplastic OS=Oryza sativa subsp. japonica GN=DXR PE=2 SV=2"	gi|430727717|dbj|BAM73270.1| "1-deoxy-D-xylulose-5-phosphate reductoisomerase, partial [Dianthus caryophyllus]"	212.85	85.01	187.54	76.44	60.55	77.94	71.6433	161.8	0.442789	7.32389e-10	1.30286e-07	DOWN
contig_1941	548	sp|Q6PQJ9|5BPOR_DIGLA "3-oxo-Delta(4,5)-steroid 5-beta-reductase OS=Digitalis lanata PE=1 SV=1"	gi|217074258|gb|ACJ85489.1| unknown [Medicago truncatula]	273.42	273.4	466.6	143.09	137.75	141.05	140.63	337.807	0.416303	4.30831e-21	1.95899e-18	DOWN
contig_19525	1350	-	gi|565363947|ref|XP_006348689.1| PREDICTED: uncharacterized protein LOC102596429 [Solanum tuberosum]	65.13	77.81	51.79	14.84	15.26	14.71	14.9367	64.91	0.230113	3.93534e-09	6.39481e-07	DOWN
contig_1953	1166	-	gi|359489912|ref|XP_003633996.1| PREDICTED: uncharacterized protein LOC100854324 [Vitis vinifera]	63.41	57.41	55.03	15.8	16.19	16.95	16.3133	58.6167	0.278305	4.57677e-07	5.17941e-05	DOWN
contig_1973	1219	sp|Q8LPG9|IQD14_ARATH Protein IQ-DOMAIN 14 OS=Arabidopsis thaliana GN=IQD14 PE=1 SV=1	gi|565353728|ref|XP_006343775.1| PREDICTED: protein IQ-DOMAIN 14-like [Solanum tuberosum]	88.57	97.26	98.08	29.01	33.4	39.73	34.0467	94.6367	0.359762	4.93046e-08	6.5437e-06	DOWN
contig_1977	596	sp|P0CG89|H4_SOYBN Histone H4 OS=Glycine max PE=3 SV=1	gi|508715673|gb|EOY07570.1| "Histone superfamily protein isoform 2, partial [Theobroma cacao]"	451.61	288.23	501.93	100	117.89	160.13	126.007	413.923	0.30442	1.43183e-38	1.46651e-35	DOWN
contig_1983	1434	sp|Q8L8A5|GIF1_ARATH GRF1-interacting factor 1 OS=Arabidopsis thaliana GN=GIF1 PE=1 SV=1	gi|508719101|gb|EOY10998.1| "SSXT family protein isoform 2, partial [Theobroma cacao]"	216.05	176.67	225.87	19.69	28.77	30.39	26.2833	206.197	0.127467	6.84813e-37	6.48959e-34	DOWN
contig_1985	2091	sp|Q8LJS2|HDT1_SOYBN Histone deacetylase HDT1 OS=Glycine max GN=HDT1 PE=2 SV=1	gi|225439086|ref|XP_002265705.1| PREDICTED: uncharacterized protein LOC100255300 [Vitis vinifera]	124.35	88.28	119.99	41.45	44.87	41.35	42.5567	110.873	0.383831	9.96178e-09	1.5144e-06	DOWN
contig_1999	972	sp|Q05047|C72A1_CATRO Secologanin synthase OS=Catharanthus roseus GN=CYP72A1 PE=2 SV=1	gi|405789894|gb|AFS28690.1| "putative secologanin synthase, partial [Olea europaea]"	1248.67	1430.23	2012.86	425.09	370.68	356.97	384.247	1563.92	0.245695	2.8382e-176	1.69287e-172	DOWN
contig_20	915	sp|O80358|FPG_ARATH Formamidopyrimidine-DNA glycosylase OS=Arabidopsis thaliana GN=FPG1 PE=1 SV=1	gi|587878250|gb|EXB67257.1| Formamidopyrimidine-DNA glycosylase [Morus notabilis]	65.83	52.21	77.81	8.48	20.79	24.59	17.9533	65.2833	0.275006	4.06016e-08	5.5335e-06	DOWN
contig_20181	649	sp|P33399|LHP1_YEAST La protein homolog OS=Saccharomyces cerevisiae (strain ATCC 204508 / S288c) GN=LHP1 PE=1 SV=2	gi|225430017|ref|XP_002284157.1| PREDICTED: uncharacterized protein LOC100250699 [Vitis vinifera]	122.03	110.53	92.75	47.64	46.25	47.54	47.1433	108.437	0.434755	3.59291e-07	4.12586e-05	DOWN
contig_20429	1241	sp|P09189|HSP7C_PETHY Heat shock cognate 70 kDa protein OS=Petunia hybrida GN=HSP70 PE=2 SV=1	gi|108864706|gb|ABG22609.1| "Heat shock cognate 70 kDa protein, putative, expressed [Oryza sativa Japonica Group]"	39.11	21.66	23.94	3.01	1.8	0.8	1.87	28.2367	0.0662259	1.74853e-07	2.12587e-05	DOWN
contig_2076	693	sp|Q38775|CDC2D_ANTMA Cell division control protein 2 homolog D OS=Antirrhinum majus GN=CDC2D PE=2 SV=1	gi|350534814|ref|NP_001233905.1| B2-type cyclin dependent kinase [Solanum lycopersicum]	70.63	58.48	45.69	17.67	17.6	13.74	16.3367	58.2667	0.280378	4.57677e-07	5.17941e-05	DOWN
contig_20907	323	sp|Q9SJG2|Y2296_ARATH Probable receptor-like protein kinase At2g42960 OS=Arabidopsis thaliana GN=At2g42960 PE=3 SV=1	gi|565399409|ref|XP_006365244.1| PREDICTED: somatic embryogenesis receptor kinase 1-like [Solanum tuberosum]	43.39	31.16	28.62	2.76	4.67	4.17	3.86667	34.39	0.112436	1.32951e-07	1.64804e-05	DOWN
contig_2111	1547	sp|P34800|CCN1_ANTMA G2/mitotic-specific cyclin-1 OS=Antirrhinum majus PE=2 SV=1	gi|460407373|ref|XP_004249127.1| PREDICTED: G2/mitotic-specific cyclin-1 isoform 1 [Solanum lycopersicum]	74.24	55.2	50.98	14.43	19.32	16.89	16.88	60.14	0.280678	1.79887e-07	2.17404e-05	DOWN
contig_2127	973	sp|O82221|RUXG_ARATH Probable small nuclear ribonucleoprotein G OS=Arabidopsis thaliana GN=At2g23930 PE=2 SV=1	gi|567875155|ref|XP_006430167.1| hypothetical protein CICLE_v10013235mg [Citrus clementina]	171.82	110.45	139.24	71.4	60.17	47.59	59.72	140.503	0.425043	2.82205e-09	4.65284e-07	DOWN
contig_2134	1939	sp|P37122|C76A2_SOLME Cytochrome P450 76A2 OS=Solanum melongena GN=CYP76A2 PE=2 SV=1	gi|225441018|ref|XP_002283772.1| PREDICTED: cytochrome P450 76A2 [Vitis vinifera]	509.83	525.12	786.97	327.73	256.36	279.84	287.977	607.307	0.474187	2.09837e-29	1.46738e-26	DOWN
contig_21351	305	-	gi|462412823|gb|EMJ17872.1| hypothetical protein PRUPE_ppb004684mg [Prunus persica]	118.9	196.51	124.65	68.49	27.12	23.81	39.8067	146.687	0.271372	1.99807e-16	6.19572e-14	DOWN
contig_2137	866	sp|P0CG89|H4_SOYBN Histone H4 OS=Glycine max PE=3 SV=1	gi|508715673|gb|EOY07570.1| "Histone superfamily protein isoform 2, partial [Theobroma cacao]"	898.09	465.39	515.82	176.12	186.07	193.81	185.333	626.433	0.295855	8.264e-60	1.55177e-56	DOWN
contig_2139	1277	sp|Q9FJT8|HATB_ARATH Histone acetyltransferase type B catalytic subunit OS=Arabidopsis thaliana GN=HAG2 PE=2 SV=1	gi|565405121|ref|XP_006367962.1| PREDICTED: histone acetyltransferase type B catalytic subunit-like [Solanum tuberosum]	63.96	54.56	46.5	13.53	18.31	18.25	16.6967	55.0067	0.303539	1.81006e-06	0.000180824	DOWN
contig_2148	895	sp|Q9FZ84|RBG6_ARATH "Glycine-rich RNA-binding protein 6, mitochondrial OS=Arabidopsis thaliana GN=RBG6 PE=2 SV=1"	gi|508715700|gb|EOY07597.1| RNA-binding family protein [Theobroma cacao]	108.65	90.39	86.88	45.25	37.17	35.44	39.2867	95.3067	0.412213	6.98144e-07	7.6613e-05	DOWN
contig_21482	461	-	-	145.72	213.99	133.06	43.84	42.13	32.61	39.5267	164.257	0.24064	3.62712e-20	1.52607e-17	DOWN
contig_21486	523	-	gi|565361311|ref|XP_006347400.1| PREDICTED: uncharacterized protein LOC102605400 [Solanum tuberosum]	77.57	206.84	123.89	24.59	12.78	9.53	15.6333	136.1	0.114867	4.41602e-26	2.71379e-23	DOWN
contig_21700	858	sp|Q99JB2|STML2_MOUSE "Stomatin-like protein 2, mitochondrial OS=Mus musculus GN=Stoml2 PE=1 SV=1"	gi|565361581|ref|XP_006347534.1| "PREDICTED: stomatin-like protein 2, mitochondrial-like [Solanum tuberosum]"	9.19	38.87	38.87	1.77	4.53	3.76	3.35333	28.9767	0.115725	4.74465e-06	0.000431865	DOWN
contig_21735	2453	sp|O23487|BH003_ARATH Transcription factor bHLH3 OS=Arabidopsis thaliana GN=BHLH3 PE=2 SV=1	gi|565372325|ref|XP_006352746.1| PREDICTED: transcription factor bHLH3-like isoform X1 [Solanum tuberosum]	14.7	53.78	65.45	11.66	9.84	11	10.8333	44.6433	0.242664	2.6523e-06	0.00025662	DOWN
contig_21790	985	sp|Q9SRE6|CML38_ARATH Calcium-binding protein CML38 OS=Arabidopsis thaliana GN=CML38 PE=2 SV=1	gi|460391515|ref|XP_004241366.1| PREDICTED: calcium-binding protein CML38-like [Solanum lycopersicum]	3.62	42.99	42.31	1.84	0.65	1.68	1.39	29.64	0.0468961	9.16125e-08	1.16847e-05	DOWN
contig_2194	1147	sp|P46524|CO410_WHEAT Dehydrin COR410 OS=Triticum aestivum GN=COR410 PE=2 SV=1	gi|84874556|gb|ABC68275.1| dehydrin [Coffea canephora]	432.9	2085.59	649.22	174.75	63.55	34.12	90.8067	1055.9	0.085999	1.19223e-215	9.29923e-212	DOWN
contig_22002	404	sp|G1JUH1|TPS3_SOLLC "(-)-camphene/tricyclene synthase, chloroplastic OS=Solanum lycopersicum GN=TPS3 PE=1 SV=1"	gi|565370236|ref|XP_006351730.1| "PREDICTED: (-)-camphene/tricyclene synthase, chloroplastic-like [Solanum tuberosum]"	82.61	0	0	0	0	0	1e-05	27.5367	3.63152e-07	3.95536e-08	5.39793e-06	DOWN
contig_2208	730	sp|Q9LKI7|TCPG_THAWE T-complex protein 1 subunit gamma OS=Thalassiosira weissflogii PE=2 SV=1	gi|508700860|gb|EOX92756.1| TCP-1/cpn60 chaperonin family protein [Theobroma cacao]	113.16	95.73	95.33	50.52	37.31	45.89	44.5733	101.407	0.43955	8.60953e-07	9.2674e-05	DOWN
contig_2226	1272	sp|Q9XEE6|C3H29_ARATH Zinc finger CCCH domain-containing protein 29 OS=Arabidopsis thaliana GN=At2g40140 PE=2 SV=1	gi|460388580|ref|XP_004239945.1| PREDICTED: zinc finger CCCH domain-containing protein 29-like isoform 3 [Solanum lycopersicum]	5.14	77.91	52.9	6.58	4.88	3.61	5.02333	45.3167	0.11085	3.97803e-09	6.45383e-07	DOWN
contig_2227	472	sp|Q688R3|C3H33_ORYSJ Zinc finger CCCH domain-containing protein 33 OS=Oryza sativa subsp. japonica GN=Os05g0128200 PE=2 SV=1	gi|255574776|ref|XP_002528295.1| "transcription factor, putative [Ricinus communis]"	5.19	38.66	46.13	4.66	1.55	2.79	3	29.9933	0.100022	5.60523e-07	6.25946e-05	DOWN
contig_2240	1155	sp|Q6AWX7|GRF12_ORYSJ Growth-regulating factor 12 OS=Oryza sativa subsp. japonica GN=GRF12 PE=2 SV=1	gi|567897458|ref|XP_006441217.1| hypothetical protein CICLE_v10019529mg [Citrus clementina]	38.05	32.82	49	0.19	1.08	2.38	1.21667	39.9567	0.0304497	1.31538e-10	2.54051e-08	DOWN
contig_22509	580	sp|Q6ZIK5|GRF4_ORYSJ Growth-regulating factor 4 OS=Oryza sativa subsp. japonica GN=GRF4 PE=2 SV=1	gi|508777292|gb|EOY24548.1| Growth-regulating factor 2 [Theobroma cacao]	40.46	49.15	27.92	7.64	6.46	3.35	5.81667	39.1767	0.148473	1.29119e-07	1.60447e-05	DOWN
contig_2252	2542	-	gi|508782391|gb|EOY29647.1| Golgin subfamily A member 4 [Theobroma cacao]	190.99	204.54	219.1	47.79	53.15	65.97	55.6367	204.877	0.271562	2.78765e-22	1.39932e-19	DOWN
contig_22651	342	sp|O23474|PER40_ARATH Peroxidase 40 OS=Arabidopsis thaliana GN=PER40 PE=2 SV=2	gi|296083225|emb|CBI22861.3| unnamed protein product [Vitis vinifera]	57.04	104.4	118.84	13.55	83.67	22.54	39.92	93.4267	0.427287	1.43519e-06	0.000147591	DOWN
contig_2280	631	-	gi|527201078|gb|EPS68304.1| "hypothetical protein M569_06466, partial [Genlisea aurea]"	52.55	34.38	27.31	8.82	10.64	5.84	8.43333	38.08	0.221464	7.43327e-06	0.000644204	DOWN
contig_2306	649	-	gi|225439866|ref|XP_002274736.1| PREDICTED: 125 kDa kinesin-related protein [Vitis vinifera]	68.36	48.25	53.19	16.01	16.93	18.41	17.1167	56.6	0.302415	2.5345e-06	0.000245926	DOWN
contig_2344	1175	sp|P48631|FD6E2_SOYBN "Omega-6 fatty acid desaturase, endoplasmic reticulum isozyme 2 OS=Glycine max GN=FAD2-2 PE=2 SV=1"	gi|58013375|gb|AAW63041.1| microsomal delta-12 oleate desaturase [Olea europaea]	109.64	216.88	187.83	46.43	94.44	72.1	70.99	171.45	0.414057	1.23226e-11	2.61947e-09	DOWN
contig_2361	3979	sp|O95239|KIF4A_HUMAN Chromosome-associated kinesin KIF4A OS=Homo sapiens GN=KIF4A PE=1 SV=3	gi|359492491|ref|XP_002283825.2| PREDICTED: chromosome-associated kinesin KIF4-like [Vitis vinifera]	73.41	63.02	63.59	19.75	25.83	21.52	22.3667	66.6733	0.335466	1.34513e-06	0.000138893	DOWN
contig_23747	694	-	gi|508716562|gb|EOY08459.1| "Embryo sac development arrest 12, putative [Theobroma cacao]"	56.24	23.98	51.48	4.28	9.08	16.04	9.8	43.9	0.223235	1.62215e-06	0.000164483	DOWN
contig_2383	1135	-	gi|587845517|gb|EXB36064.1| hypothetical protein L484_018221 [Morus notabilis]	141.91	107.43	116.04	29.41	46.4	54.98	43.5967	121.793	0.357956	2.45045e-10	4.61842e-08	DOWN
contig_2417	552	sp|Q01292|ILV5_SPIOL "Ketol-acid reductoisomerase, chloroplastic OS=Spinacia oleracea GN=AHRI PE=1 SV=1"	gi|295291644|gb|ADF87507.1| ketol-acid reductoisomerase [Catharanthus roseus]	97.33	84.99	97.6	16.23	42.21	44.56	34.3333	93.3067	0.367962	7.32417e-08	9.44855e-06	DOWN
contig_2420	1346	sp|Q9SZA4|CDC21_ARATH "Cell division cycle 20.1, cofactor of APC complex OS=Arabidopsis thaliana GN=CDC20-1 PE=1 SV=1"	gi|460379075|ref|XP_004235290.1| PREDICTED: anaphase-promoting complex subunit cdc20-like [Solanum lycopersicum]	185.22	197.84	161.41	48.82	58.96	52.9	53.56	181.49	0.295113	1.92325e-18	6.84258e-16	DOWN
contig_24292	745	sp|Q5ZKQ6|DPOE2_CHICK DNA polymerase epsilon subunit 2 OS=Gallus gallus GN=POLE2 PE=2 SV=1	gi|566196640|ref|XP_002318325.2| DNA polymerase epsilon subunit B family protein [Populus trichocarpa]	58.19	48.67	44.47	9.92	11.2	15.29	12.1367	50.4433	0.2406	9.37606e-07	0.000100181	DOWN
contig_2432	1188	sp|Q08235|BRX1_YEAST Ribosome biogenesis protein BRX1 OS=Saccharomyces cerevisiae (strain ATCC 204508 / S288c) GN=BRX1 PE=1 SV=2	gi|565383406|ref|XP_006358008.1| PREDICTED: ribosome biogenesis protein BRX1 homolog [Solanum tuberosum]	322.9	277.08	302.03	122.33	137.11	139.33	132.923	300.67	0.44209	2.51443e-17	8.14564e-15	DOWN
contig_24631	1173	sp|Q93Z27|CML45_ARATH Probable calcium-binding protein CML45 OS=Arabidopsis thaliana GN=CML45 PE=1 SV=1	gi|568879751|ref|XP_006492809.1| PREDICTED: vesicle-associated protein 1-4-like [Citrus sinensis]	0.24	19.36	50.42	0.57	2.24	0.75	1.18667	23.34	0.0508426	4.29445e-06	0.000395503	DOWN
contig_2467	1233	sp|Q8LB81|GDL79_ARATH GDSL esterase/lipase At5g33370 OS=Arabidopsis thaliana GN=At5g33370 PE=2 SV=1	gi|586760923|ref|XP_006854343.1| hypothetical protein AMTR_s00039p00143210 [Amborella trichopoda]	127.21	72.95	89.22	16.54	12.21	26.12	18.29	96.46	0.189612	1.7837e-14	4.99624e-12	DOWN
contig_2470	2096	-	gi|242072318|ref|XP_002446095.1| hypothetical protein SORBIDRAFT_06g001660 [Sorghum bicolor]	81.77	56.92	5.48	18.16	12.18	7.52	12.62	48.0567	0.262607	2.45048e-06	0.000238917	DOWN
contig_2491	2090	sp|O81416|GUN17_ARATH Endoglucanase 17 OS=Arabidopsis thaliana GN=At4g02290 PE=2 SV=1	gi|225437426|ref|XP_002271736.1| PREDICTED: endoglucanase 17 [Vitis vinifera]	337.42	347.52	248.32	84.23	173.73	147.3	135.087	311.087	0.434241	2.71052e-18	9.51007e-16	DOWN
contig_2591	647	sp|O65015|AMYB_TRIRP Beta-amylase OS=Trifolium repens GN=BMY1 PE=2 SV=1	gi|297739326|emb|CBI28977.3| unnamed protein product [Vitis vinifera]	31.49	88.18	175.94	22.33	8.6	36.96	22.63	98.5367	0.229661	4.65098e-13	1.15024e-10	DOWN
contig_2595	2330	sp|Q9LD90|CBF5_ARATH H/ACA ribonucleoprotein complex subunit 4 OS=Arabidopsis thaliana GN=CBF5 PE=1 SV=1	gi|225440338|ref|XP_002270073.1| PREDICTED: H/ACA ribonucleoprotein complex subunit 4 [Vitis vinifera]	187.19	123.17	148.61	43.93	49.42	41.83	45.06	152.99	0.294529	2.00154e-15	5.79864e-13	DOWN
contig_2599	474	sp|Q6NMQ7|GASA6_ARATH Gibberellin-regulated protein 6 OS=Arabidopsis thaliana GN=GASA6 PE=3 SV=1	gi|357501857|ref|XP_003621217.1| Gibberellin-regulated protein [Medicago truncatula]	1102.86	1428.81	1289.17	338.21	396.88	371.33	368.807	1273.61	0.289575	7.79045e-123	2.46855e-119	DOWN
contig_2607	407	sp|P0CG89|H4_SOYBN Histone H4 OS=Glycine max PE=3 SV=1	gi|474429728|gb|EMS67926.1| Histone H4 [Triticum urartu]	112.52	59.6	113.39	19.65	19.55	33.91	24.37	95.17	0.256068	1.37505e-11	2.89267e-09	DOWN
contig_26108	856	-	gi|565369442|ref|XP_006351344.1| PREDICTED: uncharacterized protein LOC102596565 [Solanum tuberosum]	79.55	35.65	116.43	10.48	23.18	41.22	24.96	77.21	0.323274	5.21852e-08	6.89892e-06	DOWN
contig_2617	793	-	gi|224065789|ref|XP_002301962.1| hypothetical protein POPTR_0002s02120g [Populus trichocarpa]	133.89	109.13	115.01	28	34.89	28.45	30.4467	119.343	0.255118	2.25365e-14	6.26069e-12	DOWN
contig_2623	1079	sp|P28769|TCPA_ARATH T-complex protein 1 subunit alpha OS=Arabidopsis thaliana GN=CCT1 PE=2 SV=1	gi|359489326|ref|XP_002276924.2| PREDICTED: T-complex protein 1 subunit alpha-like [Vitis vinifera]	262.44	216	199.46	113.4	104.91	102.11	106.807	225.967	0.472666	9.05749e-12	1.97084e-09	DOWN
contig_2624	1151	sp|P28769|TCPA_ARATH T-complex protein 1 subunit alpha OS=Arabidopsis thaliana GN=CCT1 PE=2 SV=1	gi|508704461|gb|EOX96357.1| T-complex protein 1 alpha subunit [Theobroma cacao]	131.67	99.06	106.9	43.92	45.8	40.8	43.5067	112.543	0.386577	8.51534e-09	1.30824e-06	DOWN
contig_26397	691	sp|Q9M7R0|ALL8_OLEEU Calcium-binding allergen Ole e 8 OS=Olea europaea PE=1 SV=1	gi|14423648|sp|Q9M7R0.1|ALL8_OLEEU RecName: Full=Calcium-binding allergen Ole e 8; AltName: Full=PCA18/PCA23; AltName: Allergen=Ole e 8	17.18	87.03	64.91	11.71	13.77	12.43	12.6367	56.3733	0.22416	4.84815e-08	6.45982e-06	DOWN
contig_2658	1116	sp|P10978|POLX_TOBAC Retrovirus-related Pol polyprotein from transposon TNT 1-94 OS=Nicotiana tabacum PE=2 SV=1	gi|147798869|emb|CAN61630.1| hypothetical protein VITISV_003191 [Vitis vinifera]	172.58	142.16	143.34	69.2	70.1	59.1	66.1333	152.693	0.433112	1.22257e-09	2.11907e-07	DOWN
contig_266	2782	sp|Q42371|ERECT_ARATH LRR receptor-like serine/threonine-protein kinase ERECTA OS=Arabidopsis thaliana GN=ERECTA PE=1 SV=1	gi|225429690|ref|XP_002280069.1| PREDICTED: LRR receptor-like serine/threonine-protein kinase ERECTA [Vitis vinifera]	146.62	101.62	140.09	32.44	45.16	52.68	43.4267	129.443	0.335488	9.11928e-12	1.98004e-09	DOWN
contig_267	1220	sp|O00567|NOP56_HUMAN Nucleolar protein 56 OS=Homo sapiens GN=NOP56 PE=1 SV=4	gi|356563188|ref|XP_003549846.1| PREDICTED: nucleolar protein 56-like [Glycine max]	494.03	412.63	442.3	207.9	202.51	200.84	203.75	449.653	0.453127	5.21815e-24	2.8756e-21	DOWN
contig_26752	871	sp|Q17QR8|HARB1_BOVIN Putative nuclease HARBI1 OS=Bos taurus GN=HARBI1 PE=2 SV=1	gi|527201851|gb|EPS68826.1| "hypothetical protein M569_05939, partial [Genlisea aurea]"	2.16	43.48	27.95	1.32	1.93	1.34	1.53	24.53	0.0623726	2.27431e-06	0.000223244	DOWN
contig_26861	409	sp|Q9S7R3|LSH10_ARATH Protein LIGHT-DEPENDENT SHORT HYPOCOTYLS 10 OS=Arabidopsis thaliana GN=LSH10 PE=1 SV=1	gi|462411207|gb|EMJ16256.1| hypothetical protein PRUPE_ppa012217mg [Prunus persica]	21.27	46.87	30.18	4.63	6.35	3.37	4.78333	32.7733	0.145952	1.84697e-06	0.000183787	DOWN
contig_26941	950	sp|Q9FMS6|CAF1K_ARATH Probable CCR4-associated factor 1 homolog 11 OS=Arabidopsis thaliana GN=CAF1-11 PE=2 SV=1	gi|225464848|ref|XP_002271636.1| PREDICTED: probable CCR4-associated factor 1 homolog 9-like [Vitis vinifera]	1.21	115.84	66.72	6.21	5.52	9.56	7.09667	61.2567	0.115851	6.59977e-12	1.48054e-09	DOWN
contig_2695	1503	sp|O00567|NOP56_HUMAN Nucleolar protein 56 OS=Homo sapiens GN=NOP56 PE=1 SV=4	gi|225456270|ref|XP_002283518.1| PREDICTED: nucleolar protein 56-like [Vitis vinifera]	248.71	199.49	203.68	79.54	91.89	78.62	83.35	217.293	0.383583	6.28073e-16	1.88418e-13	DOWN
contig_2717	3088	sp|P53569|CEBPZ_MOUSE CCAAT/enhancer-binding protein zeta OS=Mus musculus GN=Cebpz PE=1 SV=2	gi|460379571|ref|XP_004235535.1| PREDICTED: CCAAT/enhancer-binding protein zeta-like [Solanum lycopersicum]	65.68	58.27	65.55	20.33	24.35	26.21	23.63	63.1667	0.37409	9.07359e-06	0.000773796	DOWN
contig_274	689	-	gi|255543020|ref|XP_002512573.1| "hydrolase, hydrolyzing O-glycosyl compounds, putative [Ricinus communis]"	159.76	174.35	151.17	58.55	31.77	48.14	46.1533	161.76	0.28532	8.04255e-17	2.52476e-14	DOWN
contig_2766	1445	sp|Q766C3|NEP1_NEPGR Aspartic proteinase nepenthesin-1 OS=Nepenthes gracilis GN=nep1 PE=1 SV=1	gi|255543963|ref|XP_002513044.1| "Aspartic proteinase nepenthesin-1 precursor, putative [Ricinus communis]"	302.23	357.37	353.92	144.43	163.95	156.9	155.093	337.84	0.459073	7.37638e-18	2.50151e-15	DOWN
contig_2786	375	-	-	12.19	26.45	46.78	1.52	1.26	1.26	1.34667	28.4733	0.0472957	1.74853e-07	2.12587e-05	DOWN
contig_2803	2758	sp|P24724|HSP90_THEPA Heat shock protein 90 OS=Theileria parva GN=TP02_0244 PE=2 SV=2	gi|460395973|ref|XP_004243554.1| PREDICTED: heat shock protein 90-like [Solanum lycopersicum]	60.59	46.07	47.44	12.92	19.47	12.19	14.86	51.3667	0.289293	3.41045e-06	0.000321986	DOWN
contig_2810	2658	sp|Q9SJK3|AGO5_ARATH Protein argonaute 5 OS=Arabidopsis thaliana GN=AGO5 PE=1 SV=2	gi|297734872|emb|CBI17106.3| unnamed protein product [Vitis vinifera]	70.82	25.39	36.14	4.29	7.91	6.07	6.09	44.1167	0.138043	2.87145e-08	4.02709e-06	DOWN
contig_2842	669	sp|Q1S9I9|H2B1_MEDTR Probable histone H2B.1 OS=Medicago truncatula PE=1 SV=3	gi|357472693|ref|XP_003606631.1| Histone H2B [Medicago truncatula]	1103.93	629	951.05	326.39	362.39	449.82	379.533	894.66	0.424221	6.07799e-52	9.06318e-49	DOWN
contig_2846	793	sp|Q6TXD2|5MAT2_SALSN Pelargonidin 3-O-(6-caffeoylglucoside) 5-O-(6-O-malonylglucoside) 4'''-malonyltransferase OS=Salvia splendens PE=1 SV=1	gi|224060435|ref|XP_002300198.1| hypothetical protein POPTR_0001s31750g [Populus trichocarpa]	252.74	100.52	132.21	77.34	29.6	10.42	39.12	161.823	0.241745	1.56486e-19	6.24698e-17	DOWN
contig_2863	1051	sp|P42856|ZB14_MAIZE 14 kDa zinc-binding protein OS=Zea mays GN=ZBP14 PE=1 SV=1	gi|565344224|ref|XP_006339217.1| PREDICTED: 14 kDa zinc-binding protein-like [Solanum tuberosum]	290.09	332.93	326.49	81.43	179.92	171.35	144.233	316.503	0.455709	4.86689e-17	1.547e-14	DOWN
contig_2869	752	sp|P93047|HMGB3_ARATH High mobility group B protein 3 OS=Arabidopsis thaliana GN=HMGB3 PE=1 SV=1	gi|527195951|gb|EPS64999.1| "hypothetical protein M569_09780, partial [Genlisea aurea]"	621.98	412.48	481.02	253.78	269.8	226.69	250.09	505.16	0.495071	1.51079e-22	7.62147e-20	DOWN
contig_2871	2955	sp|Q8S0F0|FH1_ORYSJ Formin-like protein 1 OS=Oryza sativa subsp. japonica GN=FH1 PE=2 SV=1	gi|565400876|ref|XP_006365943.1| PREDICTED: formin-like protein 2-like [Solanum tuberosum]	136.5	122.94	155.65	45.34	48.97	52.45	48.92	138.363	0.353562	7.24738e-12	1.60452e-09	DOWN
contig_2885	688	sp|Q9S7V4|HA22A_ARATH HVA22-like protein a OS=Arabidopsis thaliana GN=HVA22A PE=2 SV=1	gi|460386203|ref|XP_004238789.1| PREDICTED: HVA22-like protein c-like [Solanum lycopersicum]	55.29	57.56	56.35	1.04	2.93	1.76	1.91	56.4	0.0338652	1.55093e-15	4.54511e-13	DOWN
contig_2900	1109	-	gi|460374638|ref|XP_004233117.1| PREDICTED: uncharacterized protein LOC101246207 [Solanum lycopersicum]	150.41	173.5	151.78	58.22	34.34	38.31	43.6233	158.563	0.275116	2.48433e-17	8.07391e-15	DOWN
contig_2904	734	sp|Q9LIS2|RBG4_ARATH "Glycine-rich RNA-binding protein 4, mitochondrial OS=Arabidopsis thaliana GN=RBG4 PE=2 SV=1"	gi|527203329|gb|EPS69823.1| hypothetical protein M569_04943 [Genlisea aurea]	299.65	231.44	185.5	88.89	110.83	64.78	88.1667	238.863	0.369109	4.26128e-18	1.46968e-15	DOWN
contig_2951	1619	sp|P93243|AHNL_LINUS Aliphatic (R)-hydroxynitrile lyase OS=Linum usitatissimum PE=1 SV=1	gi|349664128|gb|AEQ04839.1| alcohol dehydrogenase [Olea europaea]	66.9	35.04	79.37	10.54	6.69	11.95	9.72667	60.4367	0.16094	1.86878e-10	3.54852e-08	DOWN
contig_2955	801	sp|Q6PQJ9|5BPOR_DIGLA "3-oxo-Delta(4,5)-steroid 5-beta-reductase OS=Digitalis lanata PE=1 SV=1"	gi|567881085|ref|XP_006433101.1| hypothetical protein CICLE_v10001374mg [Citrus clementina]	134.99	129.12	172.14	64.4	74.89	73.57	70.9533	145.417	0.487931	9.0019e-08	1.15104e-05	DOWN
contig_29624	1603	sp|Q9M0G2|C3H49_ARATH Zinc finger CCCH domain-containing protein 49 OS=Arabidopsis thaliana GN=At4g29190 PE=2 SV=1	gi|508783314|gb|EOY30570.1| "Zinc finger C-x8-C-x5-C-x3-H type family protein, putative [Theobroma cacao]"	29.21	33.21	18.37	1.21	0.84	0.46	0.836667	26.93	0.0310682	7.76861e-08	9.99646e-06	DOWN
contig_29708	975	-	gi|460385936|ref|XP_004238656.1| PREDICTED: uncharacterized protein LOC101248673 [Solanum lycopersicum]	4.7	70.39	26.59	5.2	4.45	3.01	4.22	33.8933	0.124508	1.03913e-06	0.000110099	DOWN
contig_30	1397	sp|Q7XTT4|NUCL2_ORYSJ Nucleolin 2 OS=Oryza sativa subsp. japonica GN=Os04g0620700 PE=2 SV=2	gi|508707243|gb|EOX99139.1| Nucleolin like 2 isoform 2 [Theobroma cacao]	330.28	321.74	297.95	143.62	163.76	124.22	143.867	316.657	0.45433	2.96695e-17	9.55058e-15	DOWN
contig_3006	1780	sp|Q9SJW9|CDT1A_ARATH "CDT1-like protein a, chloroplastic OS=Arabidopsis thaliana GN=CDT1A PE=1 SV=1"	gi|565369846|ref|XP_006351544.1| "PREDICTED: CDT1-like protein a, chloroplastic-like isoform X2 [Solanum tuberosum]"	46.9	37.07	41.16	9.53	13.11	9.85	10.83	41.71	0.25965	1.14793e-05	0.000948635	DOWN
contig_301	387	sp|Q9XHE4|RL37A_GOSHI 60S ribosomal protein L37a OS=Gossypium hirsutum GN=RPL37A PE=3 SV=1	gi|462405499|gb|EMJ10963.1| hypothetical protein PRUPE_ppa013350mg [Prunus persica]	1061.23	825.83	1043.28	468.44	440.37	518.26	475.69	976.78	0.486998	1.19714e-43	1.41149e-40	DOWN
contig_30134	487	-	gi|582986713|gb|AHI48499.1| multidrug and toxic extrusion transporter [Vaccinium corymbosum]	87.16	203.95	149.03	14.24	23.8	15.49	17.8433	146.713	0.12162	2.8222e-27	1.79978e-24	DOWN
contig_30361	462	sp|Q9SRE6|CML38_ARATH Calcium-binding protein CML38 OS=Arabidopsis thaliana GN=CML38 PE=2 SV=1	gi|225425806|ref|XP_002264785.1| PREDICTED: probable calcium-binding protein CML31 [Vitis vinifera]	1.78	26.88	29.43	0.85	0	0.32	0.39	19.3633	0.0201412	8.44863e-06	0.000724154	DOWN
contig_3041	3147	sp|Q9T041|MAPT_ARATH Microtubule-associated protein TORTIFOLIA1 OS=Arabidopsis thaliana GN=TOR1 PE=1 SV=2	gi|565374421|ref|XP_006353762.1| PREDICTED: microtubule-associated protein TORTIFOLIA1-like [Solanum tuberosum]	49.22	32.97	44.57	7.77	10.1	11.56	9.81	42.2533	0.232171	2.69109e-06	0.000259137	DOWN
contig_313	824	sp|Q9FEF8|MD36B_ARATH Probable mediator of RNA polymerase II transcription subunit 36b OS=Arabidopsis thaliana GN=MED36B PE=1 SV=1	gi|90265703|dbj|BAE91898.1| tobacco fibrillarin homolog [Nicotiana tabacum]	303.95	258.55	285.93	111.16	122.26	108.58	114	282.81	0.403097	6.52679e-19	2.42419e-16	DOWN
contig_314	462	sp|Q9FEF8|MD36B_ARATH Probable mediator of RNA polymerase II transcription subunit 36b OS=Arabidopsis thaliana GN=MED36B PE=1 SV=1	gi|462395758|gb|EMJ01557.1| hypothetical protein PRUPE_ppa010543mg [Prunus persica]	414.46	297.37	294.34	100.41	102.16	97.23	99.9333	335.39	0.297962	1.60017e-32	1.27759e-29	DOWN
contig_3184	1766	-	gi|357436101|ref|XP_003588326.1| ATP synthase subunit alpha [Medicago truncatula]	142.28	71.99	95.39	39.41	40.5	27.74	35.8833	103.22	0.347639	2.5429e-09	4.24088e-07	DOWN
contig_31917	671	sp|Q39644|LEA5_CITSI Late embryogenesis abundant protein Lea5 OS=Citrus sinensis GN=LEA5 PE=2 SV=1	gi|1370589|emb|CAA66948.1| protein induced upon tuberization [Solanum demissum]	11.48	76.32	59.45	14.43	8.44	9.85	10.9067	49.0833	0.222207	2.14263e-07	2.55598e-05	DOWN
contig_31939	304	sp|O81900|DYT1_ARATH Transcription factor DYSFUNCTIONAL TAPETUM 1 OS=Arabidopsis thaliana GN=DYT1 PE=2 SV=1	gi|359496236|ref|XP_003635187.1| PREDICTED: transcription factor DYSFUNCTIONAL TAPETUM 1-like [Vitis vinifera]	6.95	26.88	31.98	0.5	0	0.57	0.356667	21.9367	0.0162589	2.22939e-06	0.000219258	DOWN
contig_3200	1359	sp|Q6Y657|RIR2B_ARATH Putative ribonucleoside-diphosphate reductase small chain B OS=Arabidopsis thaliana GN=RNR2B PE=5 SV=1	gi|567886480|ref|XP_006435762.1| hypothetical protein CICLE_v10032088mg [Citrus clementina]	87.16	102.05	131.66	45.73	45.34	47.32	46.13	106.957	0.431296	4.27504e-07	4.87057e-05	DOWN
contig_3205	362	-	-	33.49	14.15	42.93	1.95	2.21	7.96	4.04	30.19	0.133819	5.77477e-06	0.000514995	DOWN
contig_32170	1369	-	gi|527208305|gb|EPS73325.1| hypothetical protein M569_01439 [Genlisea aurea]	3.84	52.13	33.23	5.59	3.78	4.5	4.62333	29.7333	0.155493	1.01542e-05	0.000855877	DOWN
contig_32380	1215	sp|Q9LN86|DRE1F_ARATH Dehydration-responsive element-binding protein 1F OS=Arabidopsis thaliana GN=DREB1F PE=2 SV=1	gi|326558833|gb|ADZ95598.1| C-repeat binding facor [Fraxinus americana]	9.58	26.36	43.49	4.46	0.1	0.62	1.72667	26.4767	0.0652147	6.33311e-07	6.99526e-05	DOWN
contig_32417	1600	sp|O04203|HSPR2_ARATH Nematode resistance protein-like HSPRO2 OS=Arabidopsis thaliana GN=HSPRO2 PE=1 SV=1	gi|401834491|gb|AFQ23178.1| HSPRO [Nicotiana attenuata]	3.67	78.02	57.17	10	9.06	10.5	9.85333	46.2867	0.212876	3.47771e-07	4.00265e-05	DOWN
contig_327	699	sp|Q70Z18|NAP1B_TOBAC Nucleosome assembly protein 1;2 OS=Nicotiana tabacum GN=NAP1;2 PE=1 SV=1	gi|225444889|ref|XP_002281573.1| PREDICTED: nucleosome assembly protein 1-like 1-like [Vitis vinifera]	101.88	76.42	107.02	24.96	50.78	46.18	40.64	95.1067	0.42731	8.49377e-07	9.2014e-05	DOWN
contig_33031	1354	-	gi|527187433|gb|EPS59955.1| hypothetical protein M569_14851 [Genlisea aurea]	6.34	87.03	98.32	5.26	6.47	7.29	6.34	63.8967	0.0992227	4.22364e-13	1.05485e-10	DOWN
contig_3325	4158	sp|Q9FJL0|SMC4_ARATH Structural maintenance of chromosomes protein 4 OS=Arabidopsis thaliana GN=SMC4 PE=2 SV=1	gi|508711567|gb|EOY03464.1| Structural maintenance of chromosome 3 isoform 1 [Theobroma cacao]	74.18	55.39	69.54	18.08	26.49	24.39	22.9867	66.37	0.346341	1.34513e-06	0.000138893	DOWN
contig_3327	896	sp|O80929|RL361_ARATH 60S ribosomal protein L36-1 OS=Arabidopsis thaliana GN=RPL36A PE=2 SV=1	gi|508704079|gb|EOX95975.1| "Ribosomal protein L36e family protein isoform 2, partial [Theobroma cacao]"	368.57	316.57	311.34	153.72	181.07	145.65	160.147	332.16	0.482137	3.86525e-16	1.17696e-13	DOWN
contig_3337	982	sp|Q9C566|CYP40_ARATH Peptidyl-prolyl cis-trans isomerase CYP40 OS=Arabidopsis thaliana GN=CYP40 PE=2 SV=1	gi|460369907|ref|XP_004230798.1| PREDICTED: peptidyl-prolyl cis-trans isomerase CYP40-like [Solanum lycopersicum]	152.53	118.3	126.9	42.59	38.79	41.39	40.9233	132.577	0.308677	2.66575e-13	6.8258e-11	DOWN
contig_3377	913	sp|Q03211|PEXLP_TOBAC Pistil-specific extensin-like protein OS=Nicotiana tabacum PE=2 SV=1	gi|460374183|ref|XP_004232891.1| PREDICTED: uncharacterized protein LOC101253856 [Solanum lycopersicum]	826.62	683.12	829.89	529.99	241.78	375.09	382.287	779.877	0.490189	1.2255e-34	1.04423e-31	DOWN
contig_3385	391	sp|Q1S9I9|H2B1_MEDTR Probable histone H2B.1 OS=Medicago truncatula PE=1 SV=3	gi|357472693|ref|XP_003606631.1| Histone H2B [Medicago truncatula]	810.56	467.29	501.22	259.33	323.8	241.47	274.867	593.023	0.463501	5.58982e-30	4.07768e-27	DOWN
contig_3387	355	sp|Q76MV0|H32_TOBAC Histone H3.2 OS=Nicotiana tabacum GN=B34 PE=1 SV=1	gi|296081166|emb|CBI18192.3| unnamed protein product [Vitis vinifera]	225.1	160.6	191.38	39.36	54.42	75.94	56.5733	192.36	0.294101	1.57145e-19	6.24871e-17	DOWN
contig_34	2188	sp|Q8RXK2|SDN3_ARATH Small RNA degrading nuclease 3 OS=Arabidopsis thaliana GN=SDN3 PE=1 SV=1	gi|565343920|ref|XP_006339069.1| PREDICTED: small RNA degrading nuclease 3-like [Solanum tuberosum]	139.65	82.3	119.69	44.98	43.81	56.3	48.3633	113.88	0.424687	1.04862e-07	1.32249e-05	DOWN
contig_34103	2491	sp|Q9SKB2|SBIR1_ARATH Leucine-rich repeat receptor-like serine/threonine/tyrosine-protein kinase SOBIR1 OS=Arabidopsis thaliana GN=SOBIR1 PE=1 SV=1	gi|565369623|ref|XP_006351434.1| PREDICTED: leucine-rich repeat receptor-like serine/threonine/tyrosine-protein kinase SOBIR1-like [Solanum tuberosum]	3.86	52.34	39.6	7.02	4.87	4.48	5.45667	31.9333	0.170877	1.13372e-05	0.000945368	DOWN
contig_3454	2766	sp|F4I2H7|TPX2_ARATH Protein TPX2 OS=Arabidopsis thaliana GN=TPX2 PE=1 SV=1	gi|565401640|ref|XP_006366305.1| PREDICTED: protein TPX2-like isoform X2 [Solanum tuberosum]	79.98	59.23	67.97	25.13	22.71	25.94	24.5933	69.06	0.356115	1.54488e-06	0.000157435	DOWN
contig_34825	1489	sp|Q9M0B6|GAE1_ARATH UDP-glucuronate 4-epimerase 1 OS=Arabidopsis thaliana GN=GAE1 PE=1 SV=1	gi|587906850|gb|EXB94890.1| UDP-glucuronate 4-epimerase 1 [Morus notabilis]	9.41	134.67	96.72	11.89	13.65	12.83	12.79	80.2667	0.159344	7.39592e-14	1.96317e-11	DOWN
contig_3485	1463	sp|Q8LAL2|IAA26_ARATH Auxin-responsive protein IAA26 OS=Arabidopsis thaliana GN=IAA26 PE=1 SV=2	gi|462411741|gb|EMJ16790.1| hypothetical protein PRUPE_ppa007663mg [Prunus persica]	184.23	149.82	134.36	28.63	30.42	56.46	38.5033	156.137	0.2466	6.82138e-19	2.52436e-16	DOWN
contig_3500	2083	-	gi|225446789|ref|XP_002283205.1| PREDICTED: uncharacterized protein LOC100247266 [Vitis vinifera]	60.75	44.28	56.18	13.49	17.67	17.98	16.38	53.7367	0.30482	6.89912e-06	0.00060151	DOWN
contig_3557	685	-	gi|225431760|ref|XP_002270507.1| PREDICTED: uncharacterized protein LOC100261891 [Vitis vinifera]	33.16	31.61	30.26	3.83	4.51	9.22	5.85333	31.6767	0.184784	1.13372e-05	0.000945368	DOWN
contig_3560	1782	sp|Q9FXW4|C80B2_COPJA Probable (S)-N-methylcoclaurine 3'-hydroxylase isozyme 2 OS=Coptis japonica GN=CYP80B2 PE=2 SV=1	gi|587947841|gb|EXC34118.1| (S)-N-methylcoclaurine 3'-hydroxylase isozyme 2 [Morus notabilis]	9.07	26.28	30.83	0	0	0	1e-05	22.06	4.53309e-07	1.14238e-06	0.000120286	DOWN
contig_3563	1009	sp|Q9SJ52|YLS9_ARATH Protein YLS9 OS=Arabidopsis thaliana GN=YLS9 PE=2 SV=1	gi|42557351|dbj|BAD11071.1| hin1 like protein [Capsicum chinense]	48.11	155.55	74.26	27.36	30.71	37.68	31.9167	92.64	0.344524	1.45895e-08	2.13778e-06	DOWN
contig_3618	526	-	gi|224092580|ref|XP_002334885.1| predicted protein [Populus trichocarpa]	82.13	155.07	126.35	73.48	44.28	55.17	57.6433	121.183	0.47567	6.55174e-07	7.22102e-05	DOWN
contig_362	604	-	gi|565367314|ref|XP_006350317.1| PREDICTED: uncharacterized protein At4g13230-like [Solanum tuberosum]	3065.53	3049.29	3365.48	206.91	246.83	375.45	276.397	3160.1	0.0874645	0	0	DOWN
contig_36297	501	sp|P10538|AMYB_SOYBN Beta-amylase OS=Glycine max GN=BMY1 PE=1 SV=3	gi|169913|gb|AAA33941.1| beta-amylase [Glycine max]	26.96	83.23	165.12	17.3	6.31	40.53	21.38	91.77	0.232974	5.59773e-12	1.26696e-09	DOWN
contig_3660	1809	sp|Q6USK1|GERS_OCIBA "Geraniol synthase, chloroplastic OS=Ocimum basilicum GN=GES PE=1 SV=1"	gi|385211784|gb|AFI47926.1| geraniol synthase 1 [Olea europaea]	101.54	73.31	51.19	10.43	7.22	3.6	7.08333	75.3467	0.0940099	1.61625e-15	4.7229e-13	DOWN
contig_3679	1127	sp|Q9FNQ2|E13L2_ARATH "Glucan endo-1,3-beta-glucosidase-like protein 2 OS=Arabidopsis thaliana GN=At5g61130 PE=1 SV=1"	gi|225457225|ref|XP_002284112.1| "PREDICTED: glucan endo-1,3-beta-glucosidase-like protein 3 [Vitis vinifera]"	105.41	132	88.19	12.45	12.36	23.16	15.99	108.533	0.147328	5.4272e-19	2.04575e-16	DOWN
contig_3720	469	sp|P62786|H42_WHEAT Histone H4 variant TH091 OS=Triticum aestivum PE=3 SV=2	gi|195617694|gb|ACG30677.1| histone H4 [Zea mays]	339.68	193.68	317.54	73.59	112.7	133.52	106.603	283.633	0.375849	6.42085e-21	2.90652e-18	DOWN
contig_3738	1467	-	gi|356495639|ref|XP_003516682.1| PREDICTED: uncharacterized protein LOC100807274 isoform X1 [Glycine max]	84.96	5.42	7.66	0.3	2.4	6.15	2.95	32.68	0.0902693	8.68173e-08	1.11291e-05	DOWN
contig_3837	1039	sp|Q18786|SMD2_CAEEL Probable small nuclear ribonucleoprotein Sm D2 OS=Caenorhabditis elegans GN=snr-4 PE=1 SV=1	gi|224068340|ref|XP_002302713.1| small nuclear ribonucleoprotein D2 [Populus trichocarpa]	191.32	148.79	177.81	78.38	81.87	71.38	77.21	172.64	0.447231	3.68669e-10	6.78444e-08	DOWN
contig_38683	348	-	-	10.92	57.86	38.82	2.48	7	4.21	4.56333	35.8667	0.12723	3.25805e-07	3.77123e-05	DOWN
contig_388	550	sp|P51414|RL261_ARATH 60S ribosomal protein L26-1 OS=Arabidopsis thaliana GN=RPL26A PE=2 SV=2	gi|508717912|gb|EOY09809.1| Translation protein SH3-like family protein [Theobroma cacao]	357.91	271.18	367.25	100.79	150.04	182.62	144.483	332.113	0.435042	2.17977e-19	8.53375e-17	DOWN
contig_3921	971	sp|P09520|MVP_FMVD Movement protein OS=Figwort mosaic virus (strain DxS) GN=ORF I PE=3 SV=1	gi|242072644|ref|XP_002446258.1| hypothetical protein SORBIDRAFT_06g011320 [Sorghum bicolor]	197.21	30.99	21.72	3.85	3.68	44.43	17.32	83.3067	0.207907	5.32252e-12	1.21279e-09	DOWN
contig_3948	1183	sp|O22468|MSI2_ARATH WD-40 repeat-containing protein MSI2 OS=Arabidopsis thaliana GN=MSI2 PE=2 SV=1	gi|460370405|ref|XP_004231043.1| PREDICTED: WD-40 repeat-containing protein MSI2-like [Solanum lycopersicum]	122.79	105.01	102.61	27.63	35.05	30.4	31.0267	110.137	0.281711	5.78693e-12	1.30687e-09	DOWN
contig_39549	1073	-	gi|460384186|ref|XP_004237794.1| PREDICTED: uncharacterized protein LOC101243886 [Solanum lycopersicum]	5.67	73.4	87.77	4.17	9.75	5.29	6.40333	55.6133	0.11514	4.95298e-11	9.94499e-09	DOWN
contig_3960	1841	sp|O04658|NOP5A_ARATH Probable nucleolar protein 5-1 OS=Arabidopsis thaliana GN=NOP5-1 PE=2 SV=2	gi|565392990|ref|XP_006362168.1| PREDICTED: probable nucleolar protein 5-2-like isoform X1 [Solanum tuberosum]	224.71	164.66	180.93	66.51	80.93	76.6	74.68	190.1	0.392846	1.11513e-13	2.92176e-11	DOWN
contig_399	3521	sp|Q9LF79|ACA8_ARATH "Calcium-transporting ATPase 8, plasma membrane-type OS=Arabidopsis thaliana GN=ACA8 PE=1 SV=1"	gi|527198955|gb|EPS66913.1| "hypothetical protein M569_07863, partial [Genlisea aurea]"	184.21	214.88	193.26	50.12	38.19	58.42	48.91	197.45	0.247708	1.31191e-23	7.03834e-21	DOWN
contig_39973	766	-	gi|255639376|gb|ACU19984.1| unknown [Glycine max]	0.77	29.72	27.76	0.46	0.86	1.55	0.956667	19.4167	0.0492704	8.44863e-06	0.000724154	DOWN
contig_4148	543	sp|Q84TF0|AKRCA_ARATH Aldo-keto reductase family 4 member C10 OS=Arabidopsis thaliana GN=AKR4C10 PE=1 SV=1	gi|255578001|ref|XP_002529872.1| "aldo-keto reductase, putative [Ricinus communis]"	123.74	136.06	94.16	49.94	56.06	62.94	56.3133	117.987	0.477286	1.49071e-06	0.000152682	DOWN
contig_41490	1464	sp|Q96MB7|HARB1_HUMAN Putative nuclease HARBI1 OS=Homo sapiens GN=HARBI1 PE=1 SV=1	gi|565350755|ref|XP_006342328.1| PREDICTED: uncharacterized protein LOC102590956 [Solanum tuberosum]	0.85	147.03	84.95	0.37	0.42	0.75	0.513333	77.61	0.00661427	4.53576e-23	2.33461e-20	DOWN
contig_4188	2212	sp|Q9ZVJ3|MA655_ARATH 65-kDa microtubule-associated protein 5 OS=Arabidopsis thaliana GN=MAP65-5 PE=1 SV=2	gi|565361882|ref|XP_006347681.1| PREDICTED: 65-kDa microtubule-associated protein 5-like [Solanum tuberosum]	51.36	39.47	47.75	10.26	14.05	13.01	12.44	46.1933	0.269303	6.30956e-06	0.000553919	DOWN
contig_4194	1381	sp|Q9N1Q0|RSMB_MACEU Small nuclear ribonucleoprotein-associated protein B' OS=Macropus eugenii GN=SNRPB PE=2 SV=1	gi|460368158|ref|XP_004229936.1| PREDICTED: small nuclear ribonucleoprotein-associated protein B'-like [Solanum lycopersicum]	171.83	195.65	151.15	90.87	79.78	76.69	82.4467	172.877	0.47691	4.14374e-09	6.67993e-07	DOWN
contig_4231	2183	sp|O23826|K125_TOBAC 125 kDa kinesin-related protein OS=Nicotiana tabacum GN=TKRP125 PE=1 SV=1	gi|224091967|ref|XP_002309420.1| hypothetical protein POPTR_0006s22720g [Populus trichocarpa]	61.4	49.66	54.36	15.95	16.71	18.82	17.16	55.14	0.311208	3.94269e-06	0.00036543	DOWN
contig_4238	1864	sp|Q9SX03|MCM33_MAIZE DNA replication licensing factor MCM3 homolog 3 OS=Zea mays GN=ROA3 PE=2 SV=1	gi|527203844|gb|EPS70184.1| hypothetical protein M569_04577 [Genlisea aurea]	117.63	81.12	94.39	23.96	30.29	29.43	27.8933	97.7133	0.285461	7.52459e-11	1.49604e-08	DOWN
contig_42381	1189	sp|O80450|TGT3B_ARATH Trihelix transcription factor GT-3b OS=Arabidopsis thaliana GN=GT-3B PE=1 SV=1	gi|561013406|gb|ESW12267.1| hypothetical protein PHAVU_008G098300g [Phaseolus vulgaris]	17.9	19.75	25.03	0.56	0.31	0.52	0.463333	20.8933	0.0221761	4.34374e-06	0.000398955	DOWN
contig_4265	1733	sp|P20664|PRI1_MOUSE DNA primase small subunit OS=Mus musculus GN=Prim1 PE=1 SV=1	gi|565353921|ref|XP_006343867.1| PREDICTED: DNA primase small subunit-like [Solanum tuberosum]	91.88	47.38	41.98	12.95	16.71	16.14	15.2667	60.4133	0.252704	7.41898e-08	9.55871e-06	DOWN
contig_4279	963	-	gi|565399421|ref|XP_006365250.1| PREDICTED: uncharacterized protein LOC102583379 [Solanum tuberosum]	101.56	203.86	127.23	22.35	26.79	30.64	26.5933	144.217	0.184398	9.57823e-22	4.60291e-19	DOWN
contig_4281	1215	-	gi|460378361|ref|XP_004234941.1| PREDICTED: uncharacterized protein LOC101250380 [Solanum lycopersicum]	290.59	367.91	314.57	88.66	78.08	99.2	88.6467	324.357	0.2733	2.24784e-34	1.88369e-31	DOWN
contig_4284	1365	sp|Q8L9Y0|SCP25_ARATH Serine carboxypeptidase-like 25 OS=Arabidopsis thaliana GN=SCPL25 PE=2 SV=2	gi|460372700|ref|XP_004232164.1| PREDICTED: serine carboxypeptidase-like 25-like [Solanum lycopersicum]	50.28	32.02	41.25	11.29	9.38	12.1	10.9233	41.1833	0.265237	1.14793e-05	0.000948635	DOWN
contig_4323	1173	-	-	4.42	72.15	0.62	0.09	0.11	0	0.0666667	25.73	0.00259101	1.52412e-07	1.87098e-05	DOWN
contig_4326	525	sp|Q9AYP4|RS10_ORYSJ 40S ribosomal protein S10 OS=Oryza sativa subsp. japonica GN=RPS10 PE=2 SV=2	gi|527192661|gb|EPS62993.1| "hypothetical protein M569_11795, partial [Genlisea aurea]"	168.34	125.74	188.12	72.6	81.73	83.59	79.3067	160.733	0.493405	4.62162e-08	6.20692e-06	DOWN
contig_444	1838	sp|Q9LSQ4|GH36_ARATH Indole-3-acetic acid-amido synthetase GH3.6 OS=Arabidopsis thaliana GN=GH3.6 PE=1 SV=1	gi|255586158|ref|XP_002533739.1| "Indole-3-acetic acid-amido synthetase GH3.6, putative [Ricinus communis]"	55.28	24.05	45.65	6.22	9.33	8.8	8.11667	41.66	0.194831	1.59334e-06	0.000162047	DOWN
contig_45407	1147	sp|Q84LF0|5EAS2_NICAT 5-epi-aristolochene synthase 2 OS=Nicotiana attenuata PE=1 SV=1	gi|75241167|sp|Q84LF0.1|5EAS2_NICAT RecName: Full=5-epi-aristolochene synthase 2; Short=NaEAS37	0.98	63.88	75.15	0.29	0.55	0.22	0.353333	46.67	0.00757089	9.23455e-14	2.43212e-11	DOWN
contig_4603	701	sp|Q9M060|IF62_ARATH Eukaryotic translation initiation factor 6-2 OS=Arabidopsis thaliana GN=EIF6-2 PE=2 SV=1	gi|568825493|ref|XP_006467112.1| PREDICTED: eukaryotic translation initiation factor 6-2-like [Citrus sinensis]	94.04	93.47	123.62	35.2	45.01	55.19	45.1333	103.71	0.435188	7.22534e-07	7.90329e-05	DOWN
contig_4621	1425	sp|O22347|TBA1_ELEIN Tubulin alpha-1 chain OS=Eleusine indica GN=TUBA1 PE=1 SV=1	gi|386870485|gb|AFJ42573.1| alpha-tubulin [Sesamum indicum]	543.63	518.59	518.06	237.18	234.04	274.19	248.47	526.76	0.471695	8.53982e-26	5.06386e-23	DOWN
contig_4642	2019	sp|Q8VYZ0|ORTH2_ARATH E3 ubiquitin-protein ligase ORTHRUS 2 OS=Arabidopsis thaliana GN=ORTH2 PE=1 SV=1	gi|225425270|ref|XP_002267902.1| PREDICTED: E3 ubiquitin-protein ligase ORTHRUS 2-like [Vitis vinifera]	100.49	106.83	126.18	26.39	37.92	34.18	32.83	111.167	0.295322	5.37545e-12	1.21937e-09	DOWN
contig_4747	553	sp|Q9LX29|ACR4_ARATH Serine/threonine-protein kinase-like protein ACR4 OS=Arabidopsis thaliana GN=ACR4 PE=1 SV=1	gi|225446643|ref|XP_002281166.1| PREDICTED: serine/threonine-protein kinase PBS1 isoform 1 [Vitis vinifera]	55.94	37.96	56.71	13.27	13.96	15.75	14.3267	50.2033	0.285373	5.38194e-06	0.000483793	DOWN
contig_48521	424	-	gi|224104907|ref|XP_002313615.1| harpin-induced family protein [Populus trichocarpa]	2.39	56.76	29.18	4.1	3.2	6.42	4.57333	29.4433	0.155327	1.01542e-05	0.000855877	DOWN
contig_4868	1848	sp|O04658|NOP5A_ARATH Probable nucleolar protein 5-1 OS=Arabidopsis thaliana GN=NOP5-1 PE=2 SV=2	gi|359487861|ref|XP_002273273.2| PREDICTED: probable nucleolar protein 5-2-like [Vitis vinifera]	201.05	141.94	182.57	58.32	66.54	79.96	68.2733	175.187	0.389718	8.64058e-13	2.08604e-10	DOWN
contig_490	1472	sp|Q39601|SSRP1_CATRO FACT complex subunit SSRP1 OS=Catharanthus roseus GN=SSRP1 PE=2 SV=1	gi|568857999|ref|XP_006482545.1| PREDICTED: FACT complex subunit SSRP1-like [Citrus sinensis]	104.14	83.51	93.23	24.16	34.12	29.41	29.23	93.6267	0.312197	2.21644e-09	3.73948e-07	DOWN
contig_4901	1347	sp|P34801|CCN2_ANTMA G2/mitotic-specific cyclin-2 OS=Antirrhinum majus PE=2 SV=1	gi|460365172|ref|XP_004228478.1| PREDICTED: G2/mitotic-specific cyclin-2-like [Solanum lycopersicum]	153.72	133.98	152.66	46.27	39.95	54.69	46.97	146.787	0.319988	6.0219e-14	1.60686e-11	DOWN
contig_4902	1387	sp|P34801|CCN2_ANTMA G2/mitotic-specific cyclin-2 OS=Antirrhinum majus PE=2 SV=1	gi|460365172|ref|XP_004228478.1| PREDICTED: G2/mitotic-specific cyclin-2-like [Solanum lycopersicum]	69.23	40.27	57.04	14.73	12.07	20.32	15.7067	55.5133	0.282935	1.25967e-06	0.000131003	DOWN
contig_49360	729	-	gi|460391641|ref|XP_004241429.1| PREDICTED: uncharacterized protein LOC101257973 [Solanum lycopersicum]	20.22	86.01	129.42	20.53	19.51	17.15	19.0633	78.55	0.24269	4.85436e-10	8.80541e-08	DOWN
contig_4947	357	sp|P08927|RUBB_PEA "RuBisCO large subunit-binding protein subunit beta, chloroplastic OS=Pisum sativum PE=1 SV=2"	gi|553036|gb|AAA32725.1| "60-kDa chaperonin-60 beta-polypeptide, partial [Arabidopsis thaliana]"	103.89	0	0	0.8	0	0.45	0.416667	34.63	0.012032	3.41947e-10	6.35032e-08	DOWN
contig_4985	1295	sp|Q8R116|NOTUM_MOUSE Protein notum homolog OS=Mus musculus GN=Notum PE=2 SV=2	gi|508719890|gb|EOY11787.1| Pectinacetylesterase family protein [Theobroma cacao]	99.33	137.22	65.46	35.34	42.28	32.52	36.7133	100.67	0.36469	1.68044e-08	2.44817e-06	DOWN
contig_5082	2631	sp|F4HQD4|HSP7P_ARATH Heat shock 70 kDa protein 15 OS=Arabidopsis thaliana GN=HSP70-15 PE=2 SV=1	gi|460413943|ref|XP_004252334.1| PREDICTED: heat shock 70 kDa protein 15-like [Solanum lycopersicum]	83.86	67.47	93.76	31.63	18.85	33.41	27.9633	81.6967	0.342282	8.5149e-08	1.0929e-05	DOWN
contig_50858	460	sp|Q9LW49|ERF4_NICSY Ethylene-responsive transcription factor 4 OS=Nicotiana sylvestris GN=ERF4 PE=2 SV=1	gi|502078014|ref|XP_004485813.1| PREDICTED: ethylene-responsive transcription factor 4-like [Cicer arietinum]	3.94	59.67	92.17	3.12	2.88	4.49	3.49667	51.9267	0.0673386	3.4724e-12	7.94796e-10	DOWN
contig_5112	1106	sp|Q00451|PRF1_SOLLC 36.4 kDa proline-rich protein OS=Solanum lycopersicum GN=TPRP-F1 PE=2 SV=1	gi|460412689|ref|XP_004251730.1| PREDICTED: uncharacterized protein LOC101261588 [Solanum lycopersicum]	246.57	439.04	251.61	50.3	28.3	11.25	29.95	312.407	0.0958686	1.24579e-62	2.47687e-59	DOWN
contig_51510	914	sp|Q9FMS6|CAF1K_ARATH Probable CCR4-associated factor 1 homolog 11 OS=Arabidopsis thaliana GN=CAF1-11 PE=2 SV=1	gi|225464848|ref|XP_002271636.1| PREDICTED: probable CCR4-associated factor 1 homolog 9-like [Vitis vinifera]	3.15	93.71	35.01	6.86	7.88	6.61	7.11667	43.9567	0.161902	1.76978e-07	2.14144e-05	DOWN
contig_517	894	sp|Q9FGQ6|EB1C_ARATH Microtubule-associated protein RP/EB family member 1C OS=Arabidopsis thaliana GN=EB1C PE=1 SV=1	gi|229890018|dbj|BAH58382.1| AtEB1c-like protein [Nicotiana tabacum]	95.38	93.37	106.85	22.36	33.16	35.48	30.3333	98.5333	0.307848	5.41619e-10	9.77208e-08	DOWN
contig_522	734	sp|Q1S9I9|H2B1_MEDTR Probable histone H2B.1 OS=Medicago truncatula PE=1 SV=3	gi|357472693|ref|XP_003606631.1| Histone H2B [Medicago truncatula]	1197.37	763.23	1211.87	266.37	417.61	566.63	416.87	1057.49	0.394207	5.51287e-69	1.14081e-65	DOWN
contig_5228	433	-	gi|567882045|ref|XP_006433581.1| hypothetical protein CICLE_v10002603mg [Citrus clementina]	70.42	73.39	66.12	32.7	25.62	23.94	27.42	69.9767	0.391845	1.04624e-05	0.000877471	DOWN
contig_5231	689	sp|K7WDL7|IRIS_CATRO Iridoid synthase OS=Catharanthus roseus PE=1 SV=1	gi|510508959|sp|K7WDL7.1|IRIS_CATRO RecName: Full=Iridoid synthase	97.27	58.47	95.94	18.13	17.43	18.26	17.94	83.8933	0.213843	5.32252e-12	1.21279e-09	DOWN
contig_5243	1905	sp|A5YVF1|SGS3_SOLLC Protein SUPPRESSOR OF GENE SILENCING 3 OS=Solanum lycopersicum GN=SGS3 PE=1 SV=1	gi|225463205|ref|XP_002267929.1| PREDICTED: protein SUPPRESSOR OF GENE SILENCING 3-like [Vitis vinifera]	260.41	209.14	219.95	91.53	106.37	106.75	101.55	229.833	0.441842	2.05306e-13	5.28365e-11	DOWN
contig_5279	777	sp|O23095|RLA12_ARATH 60S acidic ribosomal protein P1-2 OS=Arabidopsis thaliana GN=RPP1B PE=1 SV=2	gi|168040264|ref|XP_001772615.1| predicted protein [Physcomitrella patens]	540.6	389.63	530.88	155.26	231.06	228.24	204.853	487.037	0.420612	1.28009e-29	9.20556e-27	DOWN
contig_53384	657	sp|Q9LW49|ERF4_NICSY Ethylene-responsive transcription factor 4 OS=Nicotiana sylvestris GN=ERF4 PE=2 SV=1	gi|565404768|ref|XP_006367798.1| PREDICTED: ethylene-responsive transcription factor 4-like [Solanum tuberosum]	2.54	69.3	38.31	3.65	4.12	3.09	3.62	36.7167	0.0985928	3.95158e-08	5.40733e-06	DOWN
contig_536	1806	sp|Q6SYB9|METK2_TOBAC S-adenosylmethionine synthase 2 OS=Nicotiana tabacum GN=SAMS2 PE=1 SV=1	gi|75292099|sp|Q6SYB9.1|METK2_TOBAC RecName: Full=S-adenosylmethionine synthase 2; Short=AdoMet synthase 2; AltName: Full=Methionine adenosyltransferase 2; Short=MAT 2	422.12	285.42	337.74	180.78	140	156.91	159.23	348.427	0.456997	1.37455e-18	4.94242e-16	DOWN
contig_54062	1309	sp|Q8S8P5|WRK33_ARATH Probable WRKY transcription factor 33 OS=Arabidopsis thaliana GN=WRKY33 PE=1 SV=2	gi|283131246|dbj|BAI63295.1| double WRKY type transfactor [Nicotiana benthamiana]	3.18	50.85	53.66	2.26	2.84	1.8	2.3	35.8967	0.0640728	1.31879e-08	1.93801e-06	DOWN
contig_541	1172	sp|Q01899|HSP7M_PHAVU "Heat shock 70 kDa protein, mitochondrial OS=Phaseolus vulgaris PE=1 SV=1"	gi|296088081|emb|CBI35440.3| unnamed protein product [Vitis vinifera]	135.16	113.5	132.23	47.71	54.68	48.72	50.37	126.963	0.396729	2.81589e-09	4.65026e-07	DOWN
contig_54320	841	sp|Q9SRE6|CML38_ARATH Calcium-binding protein CML38 OS=Arabidopsis thaliana GN=CML38 PE=2 SV=1	gi|408690798|gb|AFU81780.1| regulator of gene silencing [Nicotiana benthamiana]	1.04	82.27	80.94	0.27	0.62	0.46	0.45	54.75	0.00821918	3.7341e-16	1.14045e-13	DOWN
contig_5445	1323	sp|O04153|CALR3_ARATH Calreticulin-3 OS=Arabidopsis thaliana GN=CRT3 PE=2 SV=2	gi|462400869|gb|EMJ06426.1| hypothetical protein PRUPE_ppa006001mg [Prunus persica]	34.99	32.88	10.43	1.82	0.19	5.45	2.48667	26.1	0.0952746	3.53621e-06	0.000332929	DOWN
contig_5447	1000	sp|Q9LKA4|UBA2C_ARATH UBP1-associated protein 2C OS=Arabidopsis thaliana GN=UBA2C PE=2 SV=1	gi|460371443|ref|XP_004231546.1| PREDICTED: polyadenylate-binding protein 4-like isoform 1 [Solanum lycopersicum]	131.72	130.22	151.24	55.38	58.35	63.7	59.1433	137.727	0.429425	8.11541e-09	1.25249e-06	DOWN
contig_54762	461	sp|O80871|P2C25_ARATH Probable protein phosphatase 2C 25 OS=Arabidopsis thaliana GN=At2g30020 PE=1 SV=1	gi|297745875|emb|CBI15931.3| unnamed protein product [Vitis vinifera]	1.78	35.42	48.57	0.85	0.32	0	0.39	28.59	0.0136411	2.01178e-08	2.87716e-06	DOWN
contig_5487	2629	sp|P93276|M030_ARATH Uncharacterized mitochondrial protein AtMg00030 OS=Arabidopsis thaliana GN=AtMg00030 PE=4 SV=1	gi|357436159|ref|XP_003588355.1| "Mitochondrial protein, putative [Medicago truncatula]"	143.1	80.85	98.26	44.63	42.42	31.06	39.37	107.403	0.366562	4.86248e-09	7.78903e-07	DOWN
contig_5511	1202	sp|P18025|TBB1_MAIZE Tubulin beta-1 chain OS=Zea mays GN=TUBB1 PE=1 SV=1	gi|565368357|ref|XP_006350813.1| PREDICTED: tubulin beta-2 chain-like [Solanum tuberosum]	230.96	214.77	255.74	75.48	80.81	99.09	85.1267	233.823	0.364064	4.39204e-18	1.50964e-15	DOWN
contig_55840	379	-	gi|460389668|ref|XP_004240472.1| PREDICTED: uncharacterized protein LOC101261523 [Solanum lycopersicum]	9.24	32.45	51	4.4	5.38	4.57	4.78333	30.8967	0.154817	5.77477e-06	0.000514995	DOWN
contig_5589	1842	sp|P35659|DEK_HUMAN Protein DEK OS=Homo sapiens GN=DEK PE=1 SV=1	gi|571457184|ref|XP_006580615.1| PREDICTED: protein DEK-like isoform X1 [Glycine max]	172.95	116.08	173.56	62.63	67.2	76.7	68.8433	154.197	0.446464	1.73211e-09	2.94685e-07	DOWN
contig_560	547	sp|O23629|H2B6_ARATH Histone H2B.6 OS=Arabidopsis thaliana GN=H2B PE=1 SV=3	gi|449450686|ref|XP_004143093.1| PREDICTED: probable histone H2B.1-like [Cucumis sativus]	1152.7	790.43	750.59	302.49	328.77	275.14	302.133	897.907	0.336486	6.69314e-73	1.44398e-69	DOWN
contig_5621	1324	sp|Q86B14|MCM6_DICDI DNA replication licensing factor mcm6 OS=Dictyostelium discoideum GN=mcm6 PE=3 SV=1	gi|147782384|emb|CAN77381.1| hypothetical protein VITISV_029723 [Vitis vinifera]	58.69	50.47	59.87	15.13	21.84	19.24	18.7367	56.3433	0.332545	5.36943e-06	0.000483525	DOWN
contig_5653	3273	sp|P55861|MCM2_XENLA DNA replication licensing factor mcm2 OS=Xenopus laevis GN=mcm2 PE=1 SV=2	gi|27529848|dbj|BAC53939.1| MCM protein-like protein [Nicotiana tabacum]	82.16	79.2	82.62	18.59	26.41	25.6	23.5333	81.3267	0.289368	3.98055e-09	6.4476e-07	DOWN
contig_5657	1580	sp|Q9SH58|MAKR2_ARATH Probable membrane-associated kinase regulator 2 OS=Arabidopsis thaliana GN=MAKR2 PE=2 SV=1	gi|225426118|ref|XP_002272569.1| PREDICTED: probable membrane-associated kinase regulator 2-like [Vitis vinifera]	45.17	34.93	50.78	4.11	4.48	7.25	5.28	43.6267	0.121027	1.28139e-08	1.89957e-06	DOWN
contig_56931	1176	-	gi|255545770|ref|XP_002513945.1| conserved hypothetical protein [Ricinus communis]	3.46	71.71	58.77	1.73	3.29	2.34	2.45333	44.6467	0.05495	4.22286e-11	8.58096e-09	DOWN
contig_5731	1143	sp|P29516|TBB8_ARATH Tubulin beta-8 chain OS=Arabidopsis thaliana GN=TUBB8 PE=2 SV=2	gi|565459478|ref|XP_006287738.1| hypothetical protein CARUB_v10000948mg [Capsella rubella]	112.51	91.18	106.82	23.35	33.44	33.89	30.2267	103.503	0.292036	5.94296e-11	1.19092e-08	DOWN
contig_5781	2456	sp|Q9FQ09|KU80_ARATH ATP-dependent DNA helicase 2 subunit KU80 OS=Arabidopsis thaliana GN=KU80 PE=1 SV=1	gi|565344674|ref|XP_006339432.1| PREDICTED: ATP-dependent DNA helicase 2 subunit KU80-like [Solanum tuberosum]	40.99	25.09	27.19	5.8	4.02	6.44	5.42	31.09	0.174333	1.13372e-05	0.000945368	DOWN
contig_58	1224	sp|Q8GZB6|SUVH4_ARATH "Histone-lysine N-methyltransferase, H3 lysine-9 specific SUVH4 OS=Arabidopsis thaliana GN=SUVH4 PE=1 SV=2"	gi|565343371|ref|XP_006338811.1| "PREDICTED: histone-lysine N-methyltransferase, H3 lysine-9 specific SUVH4-like [Solanum tuberosum]"	85.91	55.08	71.17	25.99	28.37	25.63	26.6633	70.72	0.377027	3.83564e-06	0.000357469	DOWN
contig_58099	1310	sp|Q96289|ZAT10_ARATH Zinc finger protein ZAT10 OS=Arabidopsis thaliana GN=ZAT10 PE=2 SV=1	gi|33771374|gb|AAQ54303.1| zinc finger protein PIF1 [Nicotiana benthamiana]	0.42	102.06	56.15	1.84	1.61	0.94	1.46333	52.8767	0.0276745	2.27889e-14	6.31352e-12	DOWN
contig_5817	2506	sp|Q0JF58|AGO4B_ORYSJ Protein argonaute 4B OS=Oryza sativa subsp. japonica GN=AGO4B PE=2 SV=1	gi|566150406|ref|XP_006369390.1| Argonaute 4 family protein [Populus trichocarpa]	143.87	65.51	82.37	11.11	12.16	7.68	10.3167	97.25	0.106084	1.98929e-19	7.81823e-17	DOWN
contig_5826	2465	sp|Q944A7|Y4523_ARATH Probable serine/threonine-protein kinase At4g35230 OS=Arabidopsis thaliana GN=At4g35230 PE=1 SV=1	gi|565376227|ref|XP_006354609.1| PREDICTED: probable serine/threonine-protein kinase At4g35230-like [Solanum tuberosum]	121.95	107.22	108.13	48.88	48.13	46.18	47.73	112.433	0.424518	8.68608e-08	1.11206e-05	DOWN
contig_5831	689	sp|Q0PGJ6|AKRC9_ARATH Aldo-keto reductase family 4 member C9 OS=Arabidopsis thaliana GN=AKR4C9 PE=1 SV=1	gi|567873175|ref|XP_006429177.1| hypothetical protein CICLE_v10012242mg [Citrus clementina]	111.91	71.46	99.51	32.16	45.18	28.45	35.2633	94.2933	0.373975	9.36351e-08	1.19127e-05	DOWN
contig_5887	1421	-	gi|255540949|ref|XP_002511539.1| conserved hypothetical protein [Ricinus communis]	84.11	79.39	108.08	32.06	36.23	43.42	37.2367	90.5267	0.411334	1.3934e-06	0.00014344	DOWN
contig_593	1943	sp|Q54V77|PYRG_DICDI CTP synthase OS=Dictyostelium discoideum GN=ctps PE=3 SV=1	gi|565398525|ref|XP_006364824.1| PREDICTED: CTP synthase 1-like [Solanum tuberosum]	305.16	250.31	308.81	79.25	147.81	132.66	119.907	288.093	0.416208	2.26807e-18	8.01318e-16	DOWN
contig_59756	1201	-	gi|566171839|ref|XP_006383500.1| hypothetical protein POPTR_0005s17230g [Populus trichocarpa]	3.84	178.53	116.49	3.57	6.64	8.82	6.34333	99.62	0.0636753	4.33287e-23	2.24155e-20	DOWN
contig_599	2991	sp|Q05047|C72A1_CATRO Secologanin synthase OS=Catharanthus roseus GN=CYP72A1 PE=2 SV=1	gi|405789902|gb|AFS28694.1| "putative secologanin synthase, partial [Olea europaea]"	113.89	121.17	173.04	33.09	25.67	25.3	28.02	136.033	0.205979	6.25068e-19	2.33017e-16	DOWN
contig_600	390	sp|Q05047|C72A1_CATRO Secologanin synthase OS=Catharanthus roseus GN=CYP72A1 PE=2 SV=1	gi|405789902|gb|AFS28694.1| "putative secologanin synthase, partial [Olea europaea]"	52.9	70.29	80.87	16.23	14.95	14.37	15.1833	68.02	0.223219	1.42465e-09	2.44428e-07	DOWN
contig_6079	1298	sp|P54771|TYDC5_PAPSO Tyrosine/DOPA decarboxylase 5 OS=Papaver somniferum GN=TYDC5 PE=2 SV=1	gi|527203327|gb|EPS69821.1| "tyrosine/dopa decarboxylase, partial [Genlisea aurea]"	102.11	81.32	170.88	31.36	23.56	30.7	28.54	118.103	0.241653	9.00702e-15	2.56543e-12	DOWN
contig_60921	404	sp|Q93ZS9|C3H47_ARATH Zinc finger CCCH domain-containing protein 47 OS=Arabidopsis thaliana GN=At3g55980 PE=2 SV=1	gi|297736598|emb|CBI25469.3| unnamed protein product [Vitis vinifera]	2.12	35.96	30.69	1.68	0.38	1.52	1.19333	22.9233	0.0520576	8.08766e-06	0.000698529	DOWN
contig_611	1315	-	gi|125532025|gb|EAY78590.1| hypothetical protein OsI_33687 [Oryza sativa Indica Group]	60.54	4.16	7.25	0	0	1.13	0.376667	23.9833	0.0157054	5.84514e-07	6.50588e-05	DOWN
contig_6225	1441	sp|Q9LZ46|H2A4_ARATH Probable histone H2A.4 OS=Arabidopsis thaliana GN=At5g02560 PE=1 SV=1	gi|567169605|ref|XP_006398714.1| hypothetical protein EUTSA_v10014920mg [Eutrema salsugineum]	490.55	307.85	313.59	119.97	173.76	116.14	136.623	370.663	0.368591	1.08159e-27	7.0302e-25	DOWN
contig_6311	1938	sp|P46875|ATK3_ARATH Kinesin-3 OS=Arabidopsis thaliana GN=ATK3 PE=2 SV=1	gi|460397208|ref|XP_004244160.1| PREDICTED: kinesin-1-like [Solanum lycopersicum]	55.88	37.3	56.74	12.48	12.79	16.52	13.93	49.9733	0.278749	3.68394e-06	0.000345554	DOWN
contig_6329	528	sp|Q9LE22|CML27_ARATH Probable calcium-binding protein CML27 OS=Arabidopsis thaliana GN=CML27 PE=1 SV=1	gi|565382908|ref|XP_006357771.1| PREDICTED: calcium-binding protein CML24-like [Solanum tuberosum]	28.39	159.5	116.66	8.82	24.72	16.95	16.83	101.517	0.165786	1.05422e-16	3.29926e-14	DOWN
contig_6330	522	sp|Q8VZB9|R10A1_ARATH 60S ribosomal protein L10a-1 OS=Arabidopsis thaliana GN=RPL10AA PE=2 SV=1	gi|567209250|ref|XP_006409766.1| hypothetical protein EUTSA_v10017225mg [Eutrema salsugineum]	152.47	100.43	96.97	65.73	47.16	49.68	54.19	116.623	0.464658	8.0353e-07	8.72338e-05	DOWN
contig_6360	367	-	-	57.48	0	0	0	0	0	1e-05	19.16	5.21921e-07	8.44863e-06	0.000724154	DOWN
contig_63908	563	-	gi|587894128|gb|EXB82660.1| hypothetical protein L484_027841 [Morus notabilis]	2.22	102.44	76.66	1.54	3.48	1.99	2.33667	60.44	0.0386609	1.24104e-15	3.66877e-13	DOWN
contig_64813	510	sp|Q8L9T5|ATL2_ARATH RING-H2 finger protein ATL2 OS=Arabidopsis thaliana GN=ATL2 PE=2 SV=2	gi|460366788|ref|XP_004229261.1| PREDICTED: RING-H2 finger protein ATL2-like [Solanum lycopersicum]	3.14	38.37	48.94	2.24	1.96	1.69	1.96333	30.15	0.0651189	4.7915e-08	6.40117e-06	DOWN
contig_65046	1132	sp|Q9LW48|ERF5_NICSY Ethylene-responsive transcription factor 5 OS=Nicotiana sylvestris GN=ERF5 PE=2 SV=1	gi|40060533|gb|AAR37423.1| putative ethylene response factor 5 [Vitis aestivalis]	0.12	90.48	45.71	1.57	4.76	3.23	3.18667	45.4367	0.0701343	1.51953e-10	2.90164e-08	DOWN
contig_6513	2064	-	gi|460370114|ref|XP_004230899.1| PREDICTED: uncharacterized protein LOC101250059 [Solanum lycopersicum]	66.36	56.1	61.05	16.43	29.28	20.16	21.9567	61.17	0.358945	5.41862e-06	0.000486658	DOWN
contig_6520	1703	sp|Q9SB61|Y4466_ARATH ZF-HD homeobox protein At4g24660 OS=Arabidopsis thaliana GN=At4g24660 PE=1 SV=1	gi|527189769|gb|EPS61290.1| "hypothetical protein M569_13509, partial [Genlisea aurea]"	57.88	57.1	57.1	3.41	5.2	7.41	5.34	57.36	0.0930962	3.02881e-12	7.02781e-10	DOWN
contig_6546	1112	-	gi|147791360|emb|CAN66162.1| hypothetical protein VITISV_008125 [Vitis vinifera]	140.39	73.1	79.88	19.04	22.37	21.7	21.0367	97.79	0.215121	2.77359e-13	7.08404e-11	DOWN
contig_6586	751	sp|O50001|PRU1_PRUAR Major allergen Pru ar 1 OS=Prunus armeniaca PE=1 SV=1	gi|508703278|gb|EOX95174.1| Uncharacterized protein TCM_004731 [Theobroma cacao]	5.94	869.21	332.12	42.94	190.95	59.07	97.6533	402.423	0.242663	4.0209e-47	5.09639e-44	DOWN
contig_6659	1314	-	-	92.69	0.92	0.33	13.37	0.56	3.59	5.84	31.3133	0.186502	1.13372e-05	0.000945368	DOWN
contig_6730	3834	sp|Q9C5Y4|SMC21_ARATH Structural maintenance of chromosomes protein 2-1 OS=Arabidopsis thaliana GN=SMC2-1 PE=2 SV=2	gi|565384666|ref|XP_006358248.1| PREDICTED: structural maintenance of chromosomes protein 2-1-like [Solanum tuberosum]	85.27	63.91	89.97	14.82	19.87	21.54	18.7433	79.7167	0.235124	1.13372e-10	2.20223e-08	DOWN
contig_6737	635	sp|O04292|ATBH9_ARATH Homeobox-leucine zipper protein ATHB-9 OS=Arabidopsis thaliana GN=ATHB-9 PE=1 SV=1	gi|45479746|gb|AAS66760.1| PHAVOLUTA-like HD-ZIPIII protein [Nicotiana sylvestris]	61.51	50.24	63.24	18.65	19.53	19.11	19.0967	58.33	0.32739	4.70197e-06	0.000428365	DOWN
contig_67457	1165	sp|Q9SJ52|YLS9_ARATH Protein YLS9 OS=Arabidopsis thaliana GN=YLS9 PE=2 SV=1	gi|565367619|ref|XP_006350456.1| PREDICTED: protein NDR1-like [Solanum tuberosum]	1.32	32.62	33.24	1.24	2.58	1.18	1.66667	22.3933	0.0744269	8.08766e-06	0.000698529	DOWN
contig_6758	705	-	gi|449527793|ref|XP_004170894.1| "PREDICTED: uncharacterized protein At4g13230-like, partial [Cucumis sativus]"	202.92	261.79	317.25	6.39	13.08	10.82	10.0967	260.653	0.038736	3.82316e-65	7.75321e-62	DOWN
contig_677	2169	sp|Q38931|FKB62_ARATH Peptidyl-prolyl cis-trans isomerase FKBP62 OS=Arabidopsis thaliana GN=FKBP62 PE=1 SV=2	gi|460393650|ref|XP_004242422.1| PREDICTED: peptidyl-prolyl cis-trans isomerase FKBP62-like isoform 1 [Solanum lycopersicum]	124.75	127.31	119.69	40.46	46.93	44.31	43.9	123.917	0.35427	1.08871e-10	2.12703e-08	DOWN
contig_6773	1168	sp|Q0ZPV7|CXE1_ACTER Carboxylesterase 1 OS=Actinidia eriantha GN=CXE1 PE=1 SV=1	gi|460368030|ref|XP_004229873.1| PREDICTED: probable carboxylesterase 8-like [Solanum lycopersicum]	45.45	101.44	113.1	17.91	5.33	11.83	11.69	86.6633	0.13489	6.11973e-16	1.84133e-13	DOWN
contig_6774	1220	sp|Q0ZPV7|CXE1_ACTER Carboxylesterase 1 OS=Actinidia eriantha GN=CXE1 PE=1 SV=1	gi|460368030|ref|XP_004229873.1| PREDICTED: probable carboxylesterase 8-like [Solanum lycopersicum]	114.89	105.84	124.2	48.68	44.01	48.91	47.2	114.977	0.410518	4.20887e-08	5.69029e-06	DOWN
contig_6821	1785	sp|Q8BK67|RCC2_MOUSE Protein RCC2 OS=Mus musculus GN=Rcc2 PE=1 SV=1	gi|255538862|ref|XP_002510496.1| "Protein RCC2, putative [Ricinus communis]"	216.09	164.63	198.93	75.87	78.5	77.04	77.1367	193.217	0.399224	2.16107e-13	5.54755e-11	DOWN
contig_68704	470	-	gi|359481878|ref|XP_003632684.1| PREDICTED: uncharacterized protein LOC100854383 [Vitis vinifera]	3.14	44.44	53.58	2.21	2.18	1.56	1.98333	33.72	0.0588177	6.78992e-09	1.05921e-06	DOWN
contig_6894	832	-	-	81.48	69.83	81.58	14.3	17.06	22.54	17.9667	77.63	0.23144	1.1389e-10	2.20807e-08	DOWN
contig_692	969	sp|Q9FK81|Y5258_ARATH Uncharacterized protein At5g22580 OS=Arabidopsis thaliana GN=At5g22580 PE=1 SV=1	gi|225436329|ref|XP_002268144.1| PREDICTED: uncharacterized protein At5g22580 [Vitis vinifera]	327.5	332.03	247.29	136.11	157.5	78.63	124.08	302.273	0.410489	1.65282e-19	6.54659e-17	DOWN
contig_6994	1538	sp|Q6YU51|DXS2_ORYSJ "Probable 1-deoxy-D-xylulose-5-phosphate synthase 2, chloroplastic OS=Oryza sativa subsp. japonica GN=Os07g0190000 PE=2 SV=1"	gi|374639395|gb|AEZ55686.1| putative 1-deoxy-D-xylulose 5-phosphate synthase of [Salvia miltiorrhiza]	100.19	62.42	122.17	13.39	8.66	9.21	10.42	94.9267	0.109769	1.20717e-18	4.35603e-16	DOWN
contig_6995	987	sp|Q6YU51|DXS2_ORYSJ "Probable 1-deoxy-D-xylulose-5-phosphate synthase 2, chloroplastic OS=Oryza sativa subsp. japonica GN=Os07g0190000 PE=2 SV=1"	gi|374639395|gb|AEZ55686.1| putative 1-deoxy-D-xylulose 5-phosphate synthase of [Salvia miltiorrhiza]	49.91	32.83	65.43	5.84	2.32	4.77	4.31	49.39	0.0872646	7.37992e-11	1.47016e-08	DOWN
contig_70060	657	-	gi|283131246|dbj|BAI63295.1| double WRKY type transfactor [Nicotiana benthamiana]	1.38	24	33.49	1.28	1.03	0.41	0.906667	19.6233	0.0462035	8.44863e-06	0.000724154	DOWN
contig_7008	1569	sp|Q84VX0|RFS1_ARATH Probable galactinol--sucrose galactosyltransferase 1 OS=Arabidopsis thaliana GN=RFS1 PE=2 SV=1	gi|470117503|ref|XP_004294897.1| PREDICTED: probable galactinol--sucrose galactosyltransferase 1-like [Fragaria vesca subsp. vesca]	85.06	187.63	190.28	59.62	77.43	58.73	65.26	154.323	0.422878	3.52794e-10	6.51595e-08	DOWN
contig_7026	1900	sp|Q38914|ANT_ARATH AP2-like ethylene-responsive transcription factor ANT OS=Arabidopsis thaliana GN=ANT PE=1 SV=2	gi|359492526|ref|XP_002285467.2| PREDICTED: AP2-like ethylene-responsive transcription factor ANT-like [Vitis vinifera]	92.46	100.26	80.15	14.37	18.13	17.17	16.5567	90.9567	0.182028	4.29753e-14	1.16203e-11	DOWN
contig_7027	1665	sp|Q38914|ANT_ARATH AP2-like ethylene-responsive transcription factor ANT OS=Arabidopsis thaliana GN=ANT PE=1 SV=2	gi|359492526|ref|XP_002285467.2| PREDICTED: AP2-like ethylene-responsive transcription factor ANT-like [Vitis vinifera]	48.36	59.83	64.42	7.19	9.27	8.74	8.4	57.5367	0.145994	2.68858e-10	5.05782e-08	DOWN
contig_70568	415	-	-	0	72.95	0	0	6.23	0	2.07667	24.3167	0.085401	1.1892e-05	0.000978752	DOWN
contig_7114	1526	sp|Q9SB61|Y4466_ARATH ZF-HD homeobox protein At4g24660 OS=Arabidopsis thaliana GN=At4g24660 PE=1 SV=1	gi|527189300|gb|EPS61017.1| "hypothetical protein M569_13783, partial [Genlisea aurea]"	71.81	46.52	53.4	5.09	10.33	11.13	8.85	57.2433	0.154603	2.68858e-10	5.05782e-08	DOWN
contig_7233	1258	sp|O81001|GRF1_ARATH Growth-regulating factor 1 OS=Arabidopsis thaliana GN=GRF1 PE=1 SV=1	gi|359492530|ref|XP_002283504.2| PREDICTED: uncharacterized protein LOC100260890 [Vitis vinifera]	99.17	82.39	97.36	9.18	10.26	15.1	11.5133	92.9733	0.123835	1.83693e-17	6.04742e-15	DOWN
contig_7283	1531	sp|Q93ZG9|FKB53_ARATH Peptidyl-prolyl cis-trans isomerase FKBP53 OS=Arabidopsis thaliana GN=FKBP53 PE=1 SV=1	gi|587865967|gb|EXB55475.1| Peptidyl-prolyl cis-trans isomerase FKBP53 [Morus notabilis]	114.68	85.1	89.64	31.63	32.24	30.48	31.45	96.4733	0.325997	2.72075e-09	4.5226e-07	DOWN
contig_72918	1332	sp|Q9LHD2|GATLA_ARATH Probable galacturonosyltransferase-like 10 OS=Arabidopsis thaliana GN=GATL10 PE=2 SV=1	gi|565342757|ref|XP_006338507.1| PREDICTED: probable galacturonosyltransferase-like 10-like [Solanum tuberosum]	0.73	109.65	24.7	0.25	0.37	0.09	0.236667	45.0267	0.00525614	1.83613e-13	4.76163e-11	DOWN
contig_7317	846	sp|Q9AXT8|CMT1_MAIZE DNA (cytosine-5)-methyltransferase 1 OS=Zea mays GN=MET2A PE=1 SV=1	gi|527183784|gb|EPS58007.1| "chromomethylase, partial [Genlisea aurea]"	115.3	80.44	118.8	29.96	28.4	49.3	35.8867	104.847	0.342278	1.68364e-09	2.87404e-07	DOWN
contig_7355	1951	sp|P24724|HSP90_THEPA Heat shock protein 90 OS=Theileria parva GN=TP02_0244 PE=2 SV=2	gi|565394728|ref|XP_006363008.1| PREDICTED: endoplasmin homolog [Solanum tuberosum]	259.54	198.21	215.45	71.18	73.38	59.7	68.0867	224.4	0.303417	1.02878e-21	4.92058e-19	DOWN
contig_73702	525	sp|Q39978|VTSS1_HYOMU Vetispiradiene synthase 1 OS=Hyoscyamus muticus PE=1 SV=2	gi|460369011|ref|XP_004230358.1| PREDICTED: viridiflorene synthase-like [Solanum lycopersicum]	0.3	51.17	67.78	0	0	0	1e-05	39.75	2.51572e-07	1.12445e-11	2.41052e-09	DOWN
contig_7453	820	-	gi|222616974|gb|EEE53106.1| hypothetical protein OsJ_35882 [Oryza sativa Japonica Group]	92.62	96.99	29.81	18.3	4.85	22.84	15.33	73.14	0.209598	1.10815e-10	2.16085e-08	DOWN
contig_749	2848	sp|Q23892|GLUA_DICDI Lysosomal beta glucosidase OS=Dictyostelium discoideum GN=gluA PE=1 SV=2	gi|565390803|ref|XP_006361124.1| PREDICTED: lysosomal beta glucosidase-like [Solanum tuberosum]	169.16	184.59	175.14	35.66	32.66	39.15	35.8233	176.297	0.203199	1.30705e-24	7.53024e-22	DOWN
contig_7495	809	sp|P62315|SMD1_MOUSE Small nuclear ribonucleoprotein Sm D1 OS=Mus musculus GN=Snrpd1 PE=2 SV=1	gi|586775950|ref|XP_006857628.1| hypothetical protein AMTR_s00061p00127560 [Amborella trichopoda]	155.02	113.47	116.27	43	59.63	42.52	48.3833	128.253	0.377248	3.8889e-10	7.13069e-08	DOWN
contig_75403	2316	sp|B0BN95|HARB1_RAT Putative nuclease HARBI1 OS=Rattus norvegicus GN=Harbi1 PE=2 SV=1	gi|565350755|ref|XP_006342328.1| PREDICTED: uncharacterized protein LOC102590956 [Solanum tuberosum]	0.4	24.57	33.06	0.23	0.46	0.26	0.316667	19.3433	0.0163708	8.44863e-06	0.000724154	DOWN
contig_7547	438	sp|Q9FKB5|KRP3_ARATH Cyclin-dependent kinase inhibitor 3 OS=Arabidopsis thaliana GN=KRP3 PE=1 SV=1	gi|508702047|gb|EOX93943.1| "Kip-related cyclin-dependent kinase inhibitor 3, putative [Theobroma cacao]"	73.94	56.2	51.12	15.42	23.54	15.04	18	60.42	0.297915	4.17288e-07	4.75952e-05	DOWN
contig_7569	1680	sp|Q9XED8|ARFI_ARATH Auxin response factor 9 OS=Arabidopsis thaliana GN=ARF9 PE=1 SV=1	gi|297742361|emb|CBI34510.3| unnamed protein product [Vitis vinifera]	114.98	51.85	62.05	14.17	16.98	40.37	23.84	76.2933	0.312478	3.75615e-08	5.16079e-06	DOWN
contig_7574	1285	sp|Q70Z16|NAP1D_TOBAC Nucleosome assembly protein 1;4 OS=Nicotiana tabacum GN=NAP1;4 PE=1 SV=1	gi|297738653|emb|CBI27898.3| unnamed protein product [Vitis vinifera]	150.97	162.46	144.57	72.88	77.83	75.72	75.4767	152.667	0.494389	9.42383e-08	1.19594e-05	DOWN
contig_7705	1546	sp|Q8LSZ4|E2FE_ARATH E2F transcription factor-like E2FE OS=Arabidopsis thaliana GN=E2FE PE=2 SV=1	gi|565356292|ref|XP_006345002.1| PREDICTED: E2F transcription factor-like E2FE-like isoform X2 [Solanum tuberosum]	67.01	58.48	63.09	16.75	22.03	17.37	18.7167	62.86	0.297752	3.7811e-07	4.31752e-05	DOWN
contig_7707	653	sp|Q9CQ79|TXND9_MOUSE Thioredoxin domain-containing protein 9 OS=Mus musculus GN=Txndc9 PE=2 SV=1	gi|225431301|ref|XP_002276296.1| PREDICTED: thioredoxin domain-containing protein 9 [Vitis vinifera]	162.67	144.81	212.12	79.32	88.82	84.54	84.2267	173.2	0.486297	7.53304e-09	1.16438e-06	DOWN
contig_7789	353	sp|Q9FGQ7|CCD32_ARATH Cyclin-D3-2 OS=Arabidopsis thaliana GN=CYCD3-2 PE=2 SV=1	gi|70568824|dbj|BAE06272.1| cyclin D [Scutellaria baicalensis]	75.97	31.88	66.42	10.52	10.52	12.38	11.14	58.09	0.191771	6.00697e-09	9.48745e-07	DOWN
contig_7802	1025	sp|Q6AST1|HOX32_ORYSJ Homeobox-leucine zipper protein HOX32 OS=Oryza sativa subsp. japonica GN=HOX32 PE=2 SV=1	gi|45479746|gb|AAS66760.1| PHAVOLUTA-like HD-ZIPIII protein [Nicotiana sylvestris]	54.52	37.22	65.18	16.57	14.1	19.91	16.86	52.3067	0.32233	1.06688e-05	0.000894047	DOWN
contig_7887	510	-	gi|255544204|ref|XP_002513164.1| conserved hypothetical protein [Ricinus communis]	63.41	177.58	194.11	41.23	17.68	20.42	26.4433	145.033	0.182326	5.58977e-22	2.75142e-19	DOWN
contig_7920	1578	-	-	85.83	23.72	1.44	1.23	2.09	7.03	3.45	36.9967	0.0932516	3.95158e-08	5.40733e-06	DOWN
contig_8039	371	-	-	97.55	94.01	35.98	20.02	55.37	12.77	29.3867	75.8467	0.387448	3.52597e-06	0.000332273	DOWN
contig_8065	2380	sp|O81635|ATK4_ARATH Kinesin-4 OS=Arabidopsis thaliana GN=ATK4 PE=1 SV=2	gi|460370871|ref|XP_004231272.1| PREDICTED: kinesin-4-like [Solanum lycopersicum]	60.84	50.25	50.31	14.79	17.46	17.4	16.55	53.8	0.307621	6.89912e-06	0.00060151	DOWN
contig_819	1932	sp|Q9FIB0|C78A7_ARATH Cytochrome P450 78A7 OS=Arabidopsis thaliana GN=CYP78A7 PE=2 SV=1	gi|508700377|gb|EOX92273.1| "Cytochrome P450, family 78, subfamily A, polypeptide 7 [Theobroma cacao]"	118.04	42.48	71.02	0.33	0.56	2.06	0.983333	77.18	0.0127408	4.53576e-23	2.33461e-20	DOWN
contig_8237	904	sp|Q84K00|NAC78_ARATH NAC domain-containing protein 78 OS=Arabidopsis thaliana GN=NAC078 PE=2 SV=2	gi|21358787|gb|AAM47025.1| nam-like protein 1 [Petunia x hybrida]	14.05	54.09	95.57	15.16	17.36	13.39	15.3033	54.57	0.280435	1.9893e-06	0.000196984	DOWN
contig_8270	1449	sp|Q8LPL5|FZR3_ARATH Protein FIZZY-RELATED 3 OS=Arabidopsis thaliana GN=FZR3 PE=1 SV=1	gi|568866236|ref|XP_006486463.1| PREDICTED: protein FIZZY-RELATED 3-like [Citrus sinensis]	105.1	87.9	112.33	39.04	40.63	49.92	43.1967	101.777	0.424426	5.05039e-07	5.68999e-05	DOWN
contig_832	1045	sp|Q7XTT4|NUCL2_ORYSJ Nucleolin 2 OS=Oryza sativa subsp. japonica GN=Os04g0620700 PE=2 SV=2	gi|508707245|gb|EOX99141.1| "Nucleolin like 2 isoform 4, partial [Theobroma cacao]"	643.35	603.89	533.81	230.13	244.58	214	229.57	593.683	0.386688	1.99095e-40	2.14764e-37	DOWN
contig_8321	979	sp|Q93Z81|CAX3_ARATH Vacuolar cation/proton exchanger 3 OS=Arabidopsis thaliana GN=CAX3 PE=1 SV=1	gi|566175492|ref|XP_002309138.2| Ca2+/H+ exchanger family protein [Populus trichocarpa]	35.04	134.59	129.59	32.37	58.44	37.78	42.8633	99.74	0.429751	6.0055e-07	6.67704e-05	DOWN
contig_8358	323	-	gi|567866747|ref|XP_006425996.1| hypothetical protein CICLE_v10026594mg [Citrus clementina]	67.1	106.17	115.09	37.97	51.72	43.73	44.4733	96.12	0.462686	4.79725e-06	0.00043587	DOWN
contig_8370	2146	sp|P43299|PROL_ARATH Protein PROLIFERA OS=Arabidopsis thaliana GN=PRL PE=1 SV=2	gi|565364973|ref|XP_006349192.1| PREDICTED: protein PROLIFERA-like [Solanum tuberosum]	166.72	162.77	150.97	35.64	50.25	48.07	44.6533	160.153	0.278816	2.34238e-17	7.63707e-15	DOWN
contig_8411	1242	sp|Q8RWF5|MATE9_ARATH MATE efflux family protein 9 OS=Arabidopsis thaliana GN=DTXL5 PE=2 SV=1	gi|527207834|gb|EPS72994.1| hypothetical protein M569_01755 [Genlisea aurea]	157.08	402.86	248.14	27.44	40.23	26.82	31.4967	269.36	0.116931	6.71144e-50	9.45176e-47	DOWN
contig_8458	1166	sp|P46277|CCNB1_MEDSV G2/mitotic-specific cyclin-1 OS=Medicago sativa subsp. varia PE=2 SV=1	gi|565352820|ref|XP_006343337.1| PREDICTED: G2/mitotic-specific cyclin-1-like [Solanum tuberosum]	84.07	64.71	93.55	20.66	25.63	33.26	26.5167	80.7767	0.328271	6.33127e-08	8.24106e-06	DOWN
contig_84933	710	-	-	0	87.91	0	0	0	0	1e-05	29.3033	3.41258e-07	1.02225e-08	1.5517e-06	DOWN
contig_8534	568	sp|P36183|ENPL_HORVU Endoplasmin homolog OS=Hordeum vulgare PE=2 SV=1	gi|565394728|ref|XP_006363008.1| PREDICTED: endoplasmin homolog [Solanum tuberosum]	93.44	65.1	66.93	25.25	22.84	17.7	21.93	75.1567	0.29179	1.17674e-08	1.75469e-06	DOWN
contig_8539	949	sp|Q9LD90|CBF5_ARATH H/ACA ribonucleoprotein complex subunit 4 OS=Arabidopsis thaliana GN=CBF5 PE=1 SV=1	gi|297820502|ref|XP_002878134.1| hypothetical protein ARALYDRAFT_486159 [Arabidopsis lyrata subsp. lyrata]	93.71	67.68	74.52	31.69	23.46	29.93	28.36	78.6367	0.360646	5.77837e-07	6.44571e-05	DOWN
contig_8549	905	-	gi|224056885|ref|XP_002299072.1| hypothetical protein POPTR_0001s47470g [Populus trichocarpa]	169.99	116.48	124.59	31.16	38.24	44.22	37.8733	137.02	0.276407	2.31743e-15	6.67564e-13	DOWN
contig_8628	1464	sp|Q8LPG9|IQD14_ARATH Protein IQ-DOMAIN 14 OS=Arabidopsis thaliana GN=IQD14 PE=1 SV=1	gi|508783378|gb|EOY30634.1| Iq-domain 31 [Theobroma cacao]	46.65	36.8	39.32	4.93	8.46	6.95	6.78	40.9233	0.165676	2.70219e-07	3.16759e-05	DOWN
contig_8636	1239	-	gi|449529164|ref|XP_004171571.1| PREDICTED: uncharacterized LOC101214270 [Cucumis sativus]	163.97	140.99	126.82	28.66	39.84	38.85	35.7833	143.927	0.248622	2.17409e-17	7.11125e-15	DOWN
contig_8704	985	sp|Q05349|12KD_FRAAN Auxin-repressed 12.5 kDa protein OS=Fragaria ananassa PE=2 SV=1	gi|45738252|gb|AAS75891.1| auxin-repressed protein [Solanum virginianum]	126.13	283.46	132.8	49.09	48.87	54.52	50.8267	180.797	0.281126	2.51896e-19	9.78612e-17	DOWN
contig_8731	943	sp|Q38914|ANT_ARATH AP2-like ethylene-responsive transcription factor ANT OS=Arabidopsis thaliana GN=ANT PE=1 SV=2	gi|565396382|ref|XP_006363801.1| PREDICTED: AP2-like ethylene-responsive transcription factor ANT-like [Solanum tuberosum]	104.12	68.4	56.8	12.65	11.27	9.78	11.2333	76.44	0.146956	1.89704e-13	4.89456e-11	DOWN
contig_8736	340	sp|Q9FLX9|NLE1_ARATH Notchless protein homolog OS=Arabidopsis thaliana GN=NLE1 PE=2 SV=1	gi|449525648|ref|XP_004169828.1| "PREDICTED: notchless protein homolog, partial [Cucumis sativus]"	45.69	2.67	51.43	0	0.48	14.02	4.83333	33.2633	0.145305	1.03913e-06	0.000110099	DOWN
contig_8753	1624	sp|Q9C5W9|ARFR_ARATH Auxin response factor 18 OS=Arabidopsis thaliana GN=ARF18 PE=2 SV=1	gi|508777824|gb|EOY25080.1| Auxin response factor 9 isoform 4 [Theobroma cacao]	135.57	107.45	97.96	23.67	46.98	95.77	55.4733	113.66	0.488064	3.36637e-06	0.000318417	DOWN
contig_87737	1096	sp|P33080|AX10A_SOYBN Auxin-induced protein X10A OS=Glycine max PE=2 SV=1	gi|565378089|ref|XP_006355495.1| PREDICTED: uncharacterized protein LOC102583229 [Solanum tuberosum]	0.13	35.16	53.13	0.61	0.34	0.34	0.43	29.4733	0.0145895	1.02225e-08	1.5517e-06	DOWN
contig_883	1196	sp|P40781|CYPR4_CYNCA Protein CYPRO4 OS=Cynara cardunculus GN=CYPRO4 PE=2 SV=1	gi|527182588|gb|EPS57429.1| "hypothetical protein M569_17387, partial [Genlisea aurea]"	55.58	43.3	66.66	13.7	18.67	16.9	16.4233	55.18	0.297632	1.81006e-06	0.000180824	DOWN
contig_888	1088	sp|Q8LDF9|HMGB7_ARATH High mobility group B protein 7 OS=Arabidopsis thaliana GN=HMGB7 PE=1 SV=1	gi|460382285|ref|XP_004236870.1| PREDICTED: high mobility group B protein 7-like [Solanum lycopersicum]	154.59	121.11	150.41	43.23	61.58	55.45	53.42	142.037	0.3761	3.9361e-11	8.01432e-09	DOWN
contig_8993	1351	sp|Q9LUW5|RH53_ARATH DEAD-box ATP-dependent RNA helicase 53 OS=Arabidopsis thaliana GN=RH53 PE=2 SV=1	gi|527208162|gb|EPS73227.1| "hypothetical protein M569_01530, partial [Genlisea aurea]"	133.33	98.32	122.13	22.87	19.57	38.28	26.9067	117.927	0.228164	2.02281e-15	5.84357e-13	DOWN
contig_90	1121	sp|Q05431|APX1_ARATH "L-ascorbate peroxidase 1, cytosolic OS=Arabidopsis thaliana GN=APX1 PE=1 SV=2"	gi|42558486|gb|AAS19934.1| ascorbate peroxidase [Rehmannia glutinosa]	250.54	169.01	212.89	55.48	50.53	58.46	54.8233	210.813	0.260056	6.78628e-24	3.71954e-21	DOWN
contig_9062	1275	sp|Q8VYP6|NOL9_ARATH Polynucleotide 5'-hydroxyl-kinase NOL9 OS=Arabidopsis thaliana GN=At5g11010 PE=2 SV=1	gi|565356260|ref|XP_006344986.1| PREDICTED: polynucleotide 5'-hydroxyl-kinase NOL9-like [Solanum tuberosum]	93.95	52.98	66.09	20.2	23.98	25.04	23.0733	71.0067	0.324946	3.30497e-07	3.81683e-05	DOWN
contig_91	753	sp|Q9M531|H2A_EUPES Histone H2A OS=Euphorbia esula PE=2 SV=1	gi|224087383|ref|XP_002308145.1| histone 2 [Populus trichocarpa]	375.83	206.91	227.74	87.49	113.34	118.61	106.48	270.16	0.394137	9.16054e-19	3.35329e-16	DOWN
contig_9107	1131	sp|Q94F88|CMT3_ARATH DNA (cytosine-5)-methyltransferase CMT3 OS=Arabidopsis thaliana GN=CMT3 PE=1 SV=2	gi|561026284|gb|ESW24969.1| hypothetical protein PHAVU_004G176100g [Phaseolus vulgaris]	138.1	113.24	133.49	28.61	40.37	50.74	39.9067	128.277	0.311098	7.11668e-13	1.73466e-10	DOWN
contig_9154	327	sp|Q8H1T3|FRI2_TOBAC "Ferritin-2, chloroplastic OS=Nicotiana tabacum GN=FER2 PE=2 SV=1"	gi|460388594|ref|XP_004239952.1| "PREDICTED: ferritin-2, chloroplastic-like isoform 2 [Solanum lycopersicum]"	196.63	155.21	189.6	76.29	85.68	102.32	88.0967	180.48	0.488124	3.74771e-09	6.09969e-07	DOWN
contig_9172	1033	sp|Q9C554|EXPA1_ARATH Expansin-A1 OS=Arabidopsis thaliana GN=EXPA1 PE=2 SV=1	gi|289657792|gb|ADD14637.1| "expansin precursor, partial [Solanum tuberosum]"	37.81	38.42	44.88	3.59	18.4	4.54	8.84333	40.37	0.219057	2.67262e-06	0.000257603	DOWN
contig_91888	784	-	gi|225424154|ref|XP_002284010.1| PREDICTED: uncharacterized protein LOC100262828 [Vitis vinifera]	0.38	33.1	28.6	0.15	0.34	0.17	0.22	20.6933	0.0106314	4.34374e-06	0.000398955	DOWN
contig_921	1847	sp|Q9FJR0|RENT1_ARATH Regulator of nonsense transcripts 1 homolog OS=Arabidopsis thaliana GN=UPF1 PE=1 SV=2	gi|30695086|ref|NP_199512.2| Regulator of nonsense transcripts 1-like protein [Arabidopsis thaliana]	67.09	0.07	0	0.06	0	0	0.02	22.3867	0.000893389	1.14238e-06	0.000120286	DOWN
contig_9252	782	sp|P50699|TLPH_ARATH Thaumatin-like protein OS=Arabidopsis thaliana GN=At1g18250 PE=2 SV=2	gi|508705819|gb|EOX97715.1| "Pathogenesis-related thaumatin superfamily protein isoform 4, partial [Theobroma cacao]"	83.47	61.91	64.44	21.64	26.72	32.44	26.9333	69.94	0.385092	5.67957e-06	0.000508294	DOWN
contig_928	1291	sp|P50580|PA2G4_MOUSE Proliferation-associated protein 2G4 OS=Mus musculus GN=Pa2g4 PE=1 SV=3	gi|99083509|gb|ABF66654.1| EBP1 [Ammopiptanthus mongolicus]	261.63	233.5	271.14	108.04	134.49	133.95	125.493	255.423	0.491315	2.91965e-12	6.79007e-10	DOWN
contig_9343	1198	sp|P46254|HS22M_PEA "Heat shock 22 kDa protein, mitochondrial OS=Pisum sativum GN=HSP22 PE=2 SV=1"	gi|496684337|gb|AGL45965.1| small heat shock protein 22.5MTI [Boea hygrometrica]	29.55	36	24.21	4.71	6.56	2.29	4.52	29.92	0.15107	1.01542e-05	0.000855877	DOWN
contig_9346	1190	sp|Q84WJ2|PRI2_ARATH Probable DNA primase large subunit OS=Arabidopsis thaliana GN=At1g67320 PE=2 SV=2	gi|225433446|ref|XP_002285679.1| PREDICTED: probable DNA primase large subunit [Vitis vinifera]	123.41	121.33	115.66	30.52	37.65	38.91	35.6933	120.133	0.297114	1.05039e-12	2.51792e-10	DOWN
contig_940	581	sp|Q93X17|SNAK2_SOLTU Snakin-2 OS=Solanum tuberosum GN=SN2 PE=1 SV=1	gi|224119232|ref|XP_002318020.1| hypothetical protein POPTR_0012s07820g [Populus trichocarpa]	231.6	83.84	52.01	0.42	42.99	12.43	18.6133	122.483	0.151966	1.18892e-20	5.21881e-18	DOWN
contig_941	651	sp|P26585|HMGL_SOYBN HMG1/2-like protein OS=Glycine max PE=2 SV=1	gi|527195951|gb|EPS64999.1| "hypothetical protein M569_09780, partial [Genlisea aurea]"	706.24	479.04	512.56	216.23	253.62	234.89	234.913	565.947	0.41508	1.12279e-34	9.64822e-32	DOWN
contig_9470	955	sp|Q07970|ATK1_ARATH Kinesin-1 OS=Arabidopsis thaliana GN=ATK1 PE=2 SV=1	gi|225461150|ref|XP_002282749.1| PREDICTED: kinesin-3 [Vitis vinifera]	74.89	45.53	76.92	16.62	16.6	20.35	17.8567	65.78	0.27146	4.06016e-08	5.5335e-06	DOWN
contig_9471	1014	sp|P46864|ATK2_ARATH Kinesin-2 OS=Arabidopsis thaliana GN=ATK2 PE=2 SV=1	gi|225461150|ref|XP_002282749.1| PREDICTED: kinesin-3 [Vitis vinifera]	56.49	42.01	55.1	16.55	15.42	15.52	15.83	51.2	0.30918	7.66459e-06	0.000663684	DOWN
contig_94822	502	sp|Q84QC2|ERF17_ARATH Ethylene-responsive transcription factor ERF017 OS=Arabidopsis thaliana GN=ERF017 PE=2 SV=1	gi|255550365|ref|XP_002516233.1| conserved hypothetical protein [Ricinus communis]	0	47.31	19.77	0	0.29	0	0.0966667	22.36	0.0043232	1.14238e-06	0.000120286	DOWN
contig_95243	698	sp|Q84QC2|ERF17_ARATH Ethylene-responsive transcription factor ERF017 OS=Arabidopsis thaliana GN=ERF017 PE=2 SV=1	gi|508782947|gb|EOY30203.1| AP2/ERF domain-containing transcription factor [Theobroma cacao]	0	40.52	27.14	0.34	0.19	0	0.176667	22.5533	0.00783328	1.14238e-06	0.000120286	DOWN
contig_9673	770	sp|O24415|RLA2B_MAIZE 60S acidic ribosomal protein P2B OS=Zea mays GN=RPP2B PE=1 SV=1	gi|462401529|gb|EMJ07086.1| hypothetical protein PRUPE_ppa011311mg [Prunus persica]	225.94	172.22	309.96	108.03	102.63	132.33	114.33	236.04	0.484367	7.93429e-12	1.73388e-09	DOWN
contig_9763	700	sp|O24413|RLA3_MAIZE 60S acidic ribosomal protein P3 OS=Zea mays GN=RPP3A PE=1 SV=3	gi|147790496|emb|CAN65458.1| hypothetical protein VITISV_010073 [Vitis vinifera]	56.75	94.21	56.55	22.89	19.69	10.14	17.5733	69.17	0.25406	5.96755e-09	9.4399e-07	DOWN
contig_977	1077	sp|Q8VXX4|RFC3_ARATH Replication factor C subunit 3 OS=Arabidopsis thaliana GN=RFC3 PE=2 SV=1	gi|508718586|gb|EOY10483.1| ATPase family associated with various cellular activities (AAA) isoform 1 [Theobroma cacao]	175.67	131.87	135.55	59.83	62.63	59.24	60.5667	147.697	0.410075	2.75057e-10	5.15532e-08	DOWN
contig_990	2615	sp|Q9AXT8|CMT1_MAIZE DNA (cytosine-5)-methyltransferase 1 OS=Zea mays GN=MET2A PE=1 SV=1	gi|469664538|gb|AGH70220.1| "chromomethylase 3, partial [Nicotiana benthamiana]"	144.59	99.73	127.34	33.29	39.14	48.23	40.22	123.887	0.324652	1.31779e-11	2.77798e-09	DOWN
Upregulated DEGs number: 645; Downregulated DEGs number: 423
Note: Sob means SOFB; Sobs means SOB

## Sheet: SOF vs SOB
Functional annotations and statistics of all the DEGs
Unigene_id	Unigene_length	SissProt_annotation	NR_annotation	Sobs1_FPKM	Sobs2_FPKM	Sobs3_FPKM	Sof1_FPKM	Sof2_FPKM	Sof3_FPKM	Sof_FPKM	Sobs_FPKM	Fold_change-Sof/Sobs	p-value	FDR	UP/DOWN regulate
First_Contig1485	845	sp|Q9FFE9|AAE6_ARATH Probable acyl-activating enzyme 6 OS=Arabidopsis thaliana GN=AAE6 PE=2 SV=1	gi|242095442|ref|XP_002438211.1| hypothetical protein SORBIDRAFT_10g009610 [Sorghum bicolor]	0.41	0.15	0.31	7.53	17.51	35.99	20.3433	0.29	70.1494	5.04826e-06	0.000276916	UP
contig_100192	1062	-	gi|460400465|ref|XP_004245755.1| PREDICTED: uncharacterized protein LOC101252313 [Solanum lycopersicum]	0	0	0.12	141.68	222.94	227.7	197.44	0.04	4936	6.77056e-59	5.17414e-56	UP
contig_100285	1184	sp|Q8L7W5|SMO11_ARATH Methylsterol monooxygenase 1-1 OS=Arabidopsis thaliana GN=SMO1-1 PE=1 SV=1	gi|565344666|ref|XP_006339428.1| PREDICTED: methylsterol monooxygenase 1-1-like [Solanum tuberosum]	0.09	0.11	0	13.64	56.18	15.01	28.2767	0.0666667	424.15	2.49107e-08	1.9849e-06	UP
contig_100341	680	-	gi|225435492|ref|XP_002285520.1| PREDICTED: arabinogalactan peptide 23-like [Vitis vinifera]	0	0	0.4	17.87	110.86	34.52	54.4167	0.133333	408.125	5.64033e-16	8.80765e-14	UP
contig_100468	814	sp|P13447|LAT52_SOLLC Anther-specific protein LAT52 OS=Solanum lycopersicum GN=LAT52 PE=2 SV=1	gi|377656755|gb|AFB73931.1| LAT52-like protein [Lycium barbarum]	1.99	1.6	5.61	80.96	581.21	165.24	275.803	3.06667	89.9359	3.15667e-77	3.18432e-74	UP
contig_100660	494	-	gi|565368682|ref|XP_006350970.1| PREDICTED: uncharacterized protein LOC102581650 [Solanum tuberosum]	0	0	0	9.15	56.58	32.73	32.82	1e-05	3282000	1.70473e-09	1.58057e-07	UP
contig_100803	405	-	gi|225449026|ref|XP_002273050.1| PREDICTED: uncharacterized protein LOC100253096 [Vitis vinifera]	1.68	0	1.52	4.06	29.57	32.08	21.9033	1.06667	20.5344	1.73335e-05	0.0008447	UP
contig_1009	1060	sp|Q8W034|RNP1_ARATH Heterogeneous nuclear ribonucleoprotein 1 OS=Arabidopsis thaliana GN=RNP1 PE=1 SV=1	gi|565371890|ref|XP_006352533.1| PREDICTED: heterogeneous nuclear ribonucleoprotein 1-like [Solanum tuberosum]	28.01	19.06	23.24	54.26	110.11	64.39	76.2533	23.4367	3.25359	6.65982e-08	4.92895e-06	UP
contig_1011	2761	-	gi|527195829|gb|EPS64918.1| "sodium/calcium exchanger family protein, partial [Genlisea aurea]"	33.3	66.98	46.39	41.95	160.14	102.18	101.423	48.89	2.07452	9.59205e-06	0.000491921	UP
contig_10113	672	sp|Q8VYY5|NCRK_ARATH Receptor-like serine/threonine-protein kinase NCRK OS=Arabidopsis thaliana GN=NCRK PE=1 SV=1	gi|359478364|ref|XP_002282467.2| PREDICTED: receptor-like serine/threonine-protein kinase NCRK-like [Vitis vinifera]	22.57	18.65	16.06	29.32	89.2	116.22	78.2467	19.0933	4.09811	9.26764e-10	8.80304e-08	UP
contig_101192	704	sp|P33080|AX10A_SOYBN Auxin-induced protein X10A OS=Glycine max PE=2 SV=1	gi|20149050|gb|AAM12780.1| auxin-induced SAUR-like protein [Capsicum annuum]	0	0.19	0	24.02	35.99	92.63	50.88	0.0633333	803.368	8.63333e-15	1.2567e-12	UP
contig_101215	382	-	-	0	0	0	8.05	29.78	45.38	27.7367	1e-05	2.77367e+06	4.8592e-08	3.70784e-06	UP
contig_101239	888	-	-	0	0.15	0.44	21.78	98.8	33.81	51.4633	0.196667	261.678	4.36687e-15	6.51646e-13	UP
contig_101707	919	sp|Q8L7A4|AGD11_ARATH Probable ADP-ribosylation factor GTPase-activating protein AGD11 OS=Arabidopsis thaliana GN=AGD11 PE=2 SV=1	gi|553726687|dbj|BAO02515.1| predicted C2 domain containing protein [Nicotiana alata]	0.62	0.14	0.98	9.53	46.58	15.81	23.9733	0.58	41.3333	6.95703e-07	4.43334e-05	UP
contig_102018	855	sp|P13447|LAT52_SOLLC Anther-specific protein LAT52 OS=Solanum lycopersicum GN=LAT52 PE=2 SV=1	gi|377656755|gb|AFB73931.1| LAT52-like protein [Lycium barbarum]	7.8	11.38	31.53	125.92	447.98	168.89	247.597	16.9033	14.6478	1.03775e-54	7.37215e-52	UP
contig_102046	681	sp|Q9FJ21|PME58_ARATH Probable pectinesterase/pectinesterase inhibitor 58 OS=Arabidopsis thaliana GN=PME58 PE=2 SV=1	gi|462419542|gb|EMJ23805.1| hypothetical protein PRUPE_ppa003528mg [Prunus persica]	1.23	0.2	3.66	42.37	223.67	94.45	120.163	1.69667	70.8232	3.39887e-34	1.25133e-31	UP
contig_102140	1469	sp|D8VPP5|AL11A_OLEEU Pectinesterase 1 OS=Olea europaea PE=1 SV=1	gi|449061778|sp|D8VPP5.1|AL11A_OLEEU RecName: Full=Pectinesterase 1; AltName: Full=Pollen allergen Ole e 11.0101; Short=Ole e 11-1; AltName: Allergen=Ole e 11.0101; Flags: Precursor	1.11	0	12.85	79.82	184.36	87.44	117.207	4.65333	25.1877	1.15902e-29	3.60856e-27	UP
contig_102289	349	sp|O80722|PME4_ARATH Pectinesterase 4 OS=Arabidopsis thaliana GN=PME4 PE=2 SV=1	gi|565372480|ref|XP_006352821.1| PREDICTED: pectinesterase 4-like [Solanum tuberosum]	0	0	0.93	22.8	136.5	50.73	70.01	0.31	225.839	9.85167e-21	2.02816e-18	UP
contig_102398	567	-	-	0	0	0.25	171.66	832.77	66.84	357.09	0.0833333	4285.08	3.45492e-107	4.90872e-104	UP
contig_1024	1058	sp|P62184|CALM_RENRE Calmodulin OS=Renilla reniformis PE=1 SV=2	gi|565402551|ref|XP_006366738.1| PREDICTED: calmodulin-like protein 5-like [Solanum tuberosum]	37.73	27.92	32.55	34.85	109.04	207.08	116.99	32.7333	3.57403	1.68758e-12	2.08879e-10	UP
contig_10247	1274	sp|Q09676|YA03_SCHPO Uncharacterized protein C5H10.03 OS=Schizosaccharomyces pombe (strain 972 / ATCC 24843) GN=SPAC5H10.03 PE=4 SV=1	gi|359492982|ref|XP_002285596.2| PREDICTED: uncharacterized protein LOC100265997 [Vitis vinifera]	74.81	67.93	72.13	106.36	230.12	316.39	217.623	71.6233	3.03844	1.0061e-18	1.85203e-16	UP
contig_102494	702	-	-	0.68	0.38	0.76	18.63	82.76	11.98	37.79	0.606667	62.2912	5.86497e-11	6.30741e-09	UP
contig_102538	1641	sp|Q9SMY6|PME45_ARATH Putative pectinesterase/pectinesterase inhibitor 45 OS=Arabidopsis thaliana GN=PME45 PE=2 SV=1	gi|527197889|gb|EPS66234.1| hypothetical protein M569_08543 [Genlisea aurea]	0.07	0	0.07	13.52	59.24	21.42	31.3933	0.0466667	672.714	3.33728e-09	2.97133e-07	UP
contig_102552	401	-	-	0	0.38	0	4.11	687.29	2.74	231.38	0.126667	1826.68	3.72231e-69	3.44487e-66	UP
contig_102642	932	sp|P29162|ASOL_TOBAC L-ascorbate oxidase homolog OS=Nicotiana tabacum PE=1 SV=1	gi|37223173|gb|AAQ90182.1| ntp101 [Nicotiana tabacum]	0.49	0	6.44	70.32	359.79	136.24	188.783	2.31	81.7244	6.19237e-53	4.22069e-50	UP
contig_102662	703	-	gi|566180004|ref|XP_006380481.1| hypothetical protein POPTR_0007s07020g [Populus trichocarpa]	0	0	0.19	5.29	40.38	67.04	37.57	0.0633333	593.211	5.86497e-11	6.30741e-09	UP
contig_102909	301	-	gi|53748437|emb|CAH59412.1| hypothetical protein [Plantago major]	1.02	1.73	0.58	3.08	61.29	0	21.4567	1.11	19.3303	1.73335e-05	0.0008447	UP
contig_103062	505	-	gi|565348545|ref|XP_006341271.1| PREDICTED: uncharacterized protein LOC102605018 [Solanum tuberosum]	0.25	0	0.28	6.36	35.95	14.14	18.8167	0.176667	106.509	1.87608e-05	0.000909862	UP
contig_103285	1157	sp|P49062|PGLR1_ARATH Exopolygalacturonase clone GBGE184 OS=Arabidopsis thaliana GN=PGA3 PE=2 SV=1	gi|10185719|gb|AAG14416.1|AF248538_1 NTS1 protein [Nicotiana tabacum]	0.67	0.43	1.84	30.23	220.01	74.21	108.15	0.98	110.357	4.1969e-32	1.44494e-29	UP
contig_10334	2176	sp|Q8H1E4|RAP24_ARATH Ethylene-responsive transcription factor RAP2-4 OS=Arabidopsis thaliana GN=RAP2-4 PE=1 SV=1	gi|562777739|gb|AHB33873.1| ERF transcription factor 02 [Coffea arabica]	28.45	18.18	24.06	35.59	61.28	99.14	65.3367	23.5633	2.77281	6.62083e-06	0.000352817	UP
contig_103565	653	-	-	1.29	0.83	0	11.12	50.27	15.45	25.6133	0.706667	36.2453	1.84303e-07	1.28043e-05	UP
contig_10366	1908	sp|Q8W034|RNP1_ARATH Heterogeneous nuclear ribonucleoprotein 1 OS=Arabidopsis thaliana GN=RNP1 PE=1 SV=1	gi|561015640|gb|ESW14501.1| hypothetical protein PHAVU_008G286500g [Phaseolus vulgaris]	34.18	45.96	39.37	103.65	114.3	77.76	98.57	39.8367	2.47435	3.73895e-07	2.49122e-05	UP
contig_10381	1415	sp|Q8WXA9|SREK1_HUMAN Splicing regulatory glutamine/lysine-rich protein 1 OS=Homo sapiens GN=SREK1 PE=1 SV=1	gi|527193534|gb|EPS63525.1| "hypothetical protein M569_11257, partial [Genlisea aurea]"	58.67	60.55	61.06	164.67	161.2	157.61	161.16	60.0933	2.68183	3.60397e-12	4.31262e-10	UP
contig_103834	1051	sp|Q8LGA5|ATL31_ARATH E3 ubiquitin-protein ligase ATL31 OS=Arabidopsis thaliana GN=ATL31 PE=1 SV=2	gi|565363760|ref|XP_006348599.1| PREDICTED: E3 ubiquitin-protein ligase Arkadia-like [Solanum tuberosum]	12.27	0.72	10.47	37.93	0.22	349.81	129.32	7.82	16.5371	4.60885e-30	1.46663e-27	UP
contig_103881	2097	sp|Q9SR05|ANX1_ARATH Receptor-like protein kinase ANXUR1 OS=Arabidopsis thaliana GN=ANX1 PE=2 SV=1	gi|527206760|gb|EPS72234.1| "hypothetical protein M569_02521, partial [Genlisea aurea]"	0	0.06	0.29	10.06	54.79	24.48	29.7767	0.116667	255.229	1.27579e-08	1.05923e-06	UP
contig_103927	732	sp|E3SU11|ALL13_OLEEU Thaumatin-like protein OS=Olea europaea PE=1 SV=1	gi|449061783|sp|E3SU11.1|ALL13_OLEEU RecName: Full=Thaumatin-like protein; AltName: Allergen=Ole e 13; Flags: Precursor	0.97	0.54	0.36	12.86	94.57	36.62	48.0167	0.623333	77.0321	3.37087e-14	4.71623e-12	UP
contig_103947	830	-	gi|225456240|ref|XP_002279279.1| PREDICTED: myb-related protein B [Vitis vinifera]	0	0	0.78	17.04	50.1	37.17	34.77	0.26	133.731	4.43802e-10	4.3592e-08	UP
contig_104	7484	sp|Q6CQE5|TAR1_KLULA Protein TAR1 OS=Kluyveromyces lactis (strain ATCC 8585 / CBS 2359 / DSM 70799 / NBRC 1267 / NRRL Y-1140 / WM37) GN=TAR1-A PE=4 SV=2	gi|403334965|gb|EJY66653.1| hypothetical protein OXYTRI_13058 [Oxytricha trifallax]	1213.06	1314.27	1027.57	1756.21	1646.73	4590.75	2664.56	1184.97	2.24864	1.02226e-133	2.022e-130	UP
contig_104001	378	sp|Q945T0|RALF_TOBAC Rapid alkalinization factor OS=Nicotiana tabacum GN=RALF PE=1 SV=1	gi|356535065|ref|XP_003536069.1| PREDICTED: protein RALF-like 1-like [Glycine max]	0	0	0.84	2.23	0	62.17	21.4667	0.28	76.6667	2.61166e-06	0.000151497	UP
contig_104002	390	sp|Q945T0|RALF_TOBAC Rapid alkalinization factor OS=Nicotiana tabacum GN=RALF PE=1 SV=1	gi|356535065|ref|XP_003536069.1| PREDICTED: protein RALF-like 1-like [Glycine max]	0	0	0.79	57.28	254.82	85.9	132.667	0.263333	503.797	2.58666e-39	1.15457e-36	UP
contig_10424	935	sp|Q05CL8|LARP7_MOUSE La-related protein 7 OS=Mus musculus GN=Larp7 PE=1 SV=2	gi|460374636|ref|XP_004233116.1| PREDICTED: uncharacterized protein LOC101245912 [Solanum lycopersicum]	122.21	82.72	95.26	160.14	218.32	236.37	204.943	100.063	2.04814	9.82576e-10	9.28944e-08	UP
contig_10425	771	sp|Q5Z974|FTSH1_ORYSJ "ATP-dependent zinc metalloprotease FTSH 1, chloroplastic OS=Oryza sativa subsp. japonica GN=FTSH1 PE=2 SV=1"	gi|302141673|emb|CBI18876.3| unnamed protein product [Vitis vinifera]	194.23	156.62	166.96	246.25	332.36	510.87	363.16	172.603	2.10401	2.54334e-17	4.31922e-15	UP
contig_104396	603	-	gi|527202926|gb|EPS69551.1| hypothetical protein M569_05216 [Genlisea aurea]	0.2	0.23	0.46	12.28	71.46	25.31	36.35	0.296667	122.528	1.15217e-10	1.19698e-08	UP
contig_104594	472	sp|Q3E8Z8|PME28_ARATH Putative pectinesterase/pectinesterase inhibitor 28 OS=Arabidopsis thaliana GN=PME28 PE=2 SV=1	gi|565372480|ref|XP_006352821.1| PREDICTED: pectinesterase 4-like [Solanum tuberosum]	1.92	0.93	11.78	54.58	177.19	82.59	104.787	4.87667	21.4874	5.85838e-26	1.56341e-23	UP
contig_104598	769	sp|Q9SJ52|YLS9_ARATH Protein YLS9 OS=Arabidopsis thaliana GN=YLS9 PE=2 SV=1	gi|224126725|ref|XP_002319911.1| hypothetical protein POPTR_0013s13940g [Populus trichocarpa]	0	0.17	0.17	7.69	41.78	12.43	20.6333	0.113333	182.059	5.04826e-06	0.000276916	UP
contig_104629	475	sp|A2YPX3|PER2_ORYSI Peroxidase 2 OS=Oryza sativa subsp. indica GN=PRX112 PE=3 SV=2	gi|527206198|gb|EPS71843.1| "peroxidase 1, partial [Genlisea aurea]"	0.27	1.54	1.23	11.54	53.97	26.5	30.67	1.01333	30.2664	5.83592e-08	4.37373e-06	UP
contig_104676	347	-	gi|565360824|ref|XP_006347165.1| PREDICTED: cannabidiolic acid synthase-like 2-like [Solanum tuberosum]	0	0	1.41	66.02	575.32	186.91	276.083	0.47	587.411	9.66084e-83	1.07093e-79	UP
contig_104760	466	sp|O24172|ALL6_OLEEU Major pollen allergen Ole e 6 OS=Olea europaea GN=OLE6 PE=1 SV=1	gi|6626173|gb|AAF19524.1|AF213464_1 cysteine-rich protein [Nicotiana tabacum]	0	0.31	4.41	95.19	432	148.18	225.123	1.57333	143.087	1.51073e-65	1.31376e-62	UP
contig_104795	2053	-	gi|565373204|ref|XP_006353166.1| PREDICTED: intracellular protein transport protein USO1-like [Solanum tuberosum]	0.36	0.47	0.71	15.18	70.83	22.95	36.32	0.513333	70.7532	1.15217e-10	1.19698e-08	UP
contig_104804	480	-	-	0	0	0.3	14.1	84.6	27.5	42.0667	0.1	420.667	1.98774e-12	2.44233e-10	UP
contig_104879	973	sp|P47925|CWPX_ARATH Putative cell wall protein OS=Arabidopsis thaliana GN=At2g20870 PE=2 SV=2	gi|460395521|ref|XP_004243331.1| PREDICTED: putative cell wall protein-like [Solanum lycopersicum]	30.3	1.99	3.26	184.52	4.77	0.92	63.4033	11.85	5.35049	4.79633e-10	4.69287e-08	UP
contig_105029	1154	sp|Q9SUC5|FAH2_ARATH Fatty acid 2-hydroxylase 2 OS=Arabidopsis thaliana GN=FAH2 PE=1 SV=1	gi|147860330|emb|CAN81862.1| hypothetical protein VITISV_033282 [Vitis vinifera]	0	0.11	0.33	22.22	143.41	47.03	70.8867	0.146667	483.318	9.85167e-21	2.02816e-18	UP
contig_105082	1165	-	gi|255556364|ref|XP_002519216.1| "enzyme inhibitor, putative [Ricinus communis]"	0.1	0.21	0.11	7.43	38.38	12.48	19.43	0.14	138.786	9.74113e-06	0.000498552	UP
contig_105097	1478	sp|P52409|E13B_WHEAT "Glucan endo-1,3-beta-glucosidase OS=Triticum aestivum GN=GLC1 PE=2 SV=1"	gi|527202318|gb|EPS69142.1| "hypothetical protein M569_05624, partial [Genlisea aurea]"	0.07	0	0.08	17.51	95.78	34.28	49.19	0.05	983.8	1.70623e-14	2.44139e-12	UP
contig_105132	402	sp|Q9FPN0|NEC1_PETHY Bidirectional sugar transporter NEC1 OS=Petunia hybrida GN=NEC1 PE=2 SV=1	gi|566257002|ref|XP_006388397.1| "hypothetical protein POPTR_0198s00220g, partial [Populus trichocarpa]"	0.34	0	0.77	50.55	228.08	8.19	95.6067	0.37	258.396	3.31706e-28	9.56033e-26	UP
contig_10515	826	sp|Q9LXV0|U92A1_ARATH UDP-glycosyltransferase 92A1 OS=Arabidopsis thaliana GN=UGT92A1 PE=2 SV=1	gi|565375509|ref|XP_006354271.1| PREDICTED: UDP-glycosyltransferase 92A1-like [Solanum tuberosum]	11.9	7.89	12	20.39	66.19	69.5	52.0267	10.5967	4.90972	5.09742e-08	3.85463e-06	UP
contig_105154	800	-	gi|460385904|ref|XP_004238640.1| PREDICTED: uncharacterized protein LOC101244076 [Solanum lycopersicum]	0	0	0	21.3	154.67	55.32	77.0967	1e-05	7.70967e+06	8.03464e-23	1.85046e-20	UP
contig_105231	460	sp|B2VPR8|AL11B_OLEEU Pectinesterase 2 OS=Olea europaea PE=1 SV=1	gi|449061779|sp|B2VPR8.1|AL11B_OLEEU RecName: Full=Pectinesterase 2; AltName: Full=Pollen allergen Ole e 11.0102; Short=Ole e 11-2; AltName: Allergen=Ole e 11.0102; Flags: Precursor	0	0	0	22.91	114.06	47.3	61.4233	1e-05	6.14233e+06	4.70931e-18	8.39322e-16	UP
contig_105447	1000	sp|O24340|FPF1_SINAL Flowering-promoting factor 1 OS=Sinapis alba GN=FPF1 PE=2 SV=1	gi|224121380|ref|XP_002330813.1| predicted protein [Populus trichocarpa]	0	0	0.13	9.7	57.46	40.95	36.0367	0.0433333	831.615	1.15217e-10	1.19698e-08	UP
contig_105627	335	-	-	0	0.49	0	19.44	80.08	48.94	49.4867	0.163333	302.98	1.70623e-14	2.44139e-12	UP
contig_105714	776	sp|Q9ZVQ6|P2B10_ARATH F-box protein PP2-B10 OS=Arabidopsis thaliana GN=PP2B10 PE=1 SV=1	gi|73698110|gb|AAZ81592.1| Hav2 [Nicotiana tabacum]	0	1.02	0	0	378.7	0	126.233	0.34	371.275	1.64708e-37	6.8375e-35	UP
contig_10593	2154	sp|Q9FYR7|SCL8_ARATH Scarecrow-like protein 8 OS=Arabidopsis thaliana GN=SCL8 PE=2 SV=1	gi|350538113|ref|NP_001234327.1| GRAS10 protein [Solanum lycopersicum]	26.97	17.27	22.55	58.4	72.65	171.27	100.773	22.2633	4.52643	3.60231e-13	4.67078e-11	UP
contig_10608	1752	sp|O94260|G3BP_SCHPO Putative G3BP-like protein OS=Schizosaccharomyces pombe (strain 972 / ATCC 24843) GN=nxt3 PE=1 SV=1	gi|255571190|ref|XP_002526545.1| "Ras-GTPase-activating protein-binding protein, putative [Ricinus communis]"	23.43	30.62	22.45	58.71	105.38	60.3	74.7967	25.5	2.9332	6.59367e-07	4.22582e-05	UP
contig_106224	1362	sp|P49063|PGLR2_ARATH Exopolygalacturonase clone GBGA483 OS=Arabidopsis thaliana GN=At3g07850 PE=2 SV=2	gi|302121712|gb|ADK92878.1| polygalacturonase [Hypericum perforatum]	0.08	0	0	16.36	66.54	15.65	32.85	0.0266667	1231.87	1.70473e-09	1.58057e-07	UP
contig_106274	730	-	gi|5360192|gb|AAD42902.1|AF161330_1 unknown [Solanum chacoense]	0.16	0	0	29.57	176.94	61.07	89.1933	0.0533333	1672.38	2.07667e-26	5.66179e-24	UP
contig_106320	407	-	gi|565401513|ref|XP_006366243.1| PREDICTED: uncharacterized protein LOC102601026 [Solanum tuberosum]	0	0	0	3.36	66.69	16.77	28.94	1e-05	2894000	2.49107e-08	1.9849e-06	UP
contig_106325	926	sp|B3GS44|LRE_ARATH GPI-anchored protein LORELEI OS=Arabidopsis thaliana GN=LRE PE=2 SV=1	gi|527196003|gb|EPS65032.1| "hypothetical protein M569_09746, partial [Genlisea aurea]"	0	0	0	10.45	56.85	16.78	28.0267	1e-05	2.80267e+06	2.49107e-08	1.9849e-06	UP
contig_106343	414	-	-	0	0	0	8.21	60.38	24.91	31.1667	1e-05	3.11667e+06	3.33728e-09	2.97133e-07	UP
contig_106344	368	-	-	0	0	0	0.39	64.47	0	21.62	1e-05	2162000	2.61166e-06	0.000151497	UP
contig_106356	467	-	-	0	0	0	0.56	80.62	0.28	27.1533	1e-05	2.71533e+06	4.8592e-08	3.70784e-06	UP
contig_10711	2998	sp|Q9LYT3|TT12_ARATH Protein TRANSPARENT TESTA 12 OS=Arabidopsis thaliana GN=TT12 PE=2 SV=1	gi|508722769|gb|EOY14666.1| MATE efflux family protein [Theobroma cacao]	6.26	2.75	3.38	59.71	124.83	151.7	112.08	4.13	27.138	3.10228e-28	8.96692e-26	UP
contig_10746	1023	sp|Q3SWX0|NIPA2_BOVIN Magnesium transporter NIPA2 OS=Bos taurus GN=NIPA2 PE=2 SV=1	gi|566186393|ref|XP_002313373.2| hypothetical protein POPTR_0009s05210g [Populus trichocarpa]	12.98	9.29	9.67	34.23	71.57	42.35	49.3833	10.6467	4.63838	2.38292e-07	1.6308e-05	UP
contig_10796	3455	sp|Q56XJ7|Y4276_ARATH Uncharacterized protein At4g22758 OS=Arabidopsis thaliana GN=At4g22758 PE=2 SV=1	gi|470115712|ref|XP_004294037.1| PREDICTED: uncharacterized protein LOC101299937 [Fragaria vesca subsp. vesca]	37.04	19.6	18.17	60.76	109.21	60.53	76.8333	24.9367	3.08114	1.4071e-07	9.9122e-06	UP
contig_10869	1123	sp|Q9C942|CSE_ARATH Caffeoylshikimate esterase OS=Arabidopsis thaliana GN=CSE PE=1 SV=1	gi|460386492|ref|XP_004238932.1| PREDICTED: monoglyceride lipase-like [Solanum lycopersicum]	135.57	161.29	68.78	304.29	286.43	258	282.907	121.88	2.32119	2.14192e-16	3.42423e-14	UP
contig_1088	461	sp|O80915|PR1B4_ARATH PRA1 family protein B4 OS=Arabidopsis thaliana GN=PRA1B4 PE=1 SV=1	gi|565390187|ref|XP_006360827.1| PREDICTED: PRA1 family protein B4-like [Solanum tuberosum]	21.21	26.17	31.33	57.93	72.93	80.68	70.5133	26.2367	2.68759	6.23736e-06	0.000334148	UP
contig_10974	541	sp|P12952|DHN2_HORVU Dehydrin DHN2 OS=Hordeum vulgare GN=DHN2 PE=2 SV=1	gi|314998614|gb|ADT65201.1| dehydrin [Jatropha curcas]	15.72	22.46	27.15	33.51	4.62	457.51	165.213	21.7767	7.58671	5.62606e-29	1.66432e-26	UP
contig_1098	851	sp|O22827|MOC2B_ARATH Molybdopterin synthase catalytic subunit OS=Arabidopsis thaliana GN=MOCS2 PE=2 SV=1	gi|356521709|ref|XP_003529494.1| PREDICTED: molybdopterin synthase catalytic subunit-like isoform X1 [Glycine max]	28.65	27.08	32.19	50.48	73.03	133.79	85.7667	29.3067	2.92652	1.12905e-07	8.06041e-06	UP
contig_11073	2954	sp|Q9C5D7|CAMT3_ARATH Probable caffeoyl-CoA O-methyltransferase At4g26220 OS=Arabidopsis thaliana GN=At4g26220 PE=2 SV=1	gi|224122628|ref|XP_002330529.1| predicted protein [Populus trichocarpa]	5.84	7.3	8.39	47.31	57.91	136.81	80.6767	7.17667	11.2415	9.62148e-17	1.57561e-14	UP
contig_11080	3616	sp|Q2QLI6|MP701_ORYSJ Microtubule-associated protein 70-1 OS=Oryza sativa subsp. japonica GN=MAP70.1 PE=2 SV=1	-	22.94	13.31	24.87	40.22	30.95	106.46	59.21	20.3733	2.90625	1.0179e-05	0.000517809	UP
contig_1115	1210	sp|P23706|DEFA_ANTMA Floral homeotic protein DEFICIENS OS=Antirrhinum majus GN=DEFA PE=1 SV=1	gi|42795275|gb|AAS45979.1| deficiens [Syringa vulgaris]	1077.22	1054.37	1125.84	1838.59	2510.09	2881.57	2410.08	1085.81	2.21962	4.59878e-118	7.86283e-115	UP
contig_11161	2110	sp|Q39231|SUC2_ARATH Sucrose transport protein SUC2 OS=Arabidopsis thaliana GN=SUC2 PE=1 SV=2	gi|562777727|gb|AHB33870.1| sucrose transporter [Fraxinus excelsior]	78.48	61.75	29.45	45.68	186.55	205.3	145.843	56.56	2.57856	1.38116e-10	1.41879e-08	UP
contig_11272	1169	sp|Q8BRX9|MARH3_MOUSE E3 ubiquitin-protein ligase MARCH3 OS=Mus musculus GN=March3 PE=2 SV=1	gi|565402486|ref|XP_006366707.1| PREDICTED: uncharacterized protein LOC102579093 isoform X1 [Solanum tuberosum]	35.15	27.16	36.2	51.02	81.09	112.22	81.4433	32.8367	2.48026	3.50517e-06	0.000197977	UP
contig_11302	405	-	gi|147863203|emb|CAN78371.1| hypothetical protein VITISV_043533 [Vitis vinifera]	99.87	61.68	62.96	221.87	175.76	187.07	194.9	74.8367	2.60434	6.66478e-14	9.02438e-12	UP
contig_11429	3626	sp|Q39128|KAT1_ARATH Potassium channel KAT1 OS=Arabidopsis thaliana GN=KAT1 PE=1 SV=2	gi|297740687|emb|CBI30869.3| unnamed protein product [Vitis vinifera]	1.11	1.91	1.71	26.38	28.43	66.72	40.51	1.57667	25.6934	8.8717e-11	9.33203e-09	UP
contig_11457	1432	sp|Q00874|DR100_ARATH DNA-damage-repair/toleration protein DRT100 OS=Arabidopsis thaliana GN=DRT100 PE=2 SV=2	gi|460410912|ref|XP_004250859.1| PREDICTED: DNA-damage-repair/toleration protein DRT100-like [Solanum lycopersicum]	204.54	168.6	160.88	920.31	1420	1077.8	1139.37	178.007	6.40072	1.1208e-174	2.7576e-171	UP
contig_11459	526	-	gi|242067387|ref|XP_002448970.1| hypothetical protein SORBIDRAFT_05g002670 [Sorghum bicolor]	7.04	0.82	13.81	74	1	33.68	36.2267	7.22333	5.01523	8.19945e-06	0.000428341	UP
contig_11520	2627	sp|Q05001|NCPR_CATRO NADPH--cytochrome P450 reductase OS=Catharanthus roseus GN=CPR PE=2 SV=1	gi|498532456|gb|AGL46979.1| cytochrome P450 reductase [Salvia miltiorrhiza]	49.07	51.91	59.22	133.66	140.94	140.37	138.323	53.4	2.59032	3.20418e-10	3.20342e-08	UP
contig_11632	727	sp|Q39601|SSRP1_CATRO FACT complex subunit SSRP1 OS=Catharanthus roseus GN=SSRP1 PE=2 SV=1	gi|565355055|ref|XP_006344419.1| PREDICTED: FACT complex subunit SSRP1-like [Solanum tuberosum]	9.89	17.01	15.92	37.65	61.21	53.75	50.87	14.2733	3.56399	5.74888e-06	0.000308634	UP
contig_11782	2872	sp|P73627|Y1770_SYNY3 Uncharacterized protein sll1770 OS=Synechocystis sp. (strain PCC 6803 / Kazusa) GN=sll1770 PE=3 SV=1	gi|565382647|ref|XP_006357645.1| "PREDICTED: uncharacterized aarF domain-containing protein kinase At1g79600, chloroplastic-like [Solanum tuberosum]"	128.77	92.1	96.3	515.96	769.17	1802.71	1029.28	105.723	9.7356	8.56871e-194	2.54229e-190	UP
contig_11902	556	sp|Q9SQI2|GIGAN_ARATH Protein GIGANTEA OS=Arabidopsis thaliana GN=GI PE=1 SV=2	gi|296083124|emb|CBI22760.3| unnamed protein product [Vitis vinifera]	16.76	13.61	16.91	49.68	95.73	127.34	90.9167	15.76	5.76882	2.84691e-14	3.99979e-12	UP
contig_11903	2664	sp|Q9SQI2|GIGAN_ARATH Protein GIGANTEA OS=Arabidopsis thaliana GN=GI PE=1 SV=2	gi|565386479|ref|XP_006359039.1| PREDICTED: protein GIGANTEA-like isoform X1 [Solanum tuberosum]	14.18	9.41	15.97	80.17	124.6	176.61	127.127	13.1867	9.64055	1.11064e-24	2.79394e-22	UP
contig_11955	1411	sp|Q94IB8|LCB1_ARATH Long chain base biosynthesis protein 1 OS=Arabidopsis thaliana GN=LCB1 PE=1 SV=1	gi|359480909|ref|XP_002269418.2| PREDICTED: serine palmitoyltransferase 1 [Vitis vinifera]	29.59	19	8.89	56.94	117.29	109.93	94.72	19.16	4.94363	3.31357e-13	4.30747e-11	UP
contig_11962	400	sp|P17598|CATA1_GOSHI Catalase isozyme 1 OS=Gossypium hirsutum GN=CAT1 PE=2 SV=2	gi|49861127|gb|AAT68776.1| catalase [Camellia sinensis]	3.07	5.77	6.17	38.86	95.53	125.94	86.7767	5.00333	17.3438	5.67639e-20	1.1162e-17	UP
contig_12135	781	sp|Q4V3C8|PDPK2_ARATH 3-phosphoinositide-dependent protein kinase 2 OS=Arabidopsis thaliana GN=PDPK2 PE=1 SV=1	gi|350539745|ref|NP_001234519.1| 3-phosphoinositide-dependent protein kinase-1 [Solanum lycopersicum]	32.09	26.92	26.26	65.08	87.97	82.64	78.5633	28.4233	2.76404	9.65301e-07	5.98866e-05	UP
contig_12186	690	sp|O04630|SYTM_ARATH "Threonine--tRNA ligase, mitochondrial OS=Arabidopsis thaliana GN=THRRS PE=2 SV=3"	gi|527206835|gb|EPS72288.1| hypothetical protein M569_02470 [Genlisea aurea]	8.45	38.69	3.89	116.14	197.28	0.17	104.53	17.01	6.14521	1.69122e-16	2.72096e-14	UP
contig_12196	2350	sp|Q9C9W9|ADO3_ARATH Adagio protein 3 OS=Arabidopsis thaliana GN=ADO3 PE=1 SV=1	gi|375126879|gb|AFA35966.1| "flavin-binding, kelch repeat, f-box 1/adagio3 [Nicotiana attenuata]"	14.67	6.9	9.02	56.22	73.47	81.13	70.2733	10.1967	6.89179	3.02322e-12	3.65234e-10	UP
contig_12197	774	sp|Q5WWK6|Y1447_LEGPL Uncharacterized protein lpl1447 OS=Legionella pneumophila (strain Lens) GN=lpl1447 PE=3 SV=1	gi|565348955|ref|XP_006341465.1| PREDICTED: uncharacterized protein LOC102604677 [Solanum tuberosum]	146.15	136.37	140.52	292.34	526.73	462.08	427.05	141.013	3.02844	2.95674e-35	1.1516e-32	UP
contig_12248	1230	sp|Q9M5A9|GPT1_ARATH "Glucose-6-phosphate/phosphate translocator 1, chloroplastic OS=Arabidopsis thaliana GN=GPT1 PE=2 SV=1"	gi|462409739|gb|EMJ15073.1| hypothetical protein PRUPE_ppa006795mg [Prunus persica]	20.07	29.6	32.93	186.66	394.08	431.75	337.497	27.5333	12.2577	8.29153e-70	7.7446e-67	UP
contig_12466	3255	sp|Q8LPR5|TCP4_ARATH Transcription factor TCP4 OS=Arabidopsis thaliana GN=TCP4 PE=2 SV=1	gi|460002197|gb|AGH06161.1| TCP trancription factor [Petunia hybrid cultivar]	51.35	23.94	56.67	134.44	61.65	142.43	112.84	43.9867	2.56532	1.47058e-08	1.20606e-06	UP
contig_12494	1143	sp|Q8VYI3|ECH2_ARATH "Enoyl-CoA hydratase 2, peroxisomal OS=Arabidopsis thaliana GN=ECH2 PE=1 SV=1"	gi|565351220|ref|XP_006342556.1| "PREDICTED: enoyl-CoA hydratase 2, peroxisomal-like [Solanum tuberosum]"	31.13	39.63	32.02	77.14	98.38	96.05	90.5233	34.26	2.64225	3.90498e-07	2.59157e-05	UP
contig_1251	2306	sp|Q9LZF6|CD48E_ARATH Cell division control protein 48 homolog E OS=Arabidopsis thaliana GN=CDC48E PE=1 SV=2	gi|98962497|gb|ABF59516.1| putative spindle disassembly related protein CDC48 [Nicotiana tabacum]	219.02	201.82	255.36	385.75	508.14	653.51	515.8	225.4	2.28838	7.0846e-28	2.01883e-25	UP
contig_12510	3885	sp|Q9SCZ4|FERON_ARATH Receptor-like protein kinase FERONIA OS=Arabidopsis thaliana GN=FER PE=1 SV=1	gi|462404044|gb|EMJ09601.1| hypothetical protein PRUPE_ppa001164mg [Prunus persica]	8.69	7.43	8.82	23.6	20.5	71.05	38.3833	8.31333	4.61708	8.2211e-06	0.000428585	UP
contig_12532	882	sp|P37707|B2_DAUCA B2 protein OS=Daucus carota PE=2 SV=1	gi|527203178|gb|EPS69727.1| "hypothetical protein M569_05038, partial [Genlisea aurea]"	43.25	44.06	50.53	42.12	96.24	153.53	97.2967	45.9467	2.1176	1.18444e-05	0.00059473	UP
contig_12571	1487	-	gi|147797283|emb|CAN73743.1| hypothetical protein VITISV_026769 [Vitis vinifera]	16.37	27.38	18.44	67.26	87.31	154.96	103.177	20.73	4.97717	9.56948e-15	1.38697e-12	UP
contig_12620	556	-	gi|470109096|ref|XP_004290838.1| PREDICTED: selenoprotein K-like [Fragaria vesca subsp. vesca]	36.42	64.28	27.95	70.38	157.46	78.1	101.98	42.8833	2.37808	6.72985e-07	4.29943e-05	UP
contig_12709	3255	sp|P38935|SMBP2_HUMAN DNA-binding protein SMUBP-2 OS=Homo sapiens GN=IGHMBP2 PE=1 SV=3	gi|508718399|gb|EOY10296.1| P-loop containing nucleoside triphosphate hydrolases superfamily protein isoform 2 [Theobroma cacao]	20.82	21.07	16.69	30.59	66.33	79.33	58.75	19.5267	3.00871	7.70363e-06	0.000404114	UP
contig_12757	694	sp|O50001|PRU1_PRUAR Major allergen Pru ar 1 OS=Prunus armeniaca PE=1 SV=1	gi|148751481|gb|ABR10301.1| pathogen-related protein STH-2 [Salvia miltiorrhiza]	9.64	3.88	24.15	59.24	22.42	357.02	146.227	12.5567	11.6453	2.01548e-30	6.51645e-28	UP
contig_12761	2816	sp|B8HXV0|RF1_CYAP4 Peptide chain release factor 1 OS=Cyanothece sp. (strain PCC 7425 / ATCC 29141) GN=prfA PE=3 SV=1	gi|527207992|gb|EPS73108.1| "hypothetical protein M569_01644, partial [Genlisea aurea]"	2.34	3.99	1.05	7.3	36.39	31.31	25	2.46	10.1626	1.3549e-05	0.000672952	UP
contig_12812	2433	-	gi|566147849|ref|XP_006368708.1| glycine-rich family protein [Populus trichocarpa]	33.35	27.52	30.54	69.23	79.06	74.81	74.3667	30.47	2.44065	1.46562e-05	0.00072261	UP
contig_12858	1097	-	gi|460377092|ref|XP_004234329.1| PREDICTED: uncharacterized protein LOC101254569 [Solanum lycopersicum]	49.57	51.5	49.1	139.31	220.26	338.08	232.55	50.0567	4.64573	1.29002e-29	4.00406e-27	UP
contig_12976	3959	sp|Q9SUA4|OPT5_ARATH Oligopeptide transporter 5 OS=Arabidopsis thaliana GN=OPT5 PE=2 SV=1	gi|527202075|gb|EPS68970.1| "hypothetical protein M569_05793, partial [Genlisea aurea]"	1.42	1.73	1.86	15.2	98.68	31.64	48.5067	1.67	29.0459	4.57395e-13	5.90783e-11	UP
contig_13048	5134	sp|Q9LZJ5|AB14C_ARATH ABC transporter C family member 14 OS=Arabidopsis thaliana GN=ABCC14 PE=1 SV=1	gi|508703159|gb|EOX95055.1| Multidrug resistance-associated protein 4 isoform 2 [Theobroma cacao]	30.7	58.48	42.44	107.89	311.78	327.69	249.12	43.8733	5.67816	7.03086e-37	2.84837e-34	UP
contig_13105	855	sp|Q43681|NLTP_VIGUN Probable non-specific lipid-transfer protein AKCS9 OS=Vigna unguiculata PE=2 SV=1	gi|359490972|ref|XP_002279379.2| PREDICTED: non-specific lipid-transfer protein 2-like [Vitis vinifera]	577.54	412.16	438.08	1452.71	2672.65	1162.33	1762.56	475.927	3.70343	4.05515e-177	1.04889e-173	UP
contig_13124	927	-	gi|566195155|ref|XP_002316935.2| hypothetical protein POPTR_0011s12710g [Populus trichocarpa]	1.47	4.15	5.12	10.69	34.72	34.1	26.5033	3.58	7.40317	1.72063e-05	0.000839315	UP
contig_13200	878	-	gi|255567650|ref|XP_002524804.1| conserved hypothetical protein [Ricinus communis]	35.21	37.38	35.48	210.66	196.85	192.44	199.983	36.0233	5.55149	6.39661e-29	1.88124e-26	UP
contig_13294	2158	sp|Q9ZS97|AB8I_ARATH "UPF0051 protein ABCI8, chloroplastic OS=Arabidopsis thaliana GN=ABCI8 PE=2 SV=1"	gi|460377398|ref|XP_004234480.1| "PREDICTED: UPF0051 protein ABCI8, chloroplastic-like [Solanum lycopersicum]"	76.45	68.07	81.02	107.37	153.53	203.82	154.907	75.18	2.06048	1.0693e-07	7.66099e-06	UP
contig_13298	1602	sp|Q8GSM7|HST_TOBAC Shikimate O-hydroxycinnamoyltransferase OS=Nicotiana tabacum GN=HST PE=1 SV=1	gi|399125204|pdb|4G0B|A "Chain A, Structure Of Native Hct From Coffea Canephora"	75.97	62.8	81.32	759.95	1211.56	572.53	848.013	73.3633	11.5591	2.848e-170	6.84035e-167	UP
contig_133	853	sp|P30708|GPX4_NICSY Probable phospholipid hydroperoxide glutathione peroxidase OS=Nicotiana sylvestris PE=2 SV=1	gi|551486056|gb|AGY31282.1| glutathione peroxidase 2 [Panax ginseng]	400.04	308.59	271.73	1152.58	742.25	404.44	766.423	326.787	2.34533	8.45132e-43	4.22047e-40	UP
contig_13312	915	sp|Q9T020|Y4391_ARATH Probable receptor-like protein kinase At4g39110 OS=Arabidopsis thaliana GN=At4g39110 PE=1 SV=1	gi|359474779|ref|XP_002280183.2| PREDICTED: probable receptor-like protein kinase At4g39110-like [Vitis vinifera]	0.12	0	0.28	14.12	95.92	36.25	48.7633	0.133333	365.725	3.37087e-14	4.71623e-12	UP
contig_13356	2236	sp|Q9FYL3|ALB31_ARATH "ALBINO3-like protein 1, chloroplastic OS=Arabidopsis thaliana GN=ALB3L1 PE=2 SV=3"	gi|565349602|ref|XP_006341780.1| "PREDICTED: ALBINO3-like protein 1, chloroplastic-like [Solanum tuberosum]"	60.11	39.52	58.73	117.68	60.3	153.34	110.44	52.7867	2.09219	3.40323e-06	0.000192759	UP
contig_13387	1178	-	gi|460369656|ref|XP_004230673.1| PREDICTED: uncharacterized protein LOC101258701 [Solanum lycopersicum]	26.72	19.94	16.21	25.14	15.24	168.47	69.6167	20.9567	3.32193	1.40341e-07	9.91388e-06	UP
contig_134	8592	sp|P17965|RDRP_PVMR RNA replication protein OS=Potato virus M (strain Russian) PE=3 SV=2	gi|94971810|ref|YP_595727.1| replicase [Daphne virus S]	85.21	455.69	0.54	306.49	4998.76	0.64	1768.63	180.48	9.79959	0	0	UP
contig_13410	991	sp|P92980|APR3_ARATH "5'-adenylylsulfate reductase 3, chloroplastic OS=Arabidopsis thaliana GN=APR3 PE=2 SV=2"	gi|530704751|gb|AGT40337.1| APS reductase [Nicotiana attenuata]	22.07	23.46	22.98	46.09	93.01	103.98	81.0267	22.8367	3.5481	3.19907e-09	2.85837e-07	UP
contig_13529	449	-	gi|565374147|ref|XP_006353625.1| PREDICTED: subtilisin-like protease-like [Solanum tuberosum]	140.18	107.32	102.33	224.57	448.05	310.99	327.87	116.61	2.81168	6.5405e-25	1.67457e-22	UP
contig_13751	1643	sp|Q2MHE4|HT1_ARATH Serine/threonine-protein kinase HT1 OS=Arabidopsis thaliana GN=HT1 PE=1 SV=1	gi|527184058|gb|EPS58146.1| "hypothetical protein M569_16670, partial [Genlisea aurea]"	35	37.89	28.33	63.59	183	121.04	122.543	33.74	3.63199	2.55554e-13	3.34796e-11	UP
contig_13760	762	sp|Q6P642|DNJB6_XENTR DnaJ homolog subfamily B member 6 OS=Xenopus tropicalis GN=dnajb6 PE=2 SV=1	gi|565355713|ref|XP_006344727.1| PREDICTED: dnaJ homolog subfamily B member 3-like [Solanum tuberosum]	56.21	29.78	15.42	122.83	292.61	138.43	184.623	33.8033	5.46169	5.43116e-27	1.50515e-24	UP
contig_13800	849	sp|Q9XG80|PLA21_ORYSJ Probable phospholipase A2 homolog 1 OS=Oryza sativa subsp. japonica GN=PLA2-I PE=2 SV=1	gi|565380760|ref|XP_006356760.1| PREDICTED: probable phospholipase A2 homolog 1-like [Solanum tuberosum]	22.11	10.7	13	64.24	54.32	40.57	53.0433	15.27	3.4737	3.32727e-06	0.000188669	UP
contig_14012	1265	sp|Q9STM6|GDL57_ARATH GDSL esterase/lipase At3g48460 OS=Arabidopsis thaliana GN=At3g48460 PE=2 SV=1	gi|553726701|dbj|BAO02522.1| "(1-2)-alpha-L-fucosidase ortholog, partial [Nicotiana alata]"	2	4.71	4.61	27.94	101.9	32.71	54.1833	3.77333	14.3595	6.80832e-13	8.64983e-11	UP
contig_14174	1326	-	gi|93115321|gb|ABE98329.1| SRC2-like protein [Nicotiana benthamiana]	11	22.74	15.19	80.82	110.23	159.89	116.98	16.31	7.17229	5.92636e-20	1.16083e-17	UP
contig_14183	753	sp|Q9FYC2|PAO_ARATH "Pheophorbide a oxygenase, chloroplastic OS=Arabidopsis thaliana GN=PAO PE=1 SV=1"	gi|568869575|ref|XP_006487996.1| "PREDICTED: pheophorbide a oxygenase, chloroplastic-like [Citrus sinensis]"	57.16	47.92	55.33	72.92	92.65	260.55	142.04	53.47	2.65644	6.98311e-11	7.41504e-09	UP
contig_14184	1471	sp|O48963|PHOT1_ARATH Phototropin-1 OS=Arabidopsis thaliana GN=PHOT1 PE=1 SV=1	gi|225435157|ref|XP_002281752.1| PREDICTED: phototropin-1-like [Vitis vinifera]	77.04	51.32	41.15	195.75	153.44	133.64	160.943	56.5033	2.84839	4.08366e-13	5.28811e-11	UP
contig_14304	1679	sp|Q8GX23|PERK5_ARATH Proline-rich receptor-like protein kinase PERK5 OS=Arabidopsis thaliana GN=PERK5 PE=2 SV=1	gi|565403083|ref|XP_006366995.1| "PREDICTED: putative proline-rich receptor-like protein kinase PERK6-like, partial [Solanum tuberosum]"	0.64	0	1.3	17.1	77.92	28.68	41.2333	0.646667	63.7629	3.91553e-12	4.66332e-10	UP
contig_14308	612	sp|Q9FY94|SWT15_ARATH Bidirectional sugar transporter SWEET15 OS=Arabidopsis thaliana GN=SWEET15 PE=2 SV=1	gi|565386563|ref|XP_006359079.1| PREDICTED: bidirectional sugar transporter N3-like [Solanum tuberosum]	2.63	0.9	1.12	2.01	7.78	135.85	48.5467	1.55	31.3204	4.57395e-13	5.90783e-11	UP
contig_14311	1065	sp|Q8VYW2|BAM9_ARATH Inactive beta-amylase 9 OS=Arabidopsis thaliana GN=BAM9 PE=2 SV=1	gi|398363567|gb|AFO84078.1| beta-amylase [Actinidia arguta]	14.51	14.7	17.19	43.54	179.42	86.67	103.21	15.4667	6.67306	2.25411e-17	3.84098e-15	UP
contig_1432	864	sp|Q9SZ53|P2C60_ARATH Probable protein phosphatase 2C 60 OS=Arabidopsis thaliana GN=At4g31860 PE=2 SV=1	gi|587913306|gb|EXC01123.1| putative protein phosphatase 2C 60 [Morus notabilis]	36.96	61	43.63	78.31	112.02	158.21	116.18	47.1967	2.46161	3.40535e-08	2.65265e-06	UP
contig_1433	1018	sp|P27141|CAHC_TOBAC "Carbonic anhydrase, chloroplastic OS=Nicotiana tabacum PE=2 SV=1"	gi|470123226|ref|XP_004297629.1| "PREDICTED: carbonic anhydrase, chloroplastic-like isoform 1 [Fragaria vesca subsp. vesca]"	26.43	24.05	35.65	116.18	149.34	202.33	155.95	28.71	5.43191	7.63386e-23	1.76218e-20	UP
contig_14390	1946	-	gi|225463026|ref|XP_002266433.1| PREDICTED: uncharacterized protein LOC100263653 [Vitis vinifera]	22.83	23.61	18.98	52.53	92.19	58.08	67.6	21.8067	3.09997	7.21838e-07	4.571e-05	UP
contig_14410	901	-	-	10.96	10.71	13.06	29.64	111.08	51.25	63.99	11.5767	5.5275	4.79633e-10	4.69287e-08	UP
contig_14457	1443	sp|Q39108|GGR_ARATH "Heterodimeric geranylgeranyl pyrophosphate synthase small subunit, chloroplastic OS=Arabidopsis thaliana GN=GGR PE=1 SV=2"	gi|323463187|pdb|3QKC|B "Chain B, Crystal Structure Of Geranyl Diphosphate Synthase Small Subunit From Antirrhinum Majus"	12.78	5.78	6.38	116.73	251.51	85.01	151.083	8.31333	18.1736	3.04904e-35	1.18298e-32	UP
contig_14458	845	sp|P42158|KC1D_ARATH Casein kinase I isoform delta-like OS=Arabidopsis thaliana GN=At4g26100 PE=2 SV=2	gi|587914028|gb|EXC01817.1| Casein kinase I isoform delta-like protein [Morus notabilis]	8.46	10.61	9.69	25.25	59.85	32.77	39.29	9.58667	4.0984	1.31544e-05	0.000654969	UP
contig_14509	370	sp|Q41396|VATE_SPIOL V-type proton ATPase subunit E OS=Spinacia oleracea GN=VATE PE=2 SV=1	gi|324331819|gb|ADY38690.1| vacuolar ATP synthase subunit [Camellia sinensis]	74.69	53.08	75.96	171.56	160.58	160.71	164.283	67.91	2.41913	7.21742e-11	7.64773e-09	UP
contig_14510	1671	sp|Q43469|SLD1_HELAN Delta(8)-fatty-acid desaturase OS=Helianthus annuus GN=sld1 PE=1 SV=1	gi|75319741|sp|Q43469.1|SLD1_HELAN RecName: Full=Delta(8)-fatty-acid desaturase; AltName: Full=Delta(8)-sphingolipid desaturase	15.67	16.13	9.3	30.64	105.16	50.67	62.1567	13.7	4.53698	7.16193e-09	6.10191e-07	UP
contig_14533	818	sp|C0LGP4|Y3475_ARATH Probable LRR receptor-like serine/threonine-protein kinase At3g47570 OS=Arabidopsis thaliana GN=At3g47570 PE=1 SV=1	gi|508706446|gb|EOX98342.1| Leucine-rich repeat (LRR) family protein [Theobroma cacao]	25.9	14.2	14.37	39.96	46.23	96.67	60.9533	18.1567	3.35708	1.56715e-06	9.40438e-05	UP
contig_14552	2065	sp|O14197|YDQ4_SCHPO Uncharacterized transporter C5D6.04 OS=Schizosaccharomyces pombe (strain 972 / ATCC 24843) GN=SPAC5D6.04 PE=3 SV=1	gi|527201846|gb|EPS68823.1| "auxin efflux carrier component, auxin transport protein, partial [Genlisea aurea]"	16.63	15.87	18.11	96.16	137.39	105.98	113.177	16.87	6.70875	3.20709e-19	6.08117e-17	UP
contig_14647	875	sp|Q7XZQ7|FL3H_PETCR Flavanone 3-dioxygenase OS=Petroselinum crispum GN=FHT PE=1 SV=1	gi|378749126|gb|AFC37250.1| flavanone 3-hydroxylase [Camellia chekiangoleosa]	162.79	153.27	173.51	378.04	498.2	406.8	427.68	163.19	2.62075	5.40401e-29	1.60334e-26	UP
contig_14750	866	sp|Q9M4W3|ISPF_CATRO "2-C-methyl-D-erythritol 2,4-cyclodiphosphate synthase, chloroplastic OS=Catharanthus roseus GN=ISPF PE=2 SV=1"	gi|374639357|gb|AEZ55667.1| "2-C-methyl-D-erythritol 2,4-cyclodiphosphate synthase [Salvia miltiorrhiza]"	214.31	176.69	220.13	330.68	769.84	660.61	587.043	203.71	2.88176	4.25435e-45	2.28277e-42	UP
contig_1490	1507	sp|Q6RYA0|SABP2_TOBAC Salicylic acid-binding protein 2 OS=Nicotiana tabacum GN=SABP2 PE=1 SV=1	gi|75324631|sp|Q6RYA0.1|SABP2_TOBAC RecName: Full=Salicylic acid-binding protein 2; Short=NtSABP2; AltName: Full=Methyl salicylate esterase	267.9	217.45	262.3	502.48	1054.36	435.33	664.057	249.217	2.66458	1.81709e-45	9.962e-43	UP
contig_14903	3365	sp|Q5BL31|CF106_DANRE Uncharacterized protein C6orf106 homolog OS=Danio rerio GN=zgc:101577 PE=2 SV=1	gi|337732515|gb|AEI71779.1| JOKA2 [Nicotiana tabacum]	56.91	64.96	58.45	92.87	135.43	155.51	127.937	60.1067	2.12849	5.95582e-07	3.84635e-05	UP
contig_1508	833	sp|O22881|POT2_ARATH Potassium transporter 2 OS=Arabidopsis thaliana GN=POT2 PE=1 SV=2	gi|508728266|gb|EOY20163.1| Potassium transporter 2 isoform 1 [Theobroma cacao]	37.33	45.4	47.07	113.1	117.3	56.46	95.62	43.2667	2.21002	8.76923e-06	0.000454109	UP
contig_15126	2813	sp|Q8W1X2|PDXK_ARATH Pyridoxal kinase OS=Arabidopsis thaliana GN=PK PE=1 SV=2	gi|460372361|ref|XP_004231999.1| PREDICTED: pyridoxal kinase-like [Solanum lycopersicum]	10.75	15.09	11.34	26.09	94.12	26.53	48.9133	12.3933	3.94675	2.65801e-06	0.000153217	UP
contig_15163	633	sp|Q94BV5|GSXL4_ARATH Flavin-containing monooxygenase FMO GS-OX-like 4 OS=Arabidopsis thaliana GN=At1g62600 PE=2 SV=1	gi|462404863|gb|EMJ10327.1| hypothetical protein PRUPE_ppa005546mg [Prunus persica]	3.82	3.88	5.97	15.33	24.61	65.68	35.2067	4.55667	7.72641	3.79975e-07	2.53005e-05	UP
contig_15187	1117	sp|Q9LMA8|TI10A_ARATH Protein TIFY 10A OS=Arabidopsis thaliana GN=TIFY10A PE=1 SV=1	gi|532166934|gb|AGT80155.1| PnFL-2 [Ipomoea trifida]	28.01	24.53	18.21	74.45	64.36	128.21	89.0067	23.5833	3.77413	1.87022e-10	1.90952e-08	UP
contig_15201	3630	sp|O04932|SPSA1_CRAPL Probable sucrose-phosphate synthase 1 OS=Craterostigma plantagineum GN=SPS1 PE=2 SV=1	gi|6289059|gb|AAF06792.1|AF194022_1 sucrose-6-phosphate synthase A [Nicotiana tabacum]	59.48	57.06	41.45	145.92	202.96	166.5	171.793	52.6633	3.26211	2.3572e-16	3.76243e-14	UP
contig_15225	2094	sp|P0CZ23|ACOX3_ARATH "Acyl-coenzyme A oxidase 3, peroxisomal OS=Arabidopsis thaliana GN=ACX3 PE=1 SV=1"	gi|225446509|ref|XP_002278663.1| "PREDICTED: acyl-coenzyme A oxidase 3, peroxisomal [Vitis vinifera]"	71.77	83.59	62.01	242.85	442.46	367.45	350.92	72.4567	4.84317	1.12266e-45	6.18848e-43	UP
contig_15298	1365	-	gi|565396786|ref|XP_006363989.1| PREDICTED: uncharacterized protein LOC102601007 [Solanum tuberosum]	39.6	25.82	25.47	52.84	157.53	152.03	120.8	30.2967	3.98724	4.6243e-14	6.33806e-12	UP
contig_15306	2836	sp|Q42605|UGE1_ARATH Bifunctional UDP-glucose 4-epimerase and UDP-xylose 4-epimerase 1 OS=Arabidopsis thaliana GN=UGE1 PE=1 SV=2	gi|568214433|ref|NP_001275046.1| UDP-Glc-4-epimerase [Solanum tuberosum]	45.23	52.29	94.12	191.42	254.07	534.17	326.553	63.88	5.11198	1.31152e-44	6.81963e-42	UP
contig_15364	485	sp|Q8W1W9|5MAT1_SALSN Malonyl-coenzyme:anthocyanin 5-O-glucoside-6'''-O-malonyltransferase OS=Salvia splendens GN=5MAT1 PE=1 SV=1	gi|17980232|gb|AAL50565.1|AF405204_1 malonyl CoA:anthocyanin 5-O-glucoside-6'''-O-malonyltransferase [Perilla frutescens]	49.3	32.47	44.33	71.62	32.93	542.61	215.72	42.0333	5.13212	1.38557e-29	4.27434e-27	UP
contig_15402	376	-	-	0	4.19	5.46	42.25	28.48	26.56	32.43	3.21667	10.0819	5.18988e-07	3.37547e-05	UP
contig_15437	993	sp|Q9FJJ3|SRO5_ARATH Probable inactive poly [ADP-ribose] polymerase SRO5 OS=Arabidopsis thaliana GN=SRO5 PE=1 SV=1	gi|565356411|ref|XP_006345059.1| PREDICTED: probable inactive poly [ADP-ribose] polymerase SRO5-like isoform X2 [Solanum tuberosum]	3.64	4.1	6.92	20.94	50.66	89.24	53.6133	4.88667	10.9714	7.98115e-12	9.20122e-10	UP
contig_15447	841	-	gi|255563941|ref|XP_002522970.1| conserved hypothetical protein [Ricinus communis]	36.06	29.21	34.48	72.01	59.33	106.42	79.2533	33.25	2.38356	1.26483e-05	0.000632263	UP
contig_15451	863	-	gi|460392336|ref|XP_004241772.1| PREDICTED: lactation elevated protein 1-like [Solanum lycopersicum]	11.71	12.01	11.07	38.43	57.32	90.26	62.0033	11.5967	5.34665	8.16442e-10	7.78444e-08	UP
contig_15481	767	sp|Q6GPW4|TM205_XENLA Transmembrane protein 205 OS=Xenopus laevis GN=tmem205 PE=2 SV=1	gi|225437525|ref|XP_002275502.1| PREDICTED: transmembrane protein 205 [Vitis vinifera]	118.66	122.69	107.62	267.51	391.17	290.75	316.477	116.323	2.72066	4.80835e-23	1.12279e-20	UP
contig_15628	1567	sp|Q6H9K0|PGLR2_PLAAC Exopolygalacturonase (Fragment) OS=Platanus acerifolia GN=plaa2 PE=1 SV=1	gi|508721798|gb|EOY13695.1| "Pectin lyase-like superfamily protein, putative [Theobroma cacao]"	0	0	0.23	0	56.01	0	18.67	0.0766667	243.522	1.87608e-05	0.000909862	UP
contig_15632	501	sp|P50217|IDHC_SOLTU Isocitrate dehydrogenase [NADP] OS=Solanum tuberosum GN=ICDH-1 PE=2 SV=1	gi|255575226|ref|XP_002528517.1| "NADP-specific isocitrate dehydrogenase, putative [Ricinus communis]"	38.41	28.99	49.44	326.07	138.88	268.92	244.623	38.9467	6.28098	1.95559e-38	8.4666e-36	UP
contig_15681	892	sp|P42762|CLPD_ARATH "Chaperone protein ClpD, chloroplastic OS=Arabidopsis thaliana GN=CLPD PE=1 SV=1"	gi|460380239|ref|XP_004235865.1| "PREDICTED: chaperone protein ClpD, chloroplastic-like [Solanum lycopersicum]"	0	0	0	57.49	0	0	19.1633	1e-05	1.91633e+06	9.74113e-06	0.000498552	UP
contig_15767	1106	sp|Q9LD45|BI1_ARATH Bax inhibitor 1 OS=Arabidopsis thaliana GN=BI-1 PE=1 SV=1	gi|350535435|ref|NP_001234450.1| Bax inhibitor [Solanum lycopersicum]	57.91	75.65	41.04	95.89	545.69	47.07	229.55	58.2	3.94416	1.32575e-25	3.48273e-23	UP
contig_15771	1554	sp|Q9LS40|ASPG1_ARATH Protein ASPARTIC PROTEASE IN GUARD CELL 1 OS=Arabidopsis thaliana GN=ASPG1 PE=1 SV=1	gi|567859268|ref|XP_006422317.1| hypothetical protein CICLE_v10004908mg [Citrus clementina]	51.22	40.75	37.99	230.15	245.25	338.03	271.143	43.32	6.25908	4.54674e-42	2.20508e-39	UP
contig_15855	1603	sp|Q9LHL6|TBL1_ARATH Protein trichome birefringence-like 1 OS=Arabidopsis thaliana GN=TBL1 PE=2 SV=1	gi|460365821|ref|XP_004228795.1| PREDICTED: uncharacterized protein LOC101266254 [Solanum lycopersicum]	0.27	0.53	0.61	12.36	36.11	11.19	19.8867	0.47	42.3121	9.74113e-06	0.000498552	UP
contig_15922	1252	-	gi|568883064|ref|XP_006494320.1| PREDICTED: uncharacterized protein LOC102616086 isoform X4 [Citrus sinensis]	28.78	24.43	20.34	63.55	65.63	96.73	75.3033	24.5167	3.07152	2.15032e-07	1.47763e-05	UP
contig_1594	4154	sp|Q6Z8C8|CDKF4_ORYSJ Cyclin-dependent kinase F-4 OS=Oryza sativa subsp. japonica GN=CDKF-4 PE=2 SV=1	gi|359474639|ref|XP_002265359.2| PREDICTED: cyclin-dependent kinase F-4-like [Vitis vinifera]	35.91	30.9	35.72	60.02	105.45	152.81	106.093	34.1767	3.10426	6.34272e-10	6.1522e-08	UP
contig_15983	1300	sp|O04937|DHEA_NICPL Glutamate dehydrogenase A OS=Nicotiana plumbaginifolia GN=GDHA PE=2 SV=1	gi|12229785|sp|O04937.1|DHEA_NICPL RecName: Full=Glutamate dehydrogenase A; Short=GDH A	35.58	36.76	48.66	75.63	418.24	336.5	276.79	40.3333	6.86256	5.25195e-45	2.7738e-42	UP
contig_15998	852	sp|P83442|LEAD3_DAUCA Late embryogenesis abundant protein Dc3 OS=Daucus carota PE=2 SV=1	gi|67973216|gb|AAY84145.1| late embryogenesis abundant protein [Catharanthus roseus]	2.84	8.38	5.33	22.69	29.3	156.22	69.4033	5.51667	12.5807	2.43361e-15	3.65861e-13	UP
contig_15999	346	-	gi|225441736|ref|XP_002283124.1| PREDICTED: uncharacterized protein LOC100250444 [Vitis vinifera]	402.65	157.07	272.12	734.69	270.5	1373.06	792.75	277.28	2.85902	1.66082e-59	1.29874e-56	UP
contig_16002	1401	sp|Q56Z59|PATL3_ARATH Patellin-3 OS=Arabidopsis thaliana GN=PATL3 PE=1 SV=2	gi|565344539|ref|XP_006339369.1| PREDICTED: patellin-2-like [Solanum tuberosum]	35.22	34.95	39.33	183.5	310.18	851.28	448.32	36.5	12.2827	1.55723e-92	1.91569e-89	UP
contig_16132	795	sp|Q9M2D8|Y3126_ARATH Uncharacterized protein At3g61260 OS=Arabidopsis thaliana GN=At3g61260 PE=1 SV=1	gi|561035701|gb|ESW34231.1| hypothetical protein PHAVU_001G135500g [Phaseolus vulgaris]	2.92	3.13	4.45	10.96	40.53	56.27	35.92	3.5	10.2629	8.65512e-08	6.31761e-06	UP
contig_16217	1019	sp|Q9SJY5|PUMP5_ARATH Mitochondrial uncoupling protein 5 OS=Arabidopsis thaliana GN=PUMP5 PE=2 SV=1	gi|460409427|ref|XP_004250140.1| PREDICTED: mitochondrial uncoupling protein 5-like [Solanum lycopersicum]	8.73	11.52	14.32	39.44	105.65	235.58	126.89	11.5233	11.0116	6.90714e-26	1.83843e-23	UP
contig_16316	860	sp|C4XGC2|NQOR_DESMR NAD(P)H dehydrogenase (quinone) OS=Desulfovibrio magneticus (strain ATCC 700980 / DSM 13731 / RS-1) GN=DMR_02110 PE=3 SV=1	gi|255587934|ref|XP_002534445.1| "Minor allergen Alt a, putative [Ricinus communis]"	108.81	126.7	113.65	272.65	494.02	431.83	399.5	116.387	3.43252	2.9942e-38	1.28529e-35	UP
contig_1633	1783	sp|O04373|ILL4_ARATH IAA-amino acid hydrolase ILR1-like 4 OS=Arabidopsis thaliana GN=ILL4 PE=1 SV=2	gi|404325816|gb|AFR58665.1| jasmonoyl-L-isoleucine hydrolase 1 [Nicotiana attenuata]	26.01	38.19	28.88	62.69	85.41	173.24	107.113	31.0267	3.4523	4.21126e-11	4.59757e-09	UP
contig_16332	980	sp|Q9LP24|Y1571_ARATH Probable leucine-rich repeat receptor-like protein kinase At1g35710 OS=Arabidopsis thaliana GN=At1g35710 PE=2 SV=1	gi|225423495|ref|XP_002269214.1| PREDICTED: probable leucine-rich repeat receptor-like protein kinase At1g35710 [Vitis vinifera]	14.19	10.79	13.66	22.07	112.71	16.41	50.3967	12.88	3.91278	1.02055e-06	6.29659e-05	UP
contig_16381	2510	sp|P48981|BGAL_MALDO Beta-galactosidase OS=Malus domestica PE=1 SV=1	gi|54111247|dbj|BAC10578.2| beta-galactosidase [Capsicum annuum]	17.32	20.42	39.5	51.32	62.22	313.38	142.307	25.7467	5.52719	3.77797e-21	7.92321e-19	UP
contig_16461	1959	sp|Q9FYR7|SCL8_ARATH Scarecrow-like protein 8 OS=Arabidopsis thaliana GN=SCL8 PE=2 SV=1	gi|565374728|ref|XP_006353907.1| PREDICTED: scarecrow-like protein 8-like [Solanum tuberosum]	31.6	24.31	29.33	52.87	56.76	139.81	83.1467	28.4133	2.92633	1.29077e-07	9.15019e-06	UP
contig_16527	659	sp|Q9FEL6|LAX3_MEDTR Auxin transporter-like protein 3 OS=Medicago truncatula GN=LAX3 PE=2 SV=1	gi|568837433|ref|XP_006472728.1| PREDICTED: auxin transporter-like protein 3-like [Citrus sinensis]	24.03	25.25	26.3	131.95	120.15	198.83	150.31	25.1933	5.96626	5.20003e-23	1.21145e-20	UP
contig_16655	702	sp|Q9SGP6|GRXC9_ARATH Glutaredoxin-C9 OS=Arabidopsis thaliana GN=GRXC9 PE=1 SV=1	gi|225462114|ref|XP_002262673.1| PREDICTED: glutaredoxin-C9-like [Vitis vinifera]	3.38	2.67	4.38	14.36	19.54	56.85	30.25	3.47667	8.70086	1.68929e-06	0.000100893	UP
contig_16657	726	-	gi|147767601|emb|CAN73381.1| hypothetical protein VITISV_003162 [Vitis vinifera]	25.99	23.08	20.53	52.58	106.42	99.44	86.1467	23.2	3.71322	7.52492e-10	7.22937e-08	UP
contig_16660	2284	sp|Q9MAH0|CAPP1_ARATH Phosphoenolpyruvate carboxylase 1 OS=Arabidopsis thaliana GN=PPC1 PE=1 SV=1	gi|565364308|ref|XP_006348868.1| PREDICTED: phosphoenolpyruvate carboxylase-like [Solanum tuberosum]	34.17	30.59	33.62	49.75	69.26	128.91	82.64	32.7933	2.52002	2.41757e-06	0.000141049	UP
contig_16706	353	sp|P57108|GSTZ_EUPES Glutathione S-transferase zeta class OS=Euphorbia esula PE=2 SV=1	gi|329130892|gb|AEB77870.1| zeta class glutathione S-transferase protein [Bruguiera gymnorhiza]	51.41	53.94	64.6	99.65	135.15	112.91	115.903	56.65	2.04595	4.27393e-06	0.00023741	UP
contig_16770	857	sp|D1MI46|C76BA_SWEMU Geraniol 8-hydroxylase OS=Swertia mussotii GN=CYP76B10 PE=1 SV=1	gi|405789886|gb|AFS28686.1| "putative geraniol 10-hydroxylase, partial [Olea europaea]"	1.74	1.36	2.56	60.3	267.27	122.43	150	1.88667	79.5053	8.00659e-43	4.03836e-40	UP
contig_16835	454	sp|Q6RVV4|TIC32_PEA "Short-chain dehydrogenase TIC 32, chloroplastic OS=Pisum sativum GN=TIC32 PE=1 SV=1"	gi|565374680|ref|XP_006353884.1| "PREDICTED: short-chain dehydrogenase TIC 32, chloroplastic-like [Solanum tuberosum]"	11.83	14.32	11.09	27.08	55.69	62.31	48.36	12.4133	3.89581	2.65801e-06	0.000153217	UP
contig_16905	4960	sp|Q8H1Z0|CER3_ARATH Protein ECERIFERUM 3 OS=Arabidopsis thaliana GN=CER3 PE=1 SV=1	gi|508784327|gb|EOY31583.1| Fatty acid hydroxylase superfamily [Theobroma cacao]	34.91	39.91	33.01	105.1	265.22	186.72	185.68	35.9433	5.16591	3.24909e-26	8.74015e-24	UP
contig_16925	563	sp|Q6RYA0|SABP2_TOBAC Salicylic acid-binding protein 2 OS=Nicotiana tabacum GN=SABP2 PE=1 SV=1	gi|75324631|sp|Q6RYA0.1|SABP2_TOBAC RecName: Full=Salicylic acid-binding protein 2; Short=NtSABP2; AltName: Full=Methyl salicylate esterase	2.42	4.72	1.24	8.01	18.51	445.05	157.19	2.79333	56.2733	9.37855e-44	4.80239e-41	UP
contig_16990	411	sp|P46897|ATHB7_ARATH Homeobox-leucine zipper protein ATHB-7 OS=Arabidopsis thaliana GN=ATHB-7 PE=2 SV=2	gi|565474408|ref|XP_006294845.1| hypothetical protein CARUB_v10023896mg [Capsella rubella]	25.97	14.81	23.8	53.4	86.38	65.53	68.4367	21.5267	3.17916	4.69801e-07	3.06742e-05	UP
contig_17018	1810	sp|O24370|LOX21_SOLTU "Linoleate 13S-lipoxygenase 2-1, chloroplastic OS=Solanum tuberosum GN=LOX2.1 PE=1 SV=1"	gi|187960379|gb|ACD43485.1| lipoxygenase 2 [Olea europaea]	0	41.32	0.27	0.12	185.16	0	61.76	13.8633	4.45492	1.18557e-08	9.87575e-07	UP
contig_17031	460	sp|Q0JMH0|HACL_ORYSJ 2-hydroxyacyl-CoA lyase OS=Oryza sativa subsp. japonica GN=Os01g0505400 PE=3 SV=3	gi|37927420|gb|AAP69814.1| "putative oxalyl-CoA decarboxylase, partial [Vitis vinifera]"	1.99	1.6	23.4	40.43	1.69	71.79	37.97	8.99667	4.22045	1.35785e-05	0.000672761	UP
contig_17057	650	sp|Q2HJ98|FAHD1_BOVIN "Acylpyruvase FAHD1, mitochondrial OS=Bos taurus GN=FAHD1 PE=2 SV=1"	gi|565351767|ref|XP_006342823.1| "PREDICTED: acylpyruvase FAHD1, mitochondrial-like [Solanum tuberosum]"	76.24	76.37	95.02	144.26	208.95	199.28	184.163	82.5433	2.23111	1.87173e-10	1.90913e-08	UP
contig_1709	2029	sp|Q9LZF6|CD48E_ARATH Cell division control protein 48 homolog E OS=Arabidopsis thaliana GN=CDC48E PE=1 SV=2	gi|98962497|gb|ABF59516.1| putative spindle disassembly related protein CDC48 [Nicotiana tabacum]	123.1	131.1	134.89	225.93	269.12	293.52	262.857	129.697	2.0267	6.07413e-12	7.13311e-10	UP
contig_17155	2004	sp|Q8LG88|TDT_ARATH Tonoplast dicarboxylate transporter OS=Arabidopsis thaliana GN=TDT PE=2 SV=2	gi|470114323|ref|XP_004293365.1| PREDICTED: tonoplast dicarboxylate transporter-like [Fragaria vesca subsp. vesca]	68.41	35.36	33.47	78.96	136.55	285.92	167.143	45.7467	3.65367	4.7803e-18	8.48975e-16	UP
contig_17157	789	-	-	18.59	24.43	24.89	46.41	122.64	161.96	110.337	22.6367	4.87425	2.30752e-15	3.47423e-13	UP
contig_17311	508	sp|Q69TB1|HEMH1_ORYSJ "Ferrochelatase-1, chloroplastic OS=Oryza sativa subsp. japonica GN=Os09g0297000 PE=2 SV=1"	gi|255550838|ref|XP_002516467.1| "ferrochelatase, putative [Ricinus communis]"	19.25	29.14	26.27	48.23	73.08	86.71	69.34	24.8867	2.78623	2.56638e-06	0.000149214	UP
contig_17314	1230	sp|Q9M5A9|GPT1_ARATH "Glucose-6-phosphate/phosphate translocator 1, chloroplastic OS=Arabidopsis thaliana GN=GPT1 PE=2 SV=1"	gi|565401075|ref|XP_006366041.1| "PREDICTED: glucose-6-phosphate/phosphate translocator 1, chloroplastic-like [Solanum tuberosum]"	66.36	71.82	72.42	198.35	181.37	148.16	175.96	70.2	2.50655	7.3055e-12	8.52951e-10	UP
contig_17363	491	sp|O65639|CSP1_ARATH Cold shock protein 1 OS=Arabidopsis thaliana GN=CSP1 PE=2 SV=1	gi|460377505|ref|XP_004234533.1| PREDICTED: cold shock protein 1-like [Solanum lycopersicum]	12	21.2	15.33	37.17	77.12	50.53	54.94	16.1767	3.39625	4.69162e-06	0.000258619	UP
contig_17539	1352	sp|O82647|PDC1_ARATH Pyruvate decarboxylase 1 OS=Arabidopsis thaliana GN=PDC1 PE=2 SV=1	gi|587862589|gb|EXB52385.1| Pyruvate decarboxylase isozyme 2 [Morus notabilis]	27.25	17.49	16.15	151.8	82.75	145.67	126.74	20.2967	6.24438	4.5404e-20	8.98073e-18	UP
contig_17555	1073	-	gi|565363807|ref|XP_006348621.1| PREDICTED: uncharacterized protein LOC102603055 [Solanum tuberosum]	27.95	21.86	37.74	70.84	53.55	99.54	74.6433	29.1833	2.55774	8.27666e-06	0.000431259	UP
contig_17611	965	-	gi|147794453|emb|CAN64859.1| hypothetical protein VITISV_030494 [Vitis vinifera]	52.25	45.11	51.61	97.19	113.88	165.18	125.417	49.6567	2.52568	3.91089e-09	3.43954e-07	UP
contig_17723	534	sp|Q5IH13|SPP2_TOBAC Sucrose-phosphatase 2 OS=Nicotiana tabacum GN=SPP2 PE=1 SV=1	gi|112383510|gb|ABI17892.1| sucrose phosphatase [Coffea canephora]	13.86	10.86	13.8	54.11	153.83	199.82	135.92	12.84	10.5857	1.66837e-27	4.71424e-25	UP
contig_17735	1386	-	gi|449451976|ref|XP_004143736.1| PREDICTED: uncharacterized protein LOC101216242 [Cucumis sativus]	7.88	9.59	11.04	33.21	69.06	86.34	62.87	9.50333	6.61557	7.09944e-11	7.53063e-09	UP
contig_17792	339	sp|Q9FIK7|THIC2_ARATH "Probable acetyl-CoA acetyltransferase, cytosolic 2 OS=Arabidopsis thaliana GN=At5g47720 PE=2 SV=1"	gi|356565770|ref|XP_003551110.1| "PREDICTED: probable acetyl-CoA acetyltransferase, cytosolic 2 isoform X1 [Glycine max]"	39.87	42.61	40.31	89.82	228.46	201.24	173.173	40.93	4.23096	2.81495e-21	5.95306e-19	UP
contig_17813	727	sp|O95714|HERC2_HUMAN E3 ubiquitin-protein ligase HERC2 OS=Homo sapiens GN=HERC2 PE=1 SV=2	gi|565349604|ref|XP_006341781.1| PREDICTED: probable E3 ubiquitin-protein ligase HERC1-like isoform X1 [Solanum tuberosum]	30.98	35.66	27.81	54.63	104.46	96.65	85.2467	31.4833	2.70768	4.18467e-07	2.75364e-05	UP
contig_18055	1541	sp|Q2V452|CIPK3_ARATH CBL-interacting serine/threonine-protein kinase 3 OS=Arabidopsis thaliana GN=CIPK3 PE=1 SV=2	gi|567908189|ref|XP_006446408.1| hypothetical protein CICLE_v10015272mg [Citrus clementina]	106.64	83.22	79.31	202.01	334.36	260.51	265.627	89.7233	2.96051	5.3653e-22	1.18431e-19	UP
contig_18121	654	sp|Q8GY61|BH063_ARATH Transcription factor bHLH63 OS=Arabidopsis thaliana GN=BHLH63 PE=2 SV=1	gi|297744394|emb|CBI37656.3| unnamed protein product [Vitis vinifera]	49.08	27.78	24.88	275.4	237.64	299.78	270.94	33.9133	7.98919	6.85839e-48	3.95341e-45	UP
contig_1815	2915	sp|Q304B9|NCASE_ARATH Neutral ceramidase OS=Arabidopsis thaliana GN=At2g38010 PE=3 SV=1	gi|460376609|ref|XP_004234090.1| PREDICTED: neutral ceramidase-like isoform 1 [Solanum lycopersicum]	15.44	16.36	17.93	82.12	76.06	65.41	74.53	16.5767	4.49608	3.63716e-10	3.60061e-08	UP
contig_18177	408	-	-	19.59	20.61	31.17	79.39	112.54	162.88	118.27	23.79	4.97142	1.11971e-16	1.82474e-14	UP
contig_18178	1078	-	gi|565399537|ref|XP_006365306.1| PREDICTED: uncharacterized protein LOC102603707 [Solanum tuberosum]	87.09	67.82	62.92	122.17	104.73	231.28	152.727	72.61	2.10338	5.21647e-08	3.93286e-06	UP
contig_18207	990	-	gi|587934132|gb|EXC21070.1| hypothetical protein L484_017080 [Morus notabilis]	87.97	88.56	97.73	226.92	933.69	843.87	668.16	91.42	7.30869	5.65892e-111	8.52014e-108	UP
contig_18249	398	-	gi|460386558|ref|XP_004238965.1| PREDICTED: uncharacterized protein LOC101265638 [Solanum lycopersicum]	15.1	19.37	18.64	69.23	36.37	195.74	100.447	17.7033	5.67388	1.46729e-15	2.22913e-13	UP
contig_18288	857	sp|Q9M015|Y5161_ARATH Uncharacterized protein At5g01610 OS=Arabidopsis thaliana GN=At5g01610 PE=1 SV=1	gi|565373786|ref|XP_006353449.1| PREDICTED: uncharacterized protein LOC102589677 [Solanum tuberosum]	57.07	55.37	71.02	110.09	110.11	201.83	140.677	61.1533	2.30039	1.32078e-08	1.08942e-06	UP
contig_1832	918	sp|Q9FM19|HIR1_ARATH Hypersensitive-induced response protein 1 OS=Arabidopsis thaliana GN=HIR1 PE=1 SV=1	gi|565392281|ref|XP_006361833.1| PREDICTED: hypersensitive-induced response protein 2-like [Solanum tuberosum]	117.45	101.32	109.83	249.18	343.88	325.15	306.07	109.533	2.79431	2.65351e-23	6.28347e-21	UP
contig_1842	647	sp|Q9SRZ6|ICDHC_ARATH Cytosolic isocitrate dehydrogenase [NADP] OS=Arabidopsis thaliana GN=CICDH PE=2 SV=1	gi|147857569|emb|CAN83081.1| hypothetical protein VITISV_001328 [Vitis vinifera]	66.06	46.79	73.29	462.93	212.44	360.57	345.313	62.0467	5.56538	1.83996e-49	1.11143e-46	UP
contig_1850	1357	sp|Q6AVG6|ISPH_ORYSJ "4-hydroxy-3-methylbut-2-enyl diphosphate reductase, chloroplastic OS=Oryza sativa subsp. japonica GN=ISPH PE=2 SV=1"	gi|297741414|emb|CBI32545.3| unnamed protein product [Vitis vinifera]	433.92	342.99	354.11	1250.76	1858.78	1941.13	1683.56	377.007	4.46559	1.87407e-200	5.72876e-197	UP
contig_18507	2365	sp|Q70Z53|F10C1_HUMAN Protein FRA10AC1 OS=Homo sapiens GN=FRA10AC1 PE=1 SV=3	gi|508724134|gb|EOY16031.1| Uncharacterized protein TCM_034930 [Theobroma cacao]	17.75	18.08	14.25	73.15	94.49	170.62	112.753	16.6933	6.75439	5.61865e-19	1.05547e-16	UP
contig_1851	1147	sp|Q94B35|ISPH_ARATH "4-hydroxy-3-methylbut-2-enyl diphosphate reductase, chloroplastic OS=Arabidopsis thaliana GN=ISPH PE=2 SV=1"	gi|405789874|gb|AFS28680.1| "putative 4-hydroxy-3-methylbut-2-enyl diphosphate reductase, partial [Olea europaea]"	2.33	1.53	3.82	31.64	134.51	183.45	116.533	2.56	45.5208	1.10081e-31	3.71389e-29	UP
contig_18548	1160	sp|Q8S4Y1|THIC1_ARATH "Acetyl-CoA acetyltransferase, cytosolic 1 OS=Arabidopsis thaliana GN=AAT1 PE=2 SV=1"	gi|255563750|ref|XP_002522876.1| "acetyl-CoA acetyltransferase, mitochondrial, putative [Ricinus communis]"	51.68	52.85	54.79	94.54	188.1	203.7	162.113	53.1067	3.0526	2.27894e-14	3.22426e-12	UP
contig_18561	2132	sp|Q75VR1|TPC1A_TOBAC Two pore calcium channel protein 1A OS=Nicotiana tabacum GN=TPC1A PE=2 SV=1	gi|75326539|sp|Q75VR1.1|TCP1A_TOBAC RecName: Full=Two pore calcium channel protein 1A; AltName: Full=Voltage-dependent calcium channel protein TPC1A; Short=NtTPC1A	54.06	58.81	49.01	101.86	150.85	170.1	140.937	53.96	2.61187	1.50138e-10	1.54073e-08	UP
contig_18655	3767	-	gi|565348545|ref|XP_006341271.1| PREDICTED: uncharacterized protein LOC102605018 [Solanum tuberosum]	0.47	1.12	0.68	24.72	133.34	48.48	68.8467	0.756667	90.9868	3.88648e-20	7.73279e-18	UP
contig_1867	818	sp|P56848|ISPE_MENPI "4-diphosphocytidyl-2-C-methyl-D-erythritol kinase, chloroplastic OS=Mentha piperita GN=ISPE PE=1 SV=1"	gi|405789864|gb|AFS28675.1| "putative 4-diphosphocytidyl-2-C-methyl-D-erythritol kinase, partial [Olea europaea]"	48.69	56.16	37.99	227.12	86.04	54.74	122.633	47.6133	2.57561	3.68795e-09	3.25767e-07	UP
contig_18721	529	sp|O22845|CML5_ARATH Calmodulin-like protein 5 OS=Arabidopsis thaliana GN=CML5 PE=2 SV=2	gi|566179142|ref|XP_002310432.2| hypothetical protein POPTR_0007s01960g [Populus trichocarpa]	6.89	3.22	11.54	23.29	17.3	105.74	48.7767	7.21667	6.75889	1.30436e-08	1.07851e-06	UP
contig_18723	1007	-	gi|565388889|ref|XP_006360199.1| PREDICTED: uncharacterized protein LOC102582801 [Solanum tuberosum]	34.36	33.29	38.58	63.71	124.47	140.36	109.513	35.41	3.09272	3.70776e-10	3.65973e-08	UP
contig_18897	495	sp|Q9SJE2|FATB_ARATH "Palmitoyl-acyl carrier protein thioesterase, chloroplastic OS=Arabidopsis thaliana GN=FATB PE=1 SV=1"	gi|441433567|gb|AGC31683.1| chloroplast acyl-acylcarrier protein thioesterase B [Lonicera japonica]	136.9	112.19	115.29	308.78	380.91	223.87	304.52	121.46	2.50716	8.85746e-20	1.70842e-17	UP
contig_18898	729	sp|P51103|DFRA_CALCH Dihydroflavonol-4-reductase OS=Callistephus chinensis GN=F PE=2 SV=1	gi|567905556|ref|XP_006445266.1| hypothetical protein CICLE_v10021079mg [Citrus clementina]	27.71	14.22	27.18	36.49	140.23	61.65	79.4567	23.0367	3.44914	1.78316e-08	1.44597e-06	UP
contig_18904	1130	-	gi|3759184|dbj|BAA33810.1| phi-1 [Nicotiana tabacum]	31.15	24.16	30.88	10.6	6.68	251.92	89.7333	28.73	3.12333	1.05235e-08	8.81701e-07	UP
contig_18919	2039	sp|Q8L7Y9|NPC1_ARATH Non-specific phospholipase C1 OS=Arabidopsis thaliana GN=NPC1 PE=2 SV=1	gi|587913641|gb|EXC01444.1| Phospholipase C 4 [Morus notabilis]	33.23	33.02	38.24	64.76	130.22	183.28	126.087	34.83	3.62006	9.61867e-14	1.29372e-11	UP
contig_18940	838	-	-	0.14	0	0	150.25	0	0	50.0833	0.0466667	1073.21	8.63333e-15	1.2567e-12	UP
contig_19015	2355	sp|O82647|PDC1_ARATH Pyruvate decarboxylase 1 OS=Arabidopsis thaliana GN=PDC1 PE=2 SV=1	gi|587950386|gb|EXC36324.1| Pyruvate decarboxylase isozyme 2 [Morus notabilis]	2.45	6.9	5.87	213.91	119.52	214.9	182.777	5.07333	36.0269	3.08264e-47	1.73723e-44	UP
contig_19072	617	sp|O48684|GATL8_ARATH Probable galacturonosyltransferase-like 8 OS=Arabidopsis thaliana GN=GATL8 PE=2 SV=1	gi|225424803|ref|XP_002271160.1| PREDICTED: probable galacturonosyltransferase-like 9-like [Vitis vinifera]	2.36	2.22	0.89	15.13	14.42	124.9	51.4833	1.82333	28.2358	6.2636e-14	8.53848e-12	UP
contig_1911	3367	sp|P43297|RD21A_ARATH Cysteine proteinase RD21a OS=Arabidopsis thaliana GN=RD21A PE=1 SV=1	gi|527193169|gb|EPS63305.1| "hypothetical protein M569_11479, partial [Genlisea aurea]"	360.56	223.07	207.82	799.77	1755.53	2137.38	1564.23	263.817	5.92922	5.15821e-229	1.92718e-225	UP
contig_19142	1334	-	gi|470136705|ref|XP_004304124.1| PREDICTED: uncharacterized protein LOC101313140 [Fragaria vesca subsp. vesca]	8.13	14.17	5.37	45.52	185.53	113.38	114.81	9.22333	12.4478	3.00228e-24	7.47798e-22	UP
contig_19143	2700	sp|Q7XAS7|ISPS_POPTM "Isoprene synthase, chloroplastic OS=Populus tremuloides GN=ISPS PE=3 SV=1"	gi|385211788|gb|AFI47928.1| terpene synthase 3 [Olea europaea]	6.99	2.63	2.19	181.62	1036.24	2040.23	1086.03	3.93667	275.876	9.04140131889481e-322	4.34314334764498e-318	UP
contig_19144	424	sp|P54768|TYDC1_PAPSO Tyrosine/DOPA decarboxylase 1 OS=Papaver somniferum GN=TYDC1 PE=2 SV=1	gi|115607203|gb|ABJ16446.1| tyrosine decarboxylase [Aristolochia contorta]	9.15	17.09	19.26	40.66	170.3	60.61	90.5233	15.1667	5.96857	2.84691e-14	3.99979e-12	UP
contig_19162	716	sp|Q9SB52|PUMP4_ARATH Mitochondrial uncoupling protein 4 OS=Arabidopsis thaliana GN=PUMP4 PE=2 SV=1	gi|565373236|ref|XP_006353182.1| PREDICTED: mitochondrial uncoupling protein 5-like [Solanum tuberosum]	6.11	5.41	7.97	31.59	64.07	139.66	78.44	6.49667	12.0739	5.69156e-17	9.47429e-15	UP
contig_1931	3703	sp|A4IIS8|S47A1_XENTR Multidrug and toxin extrusion protein 1 OS=Xenopus tropicalis GN=slc47a1 PE=2 SV=1	gi|565351755|ref|XP_006342818.1| PREDICTED: MATE efflux family protein 5-like [Solanum tuberosum]	1.38	0.86	2.12	70.84	203.17	245.65	173.22	1.45333	119.188	5.50321e-50	3.38501e-47	UP
contig_19336	762	sp|P42158|KC1D_ARATH Casein kinase I isoform delta-like OS=Arabidopsis thaliana GN=At4g26100 PE=2 SV=2	gi|462420047|gb|EMJ24310.1| hypothetical protein PRUPE_ppa005419mg [Prunus persica]	37.01	39.48	38.46	89.98	186.34	149.71	142.01	38.3167	3.70622	1.1766e-15	1.79562e-13	UP
contig_19402	1932	sp|Q9SDQ3|SCL1_ARATH Scarecrow-like protein 1 OS=Arabidopsis thaliana GN=SCL1 PE=2 SV=1	gi|586691143|ref|XP_006843049.1| hypothetical protein AMTR_s00186p00018500 [Amborella trichopoda]	13.32	12.02	16.56	57.6	90.7	108.52	85.6067	13.9667	6.12936	3.59619e-14	5.00371e-12	UP
contig_19446	1644	sp|P46644|AAT3_ARATH "Aspartate aminotransferase 3, chloroplastic OS=Arabidopsis thaliana GN=ASP3 PE=1 SV=1"	gi|508782424|gb|EOY29680.1| Aspartate aminotransferase 3 [Theobroma cacao]	106.58	117.8	107.72	198.85	291.66	175.56	222.023	110.7	2.00563	3.08979e-10	3.09211e-08	UP
contig_19518	1005	sp|Q8LFC0|IDH1_ARATH "Isocitrate dehydrogenase [NAD] regulatory subunit 1, mitochondrial OS=Arabidopsis thaliana GN=IDH1 PE=1 SV=2"	gi|527197383|gb|EPS65903.1| "hypothetical protein M569_08872, partial [Genlisea aurea]"	40.27	45.01	42.99	83.23	155.9	97.83	112.32	42.7567	2.62696	8.00698e-09	6.77611e-07	UP
contig_19570	1897	sp|Q8VYR2|NUDT9_ARATH Nudix hydrolase 9 OS=Arabidopsis thaliana GN=NUDT9 PE=2 SV=1	gi|225435108|ref|XP_002284515.1| PREDICTED: nudix hydrolase 9-like [Vitis vinifera]	22.1	22.48	17.6	46.33	83.88	46.57	58.9267	20.7267	2.84304	1.5317e-05	0.000754083	UP
contig_1959	1697	sp|Q07511|FDH_SOLTU "Formate dehydrogenase, mitochondrial OS=Solanum tuberosum GN=FDH1 PE=1 SV=2"	gi|508710478|gb|EOY02375.1| Formate dehydrogenase [Theobroma cacao]	488.66	331.79	374.75	462.26	791.09	1206.06	819.803	398.4	2.05774	2.05164e-35	8.02174e-33	UP
contig_19645	2265	sp|Q9CXF4|TBC15_MOUSE TBC1 domain family member 15 OS=Mus musculus GN=Tbc1d15 PE=1 SV=1	gi|565401065|ref|XP_006366036.1| PREDICTED: TBC1 domain family member 15-like isoform X1 [Solanum tuberosum]	2.71	3.37	2.84	10.99	58.13	16.1	28.4067	2.97333	9.55381	1.21501e-06	7.43273e-05	UP
contig_19734	976	sp|Q94A20|BI1L_ARATH BI1-like protein OS=Arabidopsis thaliana GN=At4g15470 PE=2 SV=1	gi|587875094|gb|EXB64217.1| hypothetical protein L484_002350 [Morus notabilis]	37.67	49.12	64.8	78.6	192.69	164.59	145.293	50.53	2.87539	3.0655e-12	3.69899e-10	UP
contig_19806	1011	sp|Q8LFN9|AGD13_ARATH Probable ADP-ribosylation factor GTPase-activating protein AGD13 OS=Arabidopsis thaliana GN=AGD13 PE=2 SV=1	gi|566171339|ref|XP_006383322.1| hypothetical protein POPTR_0005s14500g [Populus trichocarpa]	6.8	12.1	8.29	34.74	94.28	87.42	72.1467	9.06333	7.96028	2.47066e-13	3.24097e-11	UP
contig_19833	325	sp|Q43870|APS2_ARATH ATP sulfurylase 2 OS=Arabidopsis thaliana GN=APS2 PE=1 SV=1	gi|147864691|emb|CAN84072.1| hypothetical protein VITISV_003982 [Vitis vinifera]	20.5	15.95	8.26	31.19	55.42	59.53	48.7133	14.9033	3.26862	1.41103e-05	0.000698423	UP
contig_19875	2679	sp|Q9SJB3|PMA5_ARATH "ATPase 5, plasma membrane-type OS=Arabidopsis thaliana GN=AHA5 PE=3 SV=3"	gi|356552575|ref|XP_003544641.1| PREDICTED: plasma membrane ATPase 4-like isoform 1 [Glycine max]	35.02	42.98	34.82	55.66	156.86	181.17	131.23	37.6067	3.48954	7.70755e-14	1.04084e-11	UP
contig_19940	928	sp|Q42656|AGAL_COFAR Alpha-galactosidase OS=Coffea arabica PE=1 SV=1	gi|527205656|gb|EPS71460.1| "glycosyl hydrolase family-like protein, partial [Genlisea aurea]"	33.69	27.16	58.25	95.74	41.74	445.34	194.273	39.7	4.89353	2.60678e-26	7.06887e-24	UP
contig_20020	560	sp|Q9SHY2|YSL7_ARATH Probable metal-nicotianamine transporter YSL7 OS=Arabidopsis thaliana GN=YSL7 PE=2 SV=1	gi|460377430|ref|XP_004234496.1| PREDICTED: probable metal-nicotianamine transporter YSL7-like isoform 2 [Solanum lycopersicum]	26.14	43.73	18.76	22.61	121.74	92.71	79.02	29.5433	2.67472	1.23101e-06	7.52604e-05	UP
contig_20037	583	sp|Q8C1C1|SAPL1_MOUSE Proactivator polypeptide-like 1 OS=Mus musculus GN=Psapl1 PE=1 SV=2	gi|508712603|gb|EOY04500.1| "Saposin B domain-containing protein, putative isoform 1 [Theobroma cacao]"	33.74	25.69	25.48	62.88	125.73	139.51	109.373	28.3033	3.86433	1.35261e-12	1.6783e-10	UP
contig_20041	488	sp|Q09893|YAI5_SCHPO Uncharacterized protein C24B11.05 OS=Schizosaccharomyces pombe (strain 972 / ATCC 24843) GN=SPAC24B11.05 PE=3 SV=1	gi|460401831|ref|XP_004246419.1| PREDICTED: uncharacterized protein LOC101251913 [Solanum lycopersicum]	14.2	13.65	16.64	45.97	53.44	223.98	107.797	14.83	7.26882	5.97885e-19	1.12104e-16	UP
contig_2018	2089	sp|Q9M5K3|DLDH1_ARATH "Dihydrolipoyl dehydrogenase 1, mitochondrial OS=Arabidopsis thaliana GN=LPD1 PE=1 SV=2"	gi|193290670|gb|ACF17643.1| putative branched-chain alpha-keto acid dehydrogenase E3 subunit [Capsicum annuum]	112.37	86.86	122.2	484.13	141.65	370	331.927	107.143	3.09797	2.57129e-28	7.47497e-26	UP
contig_20348	889	sp|Q8H1T3|FRI2_TOBAC "Ferritin-2, chloroplastic OS=Nicotiana tabacum GN=FER2 PE=2 SV=1"	gi|508715199|gb|EOY07096.1| "Ferretin 1 isoform 2, partial [Theobroma cacao]"	129.21	36.05	62.5	90.61	224.17	254.45	189.743	75.92	2.49925	7.70213e-13	9.77308e-11	UP
contig_20449	1879	sp|Q8LBZ4|OTU_ARATH OTU domain-containing protein At3g57810 OS=Arabidopsis thaliana GN=At3g57810 PE=2 SV=1	gi|565389486|ref|XP_006360486.1| PREDICTED: uncharacterized protein LOC102606023 isoform X1 [Solanum tuberosum]	22.26	18.28	21.32	91	108.98	154.42	118.133	20.62	5.72907	3.47563e-18	6.24969e-16	UP
contig_20499	1505	sp|Q8GXC7|FBK50_ARATH F-box/kelch-repeat protein At3g06240 OS=Arabidopsis thaliana GN=At3g06240 PE=2 SV=1	gi|460409873|ref|XP_004250361.1| PREDICTED: F-box/kelch-repeat protein At3g06240-like [Solanum lycopersicum]	2.16	2.11	3.9	7.38	10.17	70.22	29.2567	2.72333	10.743	6.60047e-07	4.22749e-05	UP
contig_20544	1300	sp|Q9SLN8|DBR_TOBAC 2-alkenal reductase (NADP(+)-dependent) OS=Nicotiana tabacum GN=DBR PE=1 SV=1	gi|568849626|ref|XP_006478548.1| PREDICTED: 2-alkenal reductase (NADP(+)-dependent)-like isoform X1 [Citrus sinensis]	17.91	23.52	13.14	61.53	103.36	70.41	78.4333	18.19	4.31189	3.61205e-10	3.58632e-08	UP
contig_20584	1604	sp|Q9SV13|SUT31_ARATH Sulfate transporter 3.1 OS=Arabidopsis thaliana GN=SULTR3;1 PE=2 SV=1	gi|565372357|ref|XP_006352762.1| PREDICTED: sulfate transporter 3.1-like [Solanum tuberosum]	36.45	37.51	26.86	151.12	406.19	483.65	346.987	33.6067	10.3249	1.78525e-67	1.60793e-64	UP
contig_20643	1115	sp|O48963|PHOT1_ARATH Phototropin-1 OS=Arabidopsis thaliana GN=PHOT1 PE=1 SV=1	gi|228481103|gb|ACQ42250.1| blue light photoreceptor [Fragaria x ananassa]	67.78	53.85	39.77	190.48	152.55	130.4	157.81	53.8	2.93327	1.79979e-13	2.38575e-11	UP
contig_20688	617	sp|Q9FIK7|THIC2_ARATH "Probable acetyl-CoA acetyltransferase, cytosolic 2 OS=Arabidopsis thaliana GN=At5g47720 PE=2 SV=1"	-	12.41	8.66	12.89	24.11	55.52	72.67	50.7667	11.32	4.48469	3.94536e-07	2.61665e-05	UP
contig_20707	1274	sp|Q8RY82|FB121_ARATH F-box protein At2g32560 OS=Arabidopsis thaliana GN=At2g32560 PE=2 SV=1	gi|460410995|ref|XP_004250900.1| PREDICTED: F-box protein At2g32560-like [Solanum lycopersicum]	13.91	11.25	10.12	20.12	56.18	50.92	42.4067	11.76	3.60601	1.87366e-05	0.000909125	UP
contig_20714	859	-	gi|460367916|ref|XP_004229816.1| PREDICTED: uncharacterized protein LOC101253424 [Solanum lycopersicum]	73.41	67.77	69.11	310.24	242.53	155.45	236.073	70.0967	3.36783	1.42582e-22	3.24676e-20	UP
contig_2081	753	sp|Q9SQI3|FATB_GOSHI "Palmitoyl-acyl carrier protein thioesterase, chloroplastic OS=Gossypium hirsutum GN=FATB1 PE=1 SV=1"	gi|441433571|gb|AGC31685.1| chloroplast acyl-acylcarrier protein thioesterase B [Lonicera hypoglauca]	61.35	47.77	46.87	122.52	136.02	95.59	118.043	51.9967	2.27021	1.45631e-07	1.02303e-05	UP
contig_20934	998	sp|Q9C942|CSE_ARATH Caffeoylshikimate esterase OS=Arabidopsis thaliana GN=CSE PE=1 SV=1	gi|413950961|gb|AFW83610.1| hypothetical protein ZEAMMB73_578732 [Zea mays]	29.37	51.35	23.83	105.37	104.09	66.07	91.8433	34.85	2.63539	2.66443e-07	1.80995e-05	UP
contig_20940	340	sp|Q9C7A2|Y3236_ARATH Ankyrin repeat-containing protein At3g12360 OS=Arabidopsis thaliana GN=At3g12360 PE=2 SV=1	gi|565358209|ref|XP_006345920.1| PREDICTED: ankyrin repeat-containing protein At3g12360-like [Solanum tuberosum]	10.24	8.68	10.64	48.17	36.94	107.97	64.36	9.85333	6.5318	2.3215e-11	2.61074e-09	UP
contig_20949	3113	sp|A8DZE7|D42E1_DANRE Short-chain dehydrogenase/reductase family 42E member 1 OS=Danio rerio GN=sdr42e1 PE=2 SV=1	gi|418729183|gb|AFX66971.1| 3-beta-hydroxy-delta5-steroid dehydrogenase [Solanum tuberosum]	53.28	47.83	57.3	1840.48	4368.88	3803.48	3337.61	52.8033	63.2084	0	0	UP
contig_20970	1426	sp|P31237|ACCO_ACTDE 1-aminocyclopropane-1-carboxylate oxidase OS=Actinidia deliciosa GN=ACO PE=2 SV=1	gi|343794778|gb|AEM62885.1| ACC oxidase 6 [Actinidia chinensis]	22.25	43.68	40.44	145.59	649.83	1026.38	607.267	35.4567	17.127	4.98477e-137	1.02621e-133	UP
contig_2106	730	sp|Q40170|AGL8_SOLLC Agamous-like MADS-box protein AGL8 homolog OS=Solanum lycopersicum GN=TDR4 PE=2 SV=1	gi|602908|emb|CAA56659.1| SLM5 [Silene latifolia subsp. alba]	56.66	36.4	28.41	31.18	120.7	157.42	103.1	40.49	2.54631	1.05229e-07	7.54986e-06	UP
contig_21063	1042	-	gi|567859164|ref|XP_006422265.1| hypothetical protein CICLE_v10005641mg [Citrus clementina]	12.93	13.24	13.72	33.7	54.04	80.58	56.1067	13.2967	4.2196	1.41271e-07	9.94478e-06	UP
contig_21350	396	-	-	38.7	24.18	23.85	51.23	125.56	109.68	95.49	28.91	3.30301	7.83767e-10	7.50126e-08	UP
contig_21357	1315	sp|Q9LIK9|APS1_ARATH "ATP sulfurylase 1, chloroplastic OS=Arabidopsis thaliana GN=APS1 PE=1 SV=1"	gi|565479932|ref|XP_006297606.1| hypothetical protein CARUB_v10013627mg [Capsella rubella]	14.05	15.14	10.69	44.09	50.79	44.72	46.5333	13.2933	3.5005	1.56459e-05	0.000768401	UP
contig_21358	786	sp|O65375|LRX1_ARATH Leucine-rich repeat extensin-like protein 1 OS=Arabidopsis thaliana GN=LRX1 PE=1 SV=1	gi|460369973|ref|XP_004230831.1| PREDICTED: pollen-specific leucine-rich repeat extensin-like protein 3-like isoform 1 [Solanum lycopersicum]	0.74	2.67	3.51	21.12	51.89	27.49	33.5	2.30667	14.5231	5.60956e-08	4.21661e-06	UP
contig_21389	1022	sp|Q5NUF4|HIDM_GLYEC 2-hydroxyisoflavanone dehydratase OS=Glycyrrhiza echinata GN=HIDM PE=1 SV=1	gi|82697977|gb|ABB89023.1| CXE carboxylesterase [Actinidia eriantha]	8.91	1.36	10.8	30.76	87.6	213.5	110.62	7.02333	15.7504	8.03779e-25	2.04752e-22	UP
contig_21528	1125	sp|Q67XD9|CINV2_ARATH Alkaline/neutral invertase CINV2 OS=Arabidopsis thaliana GN=CINV2 PE=2 SV=1	gi|567884067|ref|XP_006434592.1| hypothetical protein CICLE_v10003220mg [Citrus clementina]	21.08	12.61	19.3	32.47	71.89	98.59	67.65	17.6633	3.82997	2.82815e-08	2.22537e-06	UP
contig_2153	1334	sp|O48965|IDI2_CAMAC Isopentenyl-diphosphate Delta-isomerase II OS=Camptotheca acuminata GN=IPI2 PE=2 SV=1	gi|6225532|sp|O48965.1|IDI2_CAMAC RecName: Full=Isopentenyl-diphosphate Delta-isomerase II; AltName: Full=Isopentenyl pyrophosphate isomerase II; Short=IPP isomerase II	116.15	142.29	82.31	235.52	596.76	319.88	384.053	113.583	3.38125	2.07494e-36	8.33912e-34	UP
contig_2154	1313	sp|O48965|IDI2_CAMAC Isopentenyl-diphosphate Delta-isomerase II OS=Camptotheca acuminata GN=IPI2 PE=2 SV=1	gi|6225532|sp|O48965.1|IDI2_CAMAC RecName: Full=Isopentenyl-diphosphate Delta-isomerase II; AltName: Full=Isopentenyl pyrophosphate isomerase II; Short=IPP isomerase II	194.1	194.83	205.15	633.17	1188.76	805.41	875.78	198.027	4.42254	4.80742e-104	6.73546e-101	UP
contig_21562	590	sp|Q9LXV0|U92A1_ARATH UDP-glycosyltransferase 92A1 OS=Arabidopsis thaliana GN=UGT92A1 PE=2 SV=1	gi|460365546|ref|XP_004228662.1| PREDICTED: UDP-glycosyltransferase 92A1-like [Solanum lycopersicum]	22.66	13.83	16.9	29.63	97.29	83.19	70.0367	17.7967	3.93538	6.78648e-09	5.79672e-07	UP
contig_21711	3375	sp|Q9LUW0|LOX5_ARATH "Linoleate 9S-lipoxygenase 5, chloroplastic OS=Arabidopsis thaliana GN=LOX5 PE=1 SV=2"	gi|224111206|ref|XP_002315780.1| lipoxygenase family protein [Populus trichocarpa]	18.23	13.26	24.31	34.83	35.95	101.63	57.47	18.6	3.08978	5.73712e-06	0.00030899	UP
contig_21798	1867	sp|O65201|ACOX2_ARATH "Acyl-coenzyme A oxidase 2, peroxisomal OS=Arabidopsis thaliana GN=ACX2 PE=1 SV=2"	gi|565377820|ref|XP_006355366.1| "PREDICTED: acyl-coenzyme A oxidase 2, peroxisomal-like [Solanum tuberosum]"	18.86	15.63	18.92	60.11	110.58	72.35	81.0133	17.8033	4.55046	2.99459e-11	3.31958e-09	UP
contig_21800	2097	sp|Q9SVG4|RETOL_ARATH Reticuline oxidase-like protein OS=Arabidopsis thaliana GN=At4g20830 PE=1 SV=2	gi|225444139|ref|XP_002268606.1| PREDICTED: reticuline oxidase-like protein-like [Vitis vinifera]	18.71	9.66	16.05	144.56	282.82	729.56	385.647	14.8067	26.0455	1.19734e-95	1.5485e-92	UP
contig_21819	1724	sp|Q9XIW0|CIPK7_ARATH CBL-interacting serine/threonine-protein kinase 7 OS=Arabidopsis thaliana GN=CIPK7 PE=1 SV=1	gi|565392994|ref|XP_006362170.1| PREDICTED: CBL-interacting serine/threonine-protein kinase 7-like [Solanum tuberosum]	2.81	2.46	1.83	18.96	27.49	25.64	24.03	2.36667	10.1535	1.3549e-05	0.000672952	UP
contig_21831	1061	sp|O64647|TCP9_ARATH Transcription factor TCP9 OS=Arabidopsis thaliana GN=TCP9 PE=2 SV=1	gi|15225538|ref|NP_182092.1| transcription factor TCP9 [Arabidopsis thaliana]	1.79	3.57	2.86	39.24	46.89	51.29	45.8067	2.74	16.7178	2.88441e-11	3.20803e-09	UP
contig_22002	404	sp|G1JUH1|TPS3_SOLLC "(-)-camphene/tricyclene synthase, chloroplastic OS=Solanum lycopersicum GN=TPS3 PE=1 SV=1"	gi|565370236|ref|XP_006351730.1| "PREDICTED: (-)-camphene/tricyclene synthase, chloroplastic-like [Solanum tuberosum]"	0	0	0	122.17	0	0	40.7233	1e-05	4.07233e+06	7.70916e-12	8.98002e-10	UP
contig_22061	663	sp|Q93Z92|RING4_ARATH E3 ubiquitin-protein ligase At4g11680 OS=Arabidopsis thaliana GN=At4g11680 PE=2 SV=1	gi|460367948|ref|XP_004229832.1| PREDICTED: E3 ubiquitin-protein ligase At4g11680-like [Solanum lycopersicum]	29.43	26.9	24.27	49.96	76.63	95.02	73.87	26.8667	2.7495	1.92286e-06	0.000113899	UP
contig_22453	1837	sp|Q9LPV8|ERF1Y_ARATH Eukaryotic peptide chain release factor subunit 1-2 OS=Arabidopsis thaliana GN=ERF1-2 PE=2 SV=1	gi|462411553|gb|EMJ16602.1| hypothetical protein PRUPE_ppa005931mg [Prunus persica]	12.95	12.42	15.24	35.2	103.78	112.52	83.8333	13.5367	6.19306	1.08015e-13	1.4451e-11	UP
contig_22479	1741	sp|Q9ZVC2|NPR5_ARATH Regulatory protein NPR5 OS=Arabidopsis thaliana GN=NPR5 PE=1 SV=1	gi|225441317|ref|XP_002275980.1| PREDICTED: regulatory protein NPR5 [Vitis vinifera]	6.73	12.24	10.01	13.95	29.59	275.86	106.467	9.66	11.0214	4.07188e-22	9.04747e-20	UP
contig_22538	641	-	gi|297738774|emb|CBI28019.3| unnamed protein product [Vitis vinifera]	16.56	15.91	12.1	41.85	45.52	61.5	49.6233	14.8567	3.34014	9.02503e-06	0.000466398	UP
contig_2254	971	sp|Q948P6|FRI3_SOYBN "Ferritin-3, chloroplastic OS=Glycine max PE=2 SV=1"	gi|508715198|gb|EOY07095.1| Ferretin 1 isoform 1 [Theobroma cacao]	85.43	73.21	157.91	120.04	133.3	741.08	331.473	105.517	3.14143	5.94167e-29	1.75255e-26	UP
contig_2258	2025	sp|Q00874|DR100_ARATH DNA-damage-repair/toleration protein DRT100 OS=Arabidopsis thaliana GN=DRT100 PE=2 SV=2	gi|359493576|ref|XP_003634629.1| PREDICTED: probable LRR receptor-like serine/threonine-protein kinase At4g08850-like [Vitis vinifera]	114.56	72.17	26.02	122.93	309.69	107.83	180.15	70.9167	2.54031	1.15834e-12	1.44615e-10	UP
contig_22607	1672	-	-	0.33	0.87	0.73	52.71	67.21	0.13	40.0167	0.643333	62.2021	7.70916e-12	8.98002e-10	UP
contig_22612	1220	sp|Q93VG8|PPDEX_ARATH DeSI-like protein At4g17486 OS=Arabidopsis thaliana GN=At4g17486 PE=2 SV=1	gi|359475849|ref|XP_002285347.2| PREDICTED: UPF0326 protein At4g17486 isoform 1 [Vitis vinifera]	4.53	5.41	5	22.65	48.07	35.31	35.3433	4.98	7.09705	3.79975e-07	2.53005e-05	UP
contig_22636	767	sp|P0C8Q9|Y5902_ARATH Uncharacterized protein At5g19025 OS=Arabidopsis thaliana GN=At5g19025 PE=2 SV=3	gi|225452847|ref|XP_002283702.1| PREDICTED: uncharacterized protein LOC100259485 [Vitis vinifera]	10.67	11.86	14.61	20.66	51.58	69.65	47.2967	12.38	3.82041	4.26543e-06	0.000237199	UP
contig_22757	1110	-	gi|567918022|ref|XP_006451017.1| hypothetical protein CICLE_v10008577mg [Citrus clementina]	18.29	20.27	21.46	33.62	88.64	88.7	70.32	20.0067	3.51483	8.98194e-08	6.53253e-06	UP
contig_22859	1261	sp|Q3ZBY7|DEGS1_BOVIN Sphingolipid delta(4)-desaturase DES1 OS=Bos taurus GN=DEGS1 PE=2 SV=1	gi|350534880|ref|NP_001234676.1| uncharacterized protein LOC543709 [Solanum lycopersicum]	14.68	12.11	9.55	29.04	83.99	50.03	54.3533	12.1133	4.48707	1.44277e-07	1.01493e-05	UP
contig_22893	973	sp|P24465|C71A1_PERAE Cytochrome P450 71A1 OS=Persea americana GN=CYP71A1 PE=1 SV=2	gi|85068676|gb|ABC69418.1| CYP92B3 [Nicotiana tabacum]	12.56	9.43	8.4	45.57	71.45	127.98	81.6667	10.13	8.06186	5.83932e-15	8.64974e-13	UP
contig_22942	1662	sp|Q9LJU0|CBL10_ARATH COBRA-like protein 10 OS=Arabidopsis thaliana GN=COBL10 PE=2 SV=1	gi|565371811|ref|XP_006352494.1| PREDICTED: COBRA-like protein 10-like [Solanum tuberosum]	0.65	0.73	0.88	12.68	61.76	24.41	32.95	0.753333	43.7389	1.70473e-09	1.58057e-07	UP
contig_23013	868	-	-	1.32	1.64	2.39	10.17	30.59	23.45	21.4033	1.78333	12.0019	1.73335e-05	0.0008447	UP
contig_23154	956	sp|O81765|PLRX4_ARATH Pollen-specific leucine-rich repeat extensin-like protein 4 OS=Arabidopsis thaliana GN=PEX4 PE=2 SV=1	gi|527198351|gb|EPS66537.1| "extensin-like protein, partial [Genlisea aurea]"	0.36	0.27	0.8	45.98	235.43	94.98	125.463	0.476667	263.21	3.29075e-37	1.34942e-34	UP
contig_2317	1012	sp|Q9FGK3|MO25N_ARATH Putative MO25-like protein At5g47540 OS=Arabidopsis thaliana GN=At5g47540 PE=2 SV=1	gi|357447933|ref|XP_003594242.1| hypothetical protein MTR_2g026050 [Medicago truncatula]	9.24	12.04	21.2	30.87	127.23	67.71	75.27	14.16	5.31568	2.59487e-11	2.902e-09	UP
contig_23239	1193	sp|Q8H112|PGL1A_ARATH "PGR5-like protein 1A, chloroplastic OS=Arabidopsis thaliana GN=PGRL1A PE=1 SV=1"	gi|460400289|ref|XP_004245668.1| "PREDICTED: PGR5-like protein 1A, chloroplastic-like [Solanum lycopersicum]"	27.45	21.75	32	27.63	89.85	122.17	79.8833	27.0667	2.95135	3.34134e-07	2.25007e-05	UP
contig_23240	563	sp|Q9SZY4|PTR27_ARATH Protein NRT1/ PTR FAMILY 6.2 OS=Arabidopsis thaliana GN=NPF6.2 PE=1 SV=1	gi|568843825|ref|XP_006475799.1| PREDICTED: nitrate transporter 1.4-like isoform X4 [Citrus sinensis]	30.66	18.12	25.1	44.71	151.76	119.89	105.453	24.6267	4.28208	2.21575e-13	2.91797e-11	UP
contig_2327	1100	sp|P93259|1433_MESCR 14-3-3-like protein OS=Mesembryanthemum crystallinum GN=GBF PE=2 SV=1	gi|449438841|ref|XP_004137196.1| PREDICTED: 14-3-3-like protein-like [Cucumis sativus]	188.92	137.06	124.75	357.19	270.09	422.6	349.96	150.243	2.32929	5.71928e-20	1.12245e-17	UP
contig_23306	790	-	gi|225455400|ref|XP_002278502.1| PREDICTED: uncharacterized protein LOC100241934 [Vitis vinifera]	5.3	3.65	5.98	27.27	34.73	59.35	40.45	4.97667	8.12793	2.04432e-08	1.6419e-06	UP
contig_23343	1783	sp|Q94AZ2|STP13_ARATH Sugar transport protein 13 OS=Arabidopsis thaliana GN=STP13 PE=1 SV=2	gi|508713738|gb|EOY05635.1| Major facilitator superfamily protein [Theobroma cacao]	44.43	38.59	23.05	61.35	101	406.36	189.57	35.3567	5.36165	3.96545e-27	1.10502e-24	UP
contig_23611	561	-	gi|565375255|ref|XP_006354148.1| PREDICTED: uncharacterized protein LOC102603084 [Solanum tuberosum]	37.8	41.39	41.93	75.5	158.69	146.95	127.047	40.3733	3.1468	4.63621e-12	5.4828e-10	UP
contig_23616	712	sp|Q9SJ56|BLH1_ARATH BEL1-like homeodomain protein 1 OS=Arabidopsis thaliana GN=BLH1 PE=1 SV=1	gi|561036436|gb|ESW34966.1| hypothetical protein PHAVU_001G195800g [Phaseolus vulgaris]	47.53	35.79	29.25	69.59	80.08	109.17	86.28	37.5233	2.29937	9.04701e-06	0.000467055	UP
contig_23624	1250	sp|Q9FN89|RIBA3_ARATH "Monofunctional riboflavin biosynthesis protein RIBA 3, chloroplastic OS=Arabidopsis thaliana GN=RIBA3 PE=1 SV=1"	gi|147858033|emb|CAN80350.1| hypothetical protein VITISV_003138 [Vitis vinifera]	3.96	5.26	7.05	19.91	29.67	70.75	40.11	5.42333	7.39582	8.51959e-08	6.23673e-06	UP
contig_23643	1004	sp|O22874|EXPA8_ARATH Expansin-A8 OS=Arabidopsis thaliana GN=EXPA8 PE=2 SV=1	gi|171702241|dbj|BAG16265.1| alpha expansin like protein [Rosa hybrid cultivar]	32	40.12	28.73	108.45	148.79	53.06	103.433	33.6167	3.07685	1.08561e-09	1.02443e-07	UP
contig_23689	768	-	gi|359482714|ref|XP_003632814.1| PREDICTED: uncharacterized protein LOC100854504 [Vitis vinifera]	3.35	3.93	2.4	23.38	29.91	34.74	29.3433	3.22667	9.09401	3.03363e-06	0.000173088	UP
contig_23729	1154	-	gi|359490820|ref|XP_002271655.2| PREDICTED: uncharacterized protein LOC100258836 [Vitis vinifera]	0	30.37	0.22	0.1	142.21	0	47.4367	10.1967	4.65217	6.55646e-07	4.20731e-05	UP
contig_23740	854	sp|Q9S9N9|CCR1_ARATH Cinnamoyl-CoA reductase 1 OS=Arabidopsis thaliana GN=CCR1 PE=1 SV=1	gi|565348711|ref|XP_006341347.1| PREDICTED: cinnamoyl-CoA reductase 1 isoform X2 [Solanum tuberosum]	36.78	50.06	43.46	52.9	160.93	117.93	110.587	43.4333	2.54612	3.1203e-08	2.44571e-06	UP
contig_23829	1053	-	gi|297745926|emb|CBI15982.3| unnamed protein product [Vitis vinifera]	14.06	13.8	11.64	53.58	78.3	33.39	55.09	13.1667	4.18405	2.29802e-07	1.5759e-05	UP
contig_23909	1082	sp|A7VLV1|SGRW_PEA "Protein STAY-GREEN, chloroplastic OS=Pisum sativum GN=SGR PE=2 SV=1"	gi|470125469|ref|XP_004298724.1| PREDICTED: uncharacterized protein LOC101309347 [Fragaria vesca subsp. vesca]	0.83	0.83	2.33	123.48	76.72	91.71	97.3033	1.33	73.1604	2.19922e-27	6.16246e-25	UP
contig_24041	1041	sp|Q6GMF8|RHDF1_DANRE Inactive rhomboid protein 1 OS=Danio rerio GN=rhbdf1 PE=2 SV=1	gi|508715609|gb|EOY07506.1| RHOMBOID-like 1 [Theobroma cacao]	9.49	13.74	11.31	55.9	83	56.9	65.2667	11.5133	5.66879	1.6442e-10	1.68386e-08	UP
contig_24113	2259	sp|Q8W486|Y1491_ARATH Uncharacterized protein At1g04910 OS=Arabidopsis thaliana GN=At1g04910 PE=1 SV=1	gi|225450232|ref|XP_002266606.1| PREDICTED: DUF246 domain-containing protein At1g04910 [Vitis vinifera]	14.35	16.22	10.99	35.79	14.55	240.52	96.9533	13.8533	6.99856	7.66263e-17	1.26303e-14	UP
contig_24132	1809	sp|O23920|HPPD_DAUCA 4-hydroxyphenylpyruvate dioxygenase OS=Daucus carota PE=2 SV=1	gi|154240639|dbj|BAF74636.1| hydroxyphenylpyruvate dioxygenase [Coptis japonica var. dissecta]	19.92	17.43	23.5	19.64	63.64	187.24	90.1733	20.2833	4.44569	6.96292e-12	8.16734e-10	UP
contig_24316	903	sp|Q9CAV6|WNK1_ARATH Serine/threonine-protein kinase WNK1 OS=Arabidopsis thaliana GN=WNK1 PE=1 SV=1	gi|470126293|ref|XP_004299123.1| PREDICTED: serine/threonine-protein kinase WNK1-like [Fragaria vesca subsp. vesca]	32.1	25.35	19.54	118.64	202.24	205.45	175.443	25.6633	6.83634	2.98517e-29	9.04301e-27	UP
contig_24407	939	-	gi|93115321|gb|ABE98329.1| SRC2-like protein [Nicotiana benthamiana]	20.2	27.15	19.65	42.19	94.61	89.7	75.5	22.3333	3.3806	4.75971e-08	3.63743e-06	UP
contig_24409	916	-	gi|565348383|ref|XP_006341192.1| PREDICTED: uncharacterized protein LOC102602443 [Solanum tuberosum]	14.06	4.63	11.93	17.76	32.17	94.36	48.0967	10.2067	4.71228	3.95928e-07	2.62243e-05	UP
contig_24416	1029	sp|Q9V0L2|AAT_PYRAB Aspartate aminotransferase OS=Pyrococcus abyssi (strain GE5 / Orsay) GN=aspC PE=3 SV=1	gi|565352334|ref|XP_006343100.1| PREDICTED: bifunctional aspartate aminotransferase and glutamate/aspartate-prephenate aminotransferase-like [Solanum tuberosum]	32.45	26.11	24.01	75.65	91.73	105.4	90.9267	27.5233	3.30362	3.21825e-09	2.87296e-07	UP
contig_24456	2837	sp|P10691|SUS1_SOLTU Sucrose synthase OS=Solanum tuberosum PE=1 SV=1	gi|345286417|gb|AEN79500.1| sucrose synthase 1 [Orobanche ramosa]	34.76	16.42	14.87	17.23	110.82	100.57	76.2067	22.0167	3.46132	3.05532e-08	2.40038e-06	UP
contig_24507	842	sp|Q9C7R6|PUB17_ARATH U-box domain-containing protein 17 OS=Arabidopsis thaliana GN=PUB17 PE=2 SV=1	gi|356549180|ref|XP_003542975.1| PREDICTED: U-box domain-containing protein 17-like isoform 1 [Glycine max]	12.05	11.58	9.11	28.96	37.01	54.09	40.02	10.9133	3.66707	2.01671e-05	0.000966452	UP
contig_24519	402	-	gi|449456088|ref|XP_004145782.1| PREDICTED: uncharacterized protein LOC101204625 [Cucumis sativus]	11.85	14.91	8.43	30.06	61.73	85.61	59.1333	11.73	5.0412	3.97003e-09	3.48851e-07	UP
contig_24532	1931	sp|Q3E954|BOR6_ARATH Probable boron transporter 6 OS=Arabidopsis thaliana GN=BOR6 PE=2 SV=2	gi|565397396|ref|XP_006364282.1| PREDICTED: probable boron transporter 7-like [Solanum tuberosum]	3.26	6.61	8.91	9.81	82.23	14.99	35.6767	6.26	5.69915	4.66771e-06	0.000257441	UP
contig_24564	2211	sp|P92949|FRO2_ARATH Ferric reduction oxidase 2 OS=Arabidopsis thaliana GN=FRO2 PE=1 SV=2	gi|460368077|ref|XP_004229896.1| PREDICTED: ferric reduction oxidase 2-like [Solanum lycopersicum]	25.23	27.35	24.04	42.63	68.13	104.92	71.8933	25.54	2.81493	2.22362e-06	0.000130186	UP
contig_24570	537	-	gi|871485|emb|CAA58733.1| PAR-1a [Nicotiana tabacum]	17.36	85.52	30.92	11.12	397.78	187.11	198.67	44.6	4.45448	6.55463e-25	1.67394e-22	UP
contig_24571	752	-	gi|225470749|ref|XP_002267610.1| PREDICTED: uncharacterized protein LOC100251502 [Vitis vinifera]	22.66	66.1	21.81	11.51	293.92	122.96	142.797	36.8567	3.87438	2.01441e-16	3.23061e-14	UP
contig_24604	1439	sp|Q43873|PER73_ARATH Peroxidase 73 OS=Arabidopsis thaliana GN=PER73 PE=1 SV=1	gi|82698813|gb|ABB89209.1| peroxidase [Sesamum indicum]	4.24	8.45	6.23	17.12	15.59	130.57	54.4267	6.30667	8.63002	1.0787e-10	1.12528e-08	UP
contig_24692	476	-	gi|462400380|gb|EMJ06048.1| hypothetical protein PRUPE_ppa026421mg [Prunus persica]	0	0	0	7.68	13.53	53.95	25.0533	1e-05	2.50533e+06	1.84303e-07	1.28043e-05	UP
contig_24870	669	sp|Q0JXE7|BPE_ARATH Transcription factor BPE OS=Arabidopsis thaliana GN=BPE PE=2 SV=1	gi|33339703|gb|AAQ14331.1|AF283506_1 MYC1 [Catharanthus roseus]	92.82	44.36	56.23	223.24	140.44	73.76	145.813	64.47	2.26172	1.10968e-08	9.27426e-07	UP
contig_24877	576	-	gi|225440843|ref|XP_002276376.1| PREDICTED: uncharacterized protein LOC100263016 [Vitis vinifera]	10.92	22.89	14.74	14.71	88.76	197.77	100.413	16.1833	6.20474	4.29182e-16	6.76471e-14	UP
contig_24878	1414	sp|Q9C942|CSE_ARATH Caffeoylshikimate esterase OS=Arabidopsis thaliana GN=CSE PE=1 SV=1	gi|460375392|ref|XP_004233490.1| PREDICTED: monoglyceride lipase-like [Solanum lycopersicum]	40.28	22.95	20.95	120.8	534.85	159.3	271.65	28.06	9.68104	1.39615e-51	9.08631e-49	UP
contig_24926	1186	sp|Q9XJ56|ECP44_DAUCA Phosphoprotein ECPP44 OS=Daucus carota GN=ECPP44 PE=1 SV=1	gi|442022403|gb|AGC51777.1| dehydrin protein [Manihot esculenta]	71.54	24.66	73.33	164.66	498.15	904.94	522.583	56.51	9.24763	8.76288e-97	1.16311e-93	UP
contig_24968	1332	-	gi|565376794|ref|XP_006354881.1| PREDICTED: uncharacterized protein LOC102596791 isoform X1 [Solanum tuberosum]	2.8	1.85	3.06	21.84	34.7	36.98	31.1733	2.57	12.1297	1.93311e-07	1.33748e-05	UP
contig_24976	532	sp|Q9SEL5|VTI12_ARATH Vesicle transport v-SNARE 12 OS=Arabidopsis thaliana GN=VTI12 PE=1 SV=3	gi|527187520|gb|EPS60001.1| "hypothetical protein M569_14804, partial [Genlisea aurea]"	55.21	48.98	38.92	64.14	145.59	172.15	127.293	47.7033	2.66844	5.45333e-10	5.31507e-08	UP
contig_25074	483	sp|Q9FI00|MLO11_ARATH MLO-like protein 11 OS=Arabidopsis thaliana GN=MLO11 PE=2 SV=1	gi|566154056|ref|XP_006370283.1| MLO-like protein 11 [Populus trichocarpa]	10.54	7.82	9.03	18.29	31.82	71.62	40.5767	9.13	4.44432	8.04938e-06	0.000421156	UP
contig_25076	444	sp|Q94KB1|MLO14_ARATH MLO-like protein 14 OS=Arabidopsis thaliana GN=MLO14 PE=2 SV=1	gi|356542270|ref|XP_003539592.1| PREDICTED: MLO-like protein 11-like [Glycine max]	19.6	10.72	16.11	31.77	55.51	140.87	76.05	15.4767	4.91385	4.6368e-11	5.0349e-09	UP
contig_25137	953	sp|O81312|GAE3_ARATH UDP-glucuronate 4-epimerase 3 OS=Arabidopsis thaliana GN=GAE3 PE=2 SV=1	gi|508704347|gb|EOX96243.1| UDP-D-glucuronate 4-epimerase 3 [Theobroma cacao]	14.52	21.47	13.94	118.19	137.93	64.08	106.733	16.6433	6.41298	1.58693e-17	2.7225e-15	UP
contig_25140	373	sp|Q3L181|PERR_RAUSE Perakine reductase OS=Rauvolfia serpentina GN=PR PE=1 SV=1	gi|122216326|sp|Q3L181.1|PERR_RAUSE RecName: Full=Perakine reductase	5.62	10.53	9.34	16.25	37.63	70.46	41.4467	8.49667	4.87799	1.78051e-06	0.000105903	UP
contig_25169	863	sp|O82289|SRO1_ARATH Probable inactive poly [ADP-ribose] polymerase SRO1 OS=Arabidopsis thaliana GN=SRO1 PE=1 SV=2	gi|224063405|ref|XP_002301130.1| hypothetical protein POPTR_0002s11300g [Populus trichocarpa]	47.27	39.17	36.18	65.23	119.69	161.91	115.61	40.8733	2.82849	6.79248e-10	6.5632e-08	UP
contig_25189	1436	sp|Q5IH13|SPP2_TOBAC Sucrose-phosphatase 2 OS=Nicotiana tabacum GN=SPP2 PE=1 SV=1	gi|460365453|ref|XP_004228616.1| PREDICTED: sucrose-phosphatase 1 [Solanum lycopersicum]	32.25	27.1	37.66	60.79	134.27	242.9	145.987	32.3367	4.51459	1.02622e-18	1.88564e-16	UP
contig_252	3528	sp|P59015|VPS18_DANRE Vacuolar protein sorting-associated protein 18 homolog OS=Danio rerio GN=vps18 PE=2 SV=2	gi|567910145|ref|XP_006447386.1| hypothetical protein CICLE_v10014147mg [Citrus clementina]	41.99	37.08	41.47	189.57	265.56	262.87	239.333	40.18	5.95653	3.8499e-36	1.54112e-33	UP
contig_25317	2043	sp|O49675|CCD4_ARATH "Probable carotenoid cleavage dioxygenase 4, chloroplastic OS=Arabidopsis thaliana GN=CCD4 PE=1 SV=1"	gi|164551336|gb|ABY60887.1| carotenoid cleavage dioxygenase 4 [Osmanthus fragrans]	58.4	29.19	70.68	514.06	596.76	1064.71	725.177	52.7567	13.7457	2.43711e-154	5.5874e-151	UP
contig_25322	924	-	-	12.2	11.59	10.16	26.57	80.43	52.81	53.27	11.3167	4.70722	8.74708e-08	6.37551e-06	UP
contig_2546	1248	sp|P28188|RAD2A_ARATH Ras-related protein RABD2a OS=Arabidopsis thaliana GN=RABD2A PE=1 SV=3	gi|224074217|ref|XP_002304305.1| GTP-binding family protein [Populus trichocarpa]	59.89	63.22	49.68	125.35	182.29	126.78	144.807	57.5967	2.51415	3.60311e-10	3.58096e-08	UP
contig_25535	958	sp|Q9ZWR8|ANTA_GENTR Anthocyanin 5-aromatic acyltransferase OS=Gentiana triflora PE=1 SV=1	gi|45790002|gb|AAS77403.1| quercetin 3-O-glucoside-6''-O-malonyltransferase [Glandularia x hybrida]	101.3	75.63	84.05	151.76	92.29	739.11	327.72	86.9933	3.76719	7.49263e-35	2.84145e-32	UP
contig_2559	1941	sp|Q8VZ80|PLT5_ARATH Polyol transporter 5 OS=Arabidopsis thaliana GN=PLT5 PE=1 SV=2	gi|565365753|ref|XP_006349565.1| PREDICTED: polyol transporter 5-like [Solanum tuberosum]	133.15	108.05	97.53	209.38	278.17	355.71	281.087	112.91	2.48948	2.2256e-18	4.03795e-16	UP
contig_25616	883	sp|Q9LV17|BH079_ARATH Transcription factor bHLH79 OS=Arabidopsis thaliana GN=BHLH79 PE=2 SV=1	gi|568845700|ref|XP_006476705.1| PREDICTED: transcription factor bHLH79-like [Citrus sinensis]	178.81	163.13	127.37	487.89	278.14	287.91	351.313	156.437	2.24572	6.14874e-19	1.14651e-16	UP
contig_2562	999	sp|Q94BT9|ATOX1_ARATH Copper transport protein ATX1 OS=Arabidopsis thaliana GN=ATX1 PE=1 SV=1	gi|462420168|gb|EMJ24431.1| hypothetical protein PRUPE_ppa003791mg [Prunus persica]	157.02	100.1	93.97	344.68	279.19	287.02	303.63	117.03	2.59446	1.23602e-20	2.51381e-18	UP
contig_2575	2700	sp|Q41058|GLGB1_PEA "1,4-alpha-glucan-branching enzyme 1, chloroplastic/amyloplastic OS=Pisum sativum GN=SBEI PE=1 SV=1"	gi|124303224|gb|ABN05322.1| starch branching enzyme II [Populus trichocarpa]	35.7	35.95	50.64	85.54	93.3	118.7	99.18	40.7633	2.43307	4.57537e-07	2.9951e-05	UP
contig_2578	2486	sp|Q6C0I0|SNU13_YARLI 13 kDa ribonucleoprotein-associated protein OS=Yarrowia lipolytica (strain CLIB 122 / E 150) GN=SNU13 PE=3 SV=1	gi|565462012|ref|XP_006289005.1| hypothetical protein CARUB_v10002384mg [Capsella rubella]	4.59	6.26	6.78	24.28	22.53	74.8	40.5367	5.87667	6.8979	8.51959e-08	6.23673e-06	UP
contig_2581	900	sp|Q8LDB8|RING2_ARATH E3 ubiquitin-protein ligase At1g63170 OS=Arabidopsis thaliana GN=At1g63170 PE=2 SV=2	gi|460367948|ref|XP_004229832.1| PREDICTED: E3 ubiquitin-protein ligase At4g11680-like [Solanum lycopersicum]	39.11	44.94	37.93	75.73	118.21	118.03	103.99	40.66	2.55755	1.05229e-07	7.54986e-06	UP
contig_26004	1980	-	gi|460408036|ref|XP_004249454.1| PREDICTED: uncharacterized protein LOC101262159 [Solanum lycopersicum]	61.8	67.13	58.08	125.82	133.51	212.83	157.387	62.3367	2.52478	5.39568e-11	5.83381e-09	UP
contig_2614	1470	sp|Q9LIG0|Y3136_ARATH Clavaminate synthase-like protein At3g21360 OS=Arabidopsis thaliana GN=At3g21360 PE=1 SV=1	gi|565352202|ref|XP_006343036.1| PREDICTED: clavaminate synthase-like protein At3g21360-like [Solanum tuberosum]	39.29	38.52	44.1	81.08	136.66	160.6	126.113	40.6367	3.10344	7.09891e-12	8.31719e-10	UP
contig_26182	460	sp|Q9SVZ9|ORP4A_ARATH Oxysterol-binding protein-related protein 4A OS=Arabidopsis thaliana GN=ORP4A PE=2 SV=2	gi|587840351|gb|EXB30983.1| hypothetical protein L484_016843 [Morus notabilis]	36.02	39.68	20.2	82.47	209.22	29.06	106.917	31.9667	3.34463	6.55242e-11	7.00193e-09	UP
contig_26241	566	sp|P05100|3MG1_ECOLI DNA-3-methyladenine glycosylase 1 OS=Escherichia coli (strain K12) GN=tag PE=1 SV=1	gi|462408176|gb|EMJ13510.1| hypothetical protein PRUPE_ppa006731mg [Prunus persica]	39.71	42.16	41.97	150.73	268.59	276.18	231.833	41.28	5.61612	9.62165e-34	3.49134e-31	UP
contig_2639	1351	sp|Q8H191|PAO4_ARATH Probable polyamine oxidase 4 OS=Arabidopsis thaliana GN=PAO4 PE=1 SV=1	gi|356569663|ref|XP_003553017.1| PREDICTED: probable polyamine oxidase 4-like [Glycine max]	99.53	96.54	79.27	301.4	312.53	282.32	298.75	91.78	3.25507	2.09715e-27	5.89283e-25	UP
contig_26409	561	sp|Q9M3B9|AB20B_ARATH ABC transporter B family member 20 OS=Arabidopsis thaliana GN=ABCB20 PE=2 SV=1	gi|297820292|ref|XP_002878029.1| P-glycoprotein 20 [Arabidopsis lyrata subsp. lyrata]	13.7	15.46	8.24	41.77	93.37	21.91	52.35	12.4667	4.1992	3.86296e-07	2.56537e-05	UP
contig_26521	1928	sp|O23924|PALY_DIGLA Phenylalanine ammonia-lyase OS=Digitalis lanata PE=2 SV=1	gi|374719830|gb|AEZ67457.1| phenylalanine ammonia-lyase [Perilla frutescens]	27.69	29.3	35.25	91.05	54.01	158.45	101.17	30.7467	3.29044	2.68989e-10	2.71074e-08	UP
contig_26563	1681	sp|Q9S7Z8|PIN3_ARATH Auxin efflux carrier component 3 OS=Arabidopsis thaliana GN=PIN3 PE=1 SV=1	gi|565354683|ref|XP_006344239.1| PREDICTED: auxin efflux carrier component 3-like [Solanum tuberosum]	107.74	61.89	57.47	189.45	214.67	249.02	217.713	75.7	2.876	1.61764e-17	2.77047e-15	UP
contig_26727	1055	-	gi|508711654|gb|EOY03551.1| Uncharacterized protein TCM_018665 [Theobroma cacao]	5.66	5.51	4.21	17.68	73.3	21.26	37.4133	5.12667	7.29779	4.65597e-07	3.04589e-05	UP
contig_26896	1597	sp|Q8BRX9|MARH3_MOUSE E3 ubiquitin-protein ligase MARCH3 OS=Mus musculus GN=March3 PE=2 SV=1	gi|565402486|ref|XP_006366707.1| PREDICTED: uncharacterized protein LOC102579093 isoform X1 [Solanum tuberosum]	1.22	1.98	3.24	15.15	76.6	24.66	38.8033	2.14667	18.0761	2.45812e-09	2.22191e-07	UP
contig_2693	1440	sp|Q8LEV3|Y2060_ARATH BTB/POZ domain-containing protein At2g30600 OS=Arabidopsis thaliana GN=At2g30600/At2g30610 PE=2 SV=1	gi|508723354|gb|EOY15251.1| BTB/POZ domain-containing protein isoform 2 [Theobroma cacao]	8.93	10.48	11.25	18.01	31.38	74.34	41.2433	10.22	4.03555	1.25134e-05	0.000626143	UP
contig_2705	523	sp|Q9WTL7|LYPA2_MOUSE Acyl-protein thioesterase 2 OS=Mus musculus GN=Lypla2 PE=1 SV=1	gi|565379570|ref|XP_006356194.1| PREDICTED: acyl-protein thioesterase 2-like [Solanum tuberosum]	5.3	9.25	18.52	62.59	92.01	20.54	58.38	11.0233	5.29604	6.69252e-09	5.72616e-07	UP
contig_27193	700	-	gi|255578868|ref|XP_002530288.1| "protein binding protein, putative [Ricinus communis]"	42.04	33.26	38.64	156.03	200.08	214.68	190.263	37.98	5.00957	2.27317e-26	6.18082e-24	UP
contig_272	1874	sp|Q9X248|FABG_THEMA 3-oxoacyl-[acyl-carrier-protein] reductase FabG OS=Thermotoga maritima (strain ATCC 43589 / MSB8 / DSM 3109 / JCM 10099) GN=fabG PE=3 SV=1	gi|255552543|ref|XP_002517315.1| "2,4-dienoyl-CoA reductase, putative [Ricinus communis]"	204.44	163.21	173.95	505.45	365.89	411.14	427.493	180.533	2.36795	8.41876e-25	2.1338e-22	UP
contig_27215	966	sp|Q9STX1|ACBP3_ARATH Acyl-CoA-binding domain-containing protein 3 OS=Arabidopsis thaliana GN=ACBP3 PE=1 SV=1	gi|568836495|ref|XP_006472278.1| PREDICTED: acyl-CoA-binding domain-containing protein 3-like isoform X3 [Citrus sinensis]	37.25	16.28	18.52	107.42	66.51	75.12	83.0167	24.0167	3.45663	6.68334e-09	5.72317e-07	UP
contig_27361	937	sp|Q39096|ERD15_ARATH Protein EARLY RESPONSIVE TO DEHYDRATION 15 OS=Arabidopsis thaliana GN=ERD15 PE=1 SV=1	gi|225441339|ref|XP_002276510.1| PREDICTED: polyadenylate-binding protein-interacting protein 2 [Vitis vinifera]	23.33	19.69	29.95	184.33	123.28	130.27	145.96	24.3233	6.00082	2.24439e-22	5.05368e-20	UP
contig_27367	1415	-	gi|460385209|ref|XP_004238297.1| PREDICTED: uncharacterized protein LOC101245645 [Solanum lycopersicum]	2.78	2.69	3.3	11.17	25.64	39.77	25.5267	2.92333	8.73204	7.44981e-06	0.000392842	UP
contig_27392	1339	sp|Q5MAU8|PPA27_ARATH Probable inactive purple acid phosphatase 27 OS=Arabidopsis thaliana GN=PAP27 PE=2 SV=1	gi|566197713|ref|XP_002318726.2| putative metallophosphatase family protein [Populus trichocarpa]	13.74	19.74	9.31	173.79	25.88	35.23	78.3	14.2633	5.4896	5.34529e-12	6.30657e-10	UP
contig_27483	768	-	gi|460402164|ref|XP_004246584.1| PREDICTED: uncharacterized protein LOC101249675 [Solanum lycopersicum]	21.54	9.44	15.98	24.56	46.77	128.12	66.4833	15.6533	4.24723	7.15704e-09	6.10291e-07	UP
contig_27521	745	-	-	20.63	9.03	15.83	69.22	51.47	181.47	100.72	15.1633	6.64234	1.19492e-16	1.94418e-14	UP
contig_27531	2533	sp|P25872|PAL1_TOBAC Phenylalanine ammonia-lyase OS=Nicotiana tabacum GN=TPA1 PE=2 SV=1	gi|405789918|gb|AFS28702.1| "putative phenylalanine ammonia-lyase, partial [Olea europaea]"	47.76	33.56	56.21	198.22	297.1	830.57	441.963	45.8433	9.64073	1.01267e-83	1.13505e-80	UP
contig_27546	1217	sp|Q67XD9|CINV2_ARATH Alkaline/neutral invertase CINV2 OS=Arabidopsis thaliana GN=CINV2 PE=2 SV=1	gi|568838351|ref|XP_006473178.1| PREDICTED: alkaline/neutral invertase CINV2-like isoform X1 [Citrus sinensis]	18.98	17.4	22.41	30.89	85.44	94.22	70.1833	19.5967	3.58139	3.94807e-08	3.04484e-06	UP
contig_27568	455	sp|B6VJS4|ROMT_VITVI Trans-resveratrol di-O-methyltransferase OS=Vitis vinifera GN=ROMT PE=1 SV=2	gi|460405439|ref|XP_004248183.1| PREDICTED: trans-resveratrol di-O-methyltransferase-like [Solanum lycopersicum]	2.01	1.3	0.98	2058	6251.09	5693.75	4667.61	1.43	3264.07	0	0	UP
contig_27682	1701	sp|P46824|KLC_DROME Kinesin light chain OS=Drosophila melanogaster GN=Klc PE=1 SV=1	gi|565342859|ref|XP_006338558.1| PREDICTED: uncharacterized protein LOC102590808 [Solanum tuberosum]	12.77	9.06	13.12	26.67	58.92	90.31	58.6333	11.65	5.0329	6.69252e-09	5.72616e-07	UP
contig_27862	1031	sp|Q9SHY2|YSL7_ARATH Probable metal-nicotianamine transporter YSL7 OS=Arabidopsis thaliana GN=YSL7 PE=2 SV=1	gi|527208813|gb|EPS73705.1| hypothetical protein M569_01043 [Genlisea aurea]	0.92	43.22	18.15	15.97	119.92	74.11	70	20.7633	3.37133	1.40341e-07	9.91388e-06	UP
contig_2791	1262	sp|Q43870|APS2_ARATH ATP sulfurylase 2 OS=Arabidopsis thaliana GN=APS2 PE=1 SV=1	gi|225458024|ref|XP_002276993.1| PREDICTED: ATP sulfurylase 2 [Vitis vinifera]	59.67	37.67	45.69	103.43	158.51	195.79	152.577	47.6767	3.20024	1.92614e-14	2.73279e-12	UP
contig_27928	1097	sp|Q9SJM7|URH1_ARATH Uridine nucleosidase 1 OS=Arabidopsis thaliana GN=URH1 PE=1 SV=2	gi|508716291|gb|EOY08188.1| Uridine-ribohydrolase 1 isoform 1 [Theobroma cacao]	22.49	25.08	25.23	31.79	102.08	78.08	70.65	24.2667	2.9114	1.71146e-06	0.000102157	UP
contig_27948	1040	-	gi|460384919|ref|XP_004238154.1| PREDICTED: uncharacterized protein LOC101253889 [Solanum lycopersicum]	8.53	5.84	7.05	35.86	38.06	47.42	40.4467	7.14	5.6648	1.00976e-06	6.23384e-05	UP
contig_281	1096	sp|P24068|OCS1_MAIZE Ocs element-binding factor 1 OS=Zea mays GN=OBF1 PE=2 SV=2	gi|224082910|ref|XP_002306888.1| bZIP transcription factor family protein [Populus trichocarpa]	193.27	213.84	224.9	326.54	622.21	363.86	437.537	210.67	2.07688	4.95631e-20	9.76508e-18	UP
contig_28146	1162	sp|P81393|MYB08_ANTMA Myb-related protein 308 OS=Antirrhinum majus GN=MYB308 PE=2 SV=1	gi|324022718|gb|ADY15315.1| R2R3-MYB transcription factor [Prunus avium]	18.63	25.52	31.11	124.29	270.43	300.15	231.623	25.0867	9.23293	2.35371e-43	1.19916e-40	UP
contig_28147	1081	sp|P81393|MYB08_ANTMA Myb-related protein 308 OS=Antirrhinum majus GN=MYB308 PE=2 SV=1	gi|508705798|gb|EOX97694.1| MYB domain class transcription factor [Theobroma cacao]	9.41	8.51	8	103.61	203.11	250.67	185.797	8.64	21.5042	8.82053e-45	4.61026e-42	UP
contig_28345	1851	sp|Q9ZUV3|IRX7_ARATH Probable glucuronoxylan glucuronosyltransferase IRX7 OS=Arabidopsis thaliana GN=IRX7 PE=2 SV=1	gi|565364637|ref|XP_006349026.1| PREDICTED: probable glucuronoxylan glucuronosyltransferase IRX7-like [Solanum tuberosum]	6.42	7.17	9.97	15.82	42.21	79.58	45.87	7.85333	5.84083	6.81306e-08	5.03867e-06	UP
contig_2841	2502	sp|O52177|RELA_MYXXA GTP pyrophosphokinase OS=Myxococcus xanthus GN=relA PE=3 SV=1	gi|30268666|dbj|BAC76004.1| RelA-SpoT like protein RSH1 [Nicotiana tabacum]	18	14.44	19.98	30.37	52.65	110.43	64.4833	17.4733	3.69039	1.14904e-07	8.19736e-06	UP
contig_28471	3938	sp|Q76CU2|PDR1_TOBAC Pleiotropic drug resistance protein 1 OS=Nicotiana tabacum GN=PDR1 PE=2 SV=1	gi|359482985|ref|XP_003632874.1| PREDICTED: pleiotropic drug resistance protein 1-like isoform 4 [Vitis vinifera]	18.59	26.07	12.97	7.62	206.44	40.82	84.96	19.21	4.4227	5.02319e-11	5.43691e-09	UP
contig_28662	1566	-	gi|460373797|ref|XP_004232700.1| PREDICTED: uncharacterized protein LOC101249700 [Solanum lycopersicum]	18.91	14.51	12.19	52.1	82.58	62.76	65.8133	15.2033	4.32888	1.16876e-08	9.74381e-07	UP
[truncated: 1,555 more rows]

## Sheet: SOF vs SOFB
Functional annotations and statistics of all the DEGs
[truncated: 3,301 more rows]
