# Supplementary material for: Transcriptome Analysis of Syringa oblata Lindl. Inflorescence Identifies Genes Associated with Pigment Biosynthesis and Scent Metabolism
Source: PLoS One. 2015 Nov 20;10(11):e0142542. doi: 10.1371/journal.pone.0142542 (PMC4654506; doi:10.1371/journal.pone.0142542)
Supplement: S8 File — (XLSX) [file pone.0142542.s012.xlsx]

## Sheet: GO
Comparison of gene set enrichment between SOB and SOFB by GO
Category	Subcategory	Frequency of DEGs (1068)	Up-regulation	Down-regulation	Corrected P-value
biological_process	photosynthesis, light reaction	36 (3.37%)	35	1	1.12363e-18
	plastid organization	28 (2.62%)	28	0	1.79331e-16
	cysteine biosynthetic process	39 (3.65%)	36	3	4.26855e-15
	response to cold	63 (5.90%)	47	16	5.76044e-15
	rRNA processing	43 (4.03%)	36	7	1.90025e-14
	photosystem II assembly	33 (3.09%)	32	1	2.33792e-14
	response to red light	26 (2.43%)	25	1	6.65787e-14
	divalent metal ion transport	22 (2.06%)	22	0	2.67039e-12
	response to far red light	28 (2.62%)	28	0	5.18857e-12
	response to salt stress	76 (7.12%)	56	20	1.85339e-11
	biological_process	109 (10.21%)	59	50	1.94098e-11
	response to blue light	25 (2.34%)	25	0	7.00957e-10
	response to sucrose	33 (3.09%)	30	3	9.35449e-10
	cellular cation homeostasis	22 (2.06%)	22	0	9.64605e-10
	response to wounding	50 (4.68%)	30	20	1.02081e-09
	regulation of proton transport	21 (1.97%)	19	2	2.99516e-09
	pentose-phosphate shunt	28 (2.62%)	28	0	5.12776e-09
	water transport	29 (3.09%)	25	4	1.04095e-08
	defense response to bacterium	46 (4.31%)	38	8	1.88512e-08
	response to high light intensity	33 (3.09%)	20	13	3.36406e-08
	defense response, incompatible interaction	22 (2.06%)	17	5	4.74003e-08
	response to cadmium ion	54 (5.06%)	34	20	6.76907e-08
	photosynthesis	19 (1.78%)	17	2	1.31508e-07
	anthocyanin-containing compound biosynthetic process	16 (1.50%)	15	1	1.358e-07
	ammonia assimilation cycle	9 (0.84%)	9	0	2.04199e-07
	carotenoid biosynthetic process	21 (1.97%)	17	4	5.60222e-07
	Golgi organization	32 (3.00%)	25	7	7.28733e-07
	response to chitin	45 (4.21%)	21	24	1.10617e-06
	glycine catabolic process	14 (1.31%)	12	2	1.95082e-06
	reductive pentose-phosphate cycle	6 (0.56%)	6	0	3.44325e-06
	regulation of multi-organism process	18 (1.69%)	16	2	3.48862e-06
	photosynthetic electron transport in photosystem I	12 (1.12%)	12	0	4.48641e-06
	response to light stimulus	27 (2.53%)	25	2	5.53525e-06
	response to water deprivation	38 (3.56%)	24	14	5.66041e-06
	detection of biotic stimulus	18 (1.69%)	16	2	6.6687e-06
	response to desiccation	10 (0.94%)	8	2	1.0402e-05
	plant-type cell wall loosening	8 (0.094%)	6	2	1.06378e-05
	oxylipin biosynthetic process	11 (1.03%)	9	2	1.25238e-05
	jasmonic acid biosynthetic process	23 (2.15%)	16	7	2.03766e-05
	chlorophyll biosynthetic process	20 (1.87%)	18	2	2.04541e-05
	isopentenyl diphosphate biosynthetic process, methylerythritol 4-phosphate pathway	27 (2.53%)	25	2	2.37333e-05
	urea transport	5 (0.47%)	5	0	2.89681e-05
	regulation of lipid metabolic process	10 (0.94%)	8	2	2.97824e-05
	RNA methylation	20 (1.87%)	0	20	3.27587e-05
	response to karrikin	21 (1.97%)	17	4	4.07968e-05
	DNA replication	20 (1.87%)	1	19	4.44906e-05
	cutin biosynthetic process	7 (0.66%)	7	0	4.9258e-05
	chlorophyll metabolic process	10 (0.94%)	8	2	5.45739e-05
	cell proliferation	24 (2.25%)	0	24	5.53437e-05
	regulation of cell cycle	21 (1.97%)	0	21	5.68188e-05
	cuticle development	12 (1.12%)	12	0	7.55907e-05
	unsaturated fatty acid biosynthetic process	15 (1.40%)	13	2	7.62386e-05
	glycolytic process	27 (2.53%)	22	5	8.02769e-05
	glutamate biosynthetic process	5 (0.47%)	5	0	8.35224e-05
	zinc ion homeostasis	5 (0.47%)	5	0	8.55847e-05
	endonucleolytic cleavage involved in rRNA processing	6 (0.56%)	0	6	9.0273e-05
	histone lysine methylation	17 (1.59%)	0	17	9.76523e-05
	DNA replication initiation	15 (1.40%)	0	15	0.000111602
	response to fructose	20 (1.87%)	19	1	0.000111644
	photoinhibition	6 (0.56%)	6	0	0.00011264
	RNA-dependent DNA replication	3 (0.28%)	2	1	0.00013595
	regulation of DNA replication	19 (1.78%)	0	19	0.000143673
	DNA unwinding involved in DNA replication	6 (0.56%)	0	6	0.000143726
	phenylpropanoid metabolic process	13 (1.22%)	11	2	0.000192377
	sulfur compound biosynthetic process	10 (0.94%)	8	2	0.000260998
	oxidoreduction coenzyme metabolic process	10 (0.94%)	8	2	0.000272346
	coenzyme biosynthetic process	10 (0.94%)	8	2	0.000272346
	lipoate metabolic process	10 (0.94%)	8	2	0.000272346
	vitamin metabolic process	10 (0.94%)	8	2	0.000272346
	acetyl-CoA biosynthetic process	5 (0.47%)	5	0	0.000273109
	systemic acquired resistance, salicylic acid mediated signaling pathway	29 (2.72%)	23	6	0.00027668
	response to heat	26 (2.43%)	11	15	0.000290953
	very long-chain fatty acid metabolic process	10 (0.94%)	10	0	0.000297248
	histone H3-K9 methylation	25 (2.34%)	1	24	0.000318874
	aromatic amino acid family metabolic process	10 (0.94%)	8	2	0.000321514
	regulation of protein dephosphorylation	18 (1.69%)	16	2	0.000324762
	defense response to fungus	34 (3.18%)	23	11	0.000331819
	secondary metabolic process	10 (0.94%)	8	2	0.000388324
	response to temperature stimulus	19 (1.78%)	12	7	0.000401159
	regulation of nematode larval development	4 (0.37%)	0	4	0.000401251
	histone phosphorylation	13 (1.22%)	0	13	0.000401836
	flavonoid biosynthetic process	11 (1.03%)	11	0	0.000423567
	beta-caryophyllene biosynthetic process	4 (0.37%)	4	0	0.000435001
	phosphatidylglycerol biosynthetic process	12 (1.12%)	10	2	0.000468875
	response to endoplasmic reticulum stress	22 (2.06%)	6	16	0.000473456
	syncytium formation	6 (0.56%)	4	2	0.000532708
	calcium ion transport	20 (1.87%)	15	5	0.000551207
	nucleotide metabolic process	10 (0.94%)	8	2	0.000559872
	photosynthesis, light harvesting in photosystem I	3 (0.28%)	3	0	0.000569445
	positive regulation of catalytic activity	13 (1.22%)	11	2	0.000597008
	photosynthetic electron transport chain	4 (0.37%)	4	0	0.000604896
	nonphotochemical quenching	4 (0.37%)	4	0	0.000604896
	sulfur amino acid metabolic process	10 (0.94%)	8	2	0.000609494
	thylakoid membrane organization	23 (2.15%)	21	2	0.000649409
	cellular heat acclimation	4 (0.37%)	0	4	0.000715728
	regulation of hydrogen peroxide metabolic process	21 (1.97%)	18	3	0.000731772
	response to continuous far red light stimulus by the high-irradiance response system	4 (0.37%)	4	0	0.000811159
	MAPK cascade	24 (2.25%)	18	6	0.000909717
	cell redox homeostasis	5 (0.47%)	4	1	0.00094589
	positive regulation of flavonoid biosynthetic process	14 (1.31%)	13	1	0.0009726
	chloroplast relocation	14 (1.31%)	13	1	0.00109829
	coumarin biosynthetic process	11 (1.03%)	11	0	0.00115951
	DNA-dependent DNA replication	15 (1.40%)	0	15	0.00116585
	sterol biosynthetic process	20 (1.87%)	15	5	0.00125596
	nucleosome assembly	6 (0.56%)	0	6	0.00127691
	phenylpropanoid biosynthetic process	5 (0.47%)	5	0	0.00136622
	hyperosmotic response	16 (1.50%)	12	4	0.0014554
	DNA methylation on cytosine within a CNG sequence	3 (0.28%)	0	3	0.00155379
	photosystem II stabilization	3 (0.28%)	3	0	0.00155379
	response to herbivore	3 (0.28%)	2	1	0.00155379
	zygote asymmetric cytokinesis in embryo sac	3 (0.28%)	0	3	0.00155379
	myo-inositol hexakisphosphate biosynthetic process	9 (0.84%)	9	0	0.00165019
	spindle assembly	9 (0.84%)	0	9	0.00180077
	cellular amino acid biosynthetic process	10 (0.94%)	8	2	0.0019358
	inositol biosynthetic process	3 (0.28%)	3	0	0.00194025
	chromatin silencing	19 (1.78%)	0	19	0.00214481
	nitrate assimilation	5 (0.47%)	5	0	0.00219363
	DNA integration	4 (0.37%)	2	2	0.00221024
	cellular modified amino acid biosynthetic process	9 (0.84%)	7	2	0.00225352
	DNA methylation	21 (1.97%)	0	21	0.00239159
	farnesyl diphosphate catabolic process	4 (0.37%)	4	0	0.00239989
	tropism	2 (0.19%)	2	0	0.00244467
	(+)-3'-hydroxylarreatricin biosynthetic process	3 (0.28%)	3	0	0.00247458
	negative regulation of gene expression, epigenetic	4 (0.37%)	0	4	0.00281366
	kaempferol O-glucoside biosynthetic process	2 (0.19%)	2	0	0.00287706
	quercetin O-glucoside biosynthetic process	2 (0.19%)	2	0	0.00287706
	negative regulation of circadian rhythm	2 (0.19%)	2	0	0.00287706
	medium-chain fatty acid metabolic process	2 (0.19%)	2	0	0.00287706
	triglyceride mobilization	2 (0.19%)	2	0	0.00287706
	glyceraldehyde-3-phosphate biosynthetic process	2 (0.19%)	2	0	0.00287706
	regulation of plant-type hypersensitive response	36 (3.37%)	27	9	0.00288836
	gene silencing	11 (1.03%)	0	11	0.00289541
	starch biosynthetic process	16 (1.50%)	13	3	0.00293464
	response to UV	7 (0.66%)	7	0	0.00294436
	protein targeting to membrane	36 (3.37%)	27	9	0.0030485
	(+)-larreatricin metabolic process	3 (0.28%)	3	0	0.0031389
	regulation of abscisic acid biosynthetic process	3 (0.28%)	3	0	0.00330989
	gene silencing by RNA	15 (1.40%)	0	15	0.00331772
	ethylene-activated signaling pathway	16 (1.50%)	5	11	0.0033317
	polyamine catabolic process	9 (0.84%)	7	2	0.00339823
	polar nucleus fusion	5 (0.47%)	4	1	0.00352259
	maltose metabolic process	14 (1.31%)	12	2	0.00388478
	glucosinolate biosynthetic process	15 (1.40%)	15	0	0.00409494
	L-phenylalanine catabolic process	3 (0.28%)	1	2	0.00418973
	cyanidin 3-O-glucoside biosynthetic process	2 (0.19%)	2	0	0.00512248
	ubiquitin-dependent protein catabolic process	2 (0.19%)	1	1	0.00525072
	carbohydrate transmembrane transport	3 (0.28%)	3	0	0.00550395
	methylation-dependent chromatin silencing	16 (1.50%)	1	15	0.00552939
	protein phosphorylation	5 (0.47%)	3	2	0.00586932
	triterpenoid biosynthetic process	3 (0.28%)	3	0	0.006924
	leaf morphogenesis	20 (1.87%)	9	11	0.00704592
	salicylic acid biosynthetic process	23 (2.15%)	20	3	0.00749353
	nuclear-transcribed mRNA poly(A) tail shortening	2 (0.19%)	0	2	0.00947698
	peptidyl-proline modification	5 (0.47%)	0	5	0.0100692
	respiratory burst involved in defense response	14 (1.31%)	3	11	0.0111098
	Golgi vesicle transport	1 (0.09%)	0	1	0.011258
	isoprenoid biosynthetic process	4 (0.37%)	3	1	0.0114969
	response to glucose	10 (0.94%)	9	1	0.012159
	cytokinesis by cell plate formation	21 (1.97%)	1	20	0.0121978
	root hair initiation	2 (0.19%)	2	0	0.0127078
	gluconeogenesis	20 (1.87%)	11	9	0.0134843
	response to symbiotic fungus	7 (0.66%)	6	1	0.014202
	response to UV-B	12 (1.12%)	12	0	0.0144833
	wax biosynthetic process	6 (0.56%)	5	1	0.0150572
	alkaloid biosynthetic process	4 (0.37%)	4	0	0.015326
	acetyl-CoA metabolic process	10 (0.94%)	7	3	0.0163003
	photoprotection	2 (0.19%)	1	1	0.0165365
	regulation of flower development	25 (2.43%)	0	25	0.0168603
	response to water	2 (0.19%)	1	1	0.0171436
	deoxyribonucleoside diphosphate metabolic process	2 (0.19%)	0	2	0.0171436
	geranyl diphosphate metabolic process	2 (0.19%)	0	2	0.0171436
	histone peptidyl-prolyl isomerization	2 (0.19%)	0	2	0.0171436
	DNA recombination	1 (0.09%)	0	1	0.017215
	response to nematode	12 (1.12%)	5	7	0.0172171
	response to fungus	14 (1.31%)	7	7	0.0172699
	sesquiterpene biosynthetic process	3 (0.28%)	0	3	0.0173183
	cell differentiation	13 (1.22%)	9	4	0.0178202
	intracellular signal transduction	16 (1.50%)	1	15	0.0181869
	monoterpenoid biosynthetic process	3 (0.28%)	0	3	0.0199351
	transcription from plastid promoter	9 (0.84%)	8	1	0.0204771
	response to absence of light	5 (0.47%)	2	3	0.0211339
	vesicle-mediated transport	1 (0.09%)	0	1	0.0213146
	jasmonic acid mediated signaling pathway	26 (2.43%)	22	4	0.0219536
	signal transduction	6 (0.56%)	2	4	0.022361
	translational elongation	4 (0.37%)	0	4	0.0231386
	hydrogen peroxide transmembrane transport	2 (0.19%)	2	0	0.0231844
	response to stress	2 (0.19%)	2	0	0.0237418
	negative regulation of defense response	25 (2.34%)	21	4	0.0239903
	positive regulation of glycine hydroxymethyltransferase activity	1 (0.09%)	1	0	0.0249786
	medium-chain fatty acid biosynthetic process	1 (0.09%)	1	0	0.0249786
	alkyl caffeate ester biosynthetic process	1 (0.09%)	1	0	0.0249786
	potassium ion export	1 (0.09%)	1	0	0.0249786
	petal vascular tissue pattern formation	1 (0.09%)	0	1	0.0249786
	galactose biosynthetic process	1 (0.09%)	1	0	0.0249786
	monosaccharide metabolic process	1 (0.09%)	1	0	0.0249786
	sepal vascular tissue pattern formation	1 (0.09%)	0	1	0.0249786
	regulation of photosynthesis, light reaction	1 (0.09%)	1	0	0.0249786
	carbohydrate metabolic process	11 (1.03%)	9	2	0.0254266
	response to hydrogen peroxide	17 (1.59%)	5	12	0.0262514
	proline biosynthetic process	3 (0.28%)	3	0	0.0262625
	gamete generation	4 (0.37%)	0	4	0.0266483
	cellular iron ion homeostasis	3 (0.28%)	2	1	0.026685
	proline transport	9 (0.84%)	5	4	0.0284587
	anther wall tapetum development	2 (0.19%)	1	1	0.0293608
	regulation of G2/M transition of mitotic cell cycle	9 (0.84%)	0	9	0.0297096
	floral organ morphogenesis	3 (0.28%)	1	2	0.0301006
	regulation of cell proliferation	6 (0.56%)	0	6	0.0313524
	gravitropism	2 (0.19%)	2	0	0.0316139
	glycerol catabolic process	2 (0.19%)	2	0	0.0316421
	response to mechanical stimulus	7 (0.66%)	1	6	0.0316607
	metabolic process	23 (2.15%)	20	3	0.0326264
	phospholipid biosynthetic process	3 (0.28%)	3	0	0.0333557
	brassinosteroid biosynthetic process	11 (1.03%)	11	0	0.0341665
	adaxial/abaxial pattern specification	2 (0.19%)	0	2	0.0368481
	alkane biosynthetic process	2 (0.19%)	2	0	0.0368481
	chaperone-mediated protein complex assembly	2 (0.19%)	0	2	0.0368481
	phototropism	3 (0.28%)	3	0	0.0376901
	fatty acid biosynthetic process	7 (0.66%)	7	0	0.0377663
	alcohol metabolic process	1 (0.09%)	1	0	0.0383706
	defense response to virus	7 (0.66%)	4	3	0.0397612
	protein glycosylation	1 (0.09%)	1	0	0.0397807
	phosphate ion homeostasis	2 (0.19%)	1	1	0.039792
	tryptophan catabolic process	6 (0.56%)	6	0	0.0398684
	sister chromatid cohesion	1 (0.09%)	0	1	0.040018
	pigmentation	3 (0.28%)	2	1	0.0410352
	maintenance of shoot apical meristem identity	3 (0.28%)	0	3	0.0412113
	protein N-linked glycosylation	1 (0.09%)	1	0	0.0415142
	fatty acid metabolic process	4 (0.37%)	4	0	0.0431063
	negative regulation of histone H4 acetylation	1 (0.09%)	0	1	0.0445522
	regulation of protein homodimerization activity	1 (0.09%)	1	0	0.0445522
	positive regulation of histone H3-K9 methylation	1 (0.09%)	0	1	0.0445522
	GDP-fucose transport	1 (0.09%)	1	0	0.0445522
	wax metabolic process	1 (0.09%)	1	0	0.0445522
	alternative mRNA splicing, via spliceosome	1 (0.09%)	1	0	0.0445522
	regulation of cellular respiration	1 (0.09%)	0	1	0.0445522
	glycine decarboxylation via glycine cleavage system	1 (0.09%)	1	0	0.0445522
	localization	1 (0.09%)	1	0	0.0445522
	sister chromatid segregation	1 (0.09%)	0	1	0.0445522
	male meiosis II	1 (0.09%)	0	1	0.0445522
	cell projection organization	1 (0.09%)	1	0	0.0445522
	UDP-galactose transmembrane transport	1 (0.09%)	1	0	0.0445522
	diacylglycerol catabolic process	1 (0.09%)	1	0	0.0445522
	induction of programmed cell death	1 (0.09%)	0	1	0.0445522
	mitotic DNA integrity checkpoint	1 (0.09%)	0	1	0.0445522
	monoacylglycerol catabolic process	1 (0.09%)	1	0	0.0445522
	negative regulation of sequence-specific DNA binding transcription factor activity	2 (0.19%)	2	0	0.0455608
	carotenoid catabolic process	2 (0.19%)	2	0	0.0455608
	organ development	4 (0.37%)	4	0	0.0458031
	unidimensional cell growth	11 (1.03%)	8	3	0.0461119
	indoleacetic acid biosynthetic process	7 (0.66%)	7	0	0.0462286
	regulation of protein localization	5 (0.47%)	3	2	0.0465764
	cellular amino acid metabolic process	4 (0.37%)	1	3	0.0466112
	mitotic chromosome condensation	1 (0.09%)	0	1	0.047714
	microsporogenesis	7 (0.66%)	1	6	0.0497258
	nuclear division	6 (0.56%)	0	6	0.0498511
cellular_component	thylakoid	53 (4.96%)	53	0	1.2857e-26
	chloroplast thylakoid membrane	61 (5.71%)	61	0	1.76615e-25
	chloroplast stroma	89 (8.33%)	78	11	3.12607e-21
	chloroplast thylakoid	44 (4.12%)	39	5	4.31044e-18
	apoplast	54 (5.06%)	50	4	1.7736e-16
	chloroplast envelope	71 (6.65%)	68	3	1.88095e-16
	stromule	19 (1.78%)	17	2	2.39533e-12
	chloroplast	223 (20.88%)	187	36	1.15238e-11
	plastoglobule	20 (1.87%)	20	0	1.79628e-11
	cell wall	55 (5.15%)	33	22	1.70508e-10
	nucleolus	45 (4.21%)	3	42	4.57021e-09
	membrane	116 (10.86%)	83	33	1.73422e-08
	extracellular region	114 (10.67%)	88	26	1.04567e-07
	chloroplast photosystem II	9 (0.84%)	9	0	1.04646e-07
	plant-type cell wall	34 (3.18%)	25	9	1.15679e-06
	cytosolic ribosome	21 (1.97%)	11	10	1.50315e-06
	photosystem II oxygen evolving complex	7 (0.66%)	7	0	2.30913e-06
	nucleosome	7 (0.66%)	0	7	1.58119e-05
	chloroplast thylakoid lumen	12 (1.12%)	12	0	3.28521e-05
	protein storage vacuole	6 (0.56%)	5	1	3.33365e-05
	peroxisome	23 (2.15%)	22	1	3.79732e-05
	central vacuole	5 (0.47%)	5	0	4.24445e-05
	cytosol	144 (13.48%)	67	77	7.9409e-05
	thylakoid lumen	10 (0.94%)	10	0	9.35641e-05
	light-harvesting complex	4 (0.37%)	4	0	0.000555718
	PSII associated light-harvesting complex II	3 (0.28%)	3	0	0.000629386
	citrate lyase complex	3 (0.28%)	3	0	0.000629386
	cell periphery	4 (0.37%)	1	3	0.0015295
	photosystem I antenna complex	2 (0.19%)	2	0	0.00287706
	vesicle membrane	2 (0.19%)	2	0	0.00287706
	nucleus	276 (25.84%)	83	193	0.00322952
	nitrite reductase complex [NAD(P)H]	2 (0.19%)	2	0	0.00512248
	ribosome	11 (1.03%)	2	9	0.0110697
	small nucleolar ribonucleoprotein complex	4 (0.37%)	0	4	0.0114969
	mitochondrion	81 (7.58%)	55	26	0.0123525
	plastid stroma	4 (0.37%)	4	0	0.0168415
	lateral plasma membrane	2 (0.19%)	2	0	0.0231844
	photosystem I reaction center	2 (0.19%)	2	0	0.0231844
	tubulin complex	4 (0.37%)	1	3	0.0240117
	plasma membrane-derived thylakoid photosystem II	1 (0.09%)	1	0	0.0249786
	primosome complex	1 (0.09%)	0	1	0.0249786
	ciliary basal body	1 (0.09%)	1	0	0.0249786
	plastid thylakoid membrane	1 (0.09%)	1	0	0.0249786
	cytochrome b6f complex	1 (0.09%)	1	0	0.0249786
	centriole	1 (0.09%)	1	0	0.0249786
	endosome	5 (0.47%)	3	2	0.0283943
	cytosolic large ribosomal subunit	6 (0.56%)	0	6	0.0301712
	integral component of membrane	1 (0.09%)	1	0	0.031285
	vacuolar membrane	33 (3.09%)	19	14	0.0361459
	mitochondrial matrix	4 (0.37%)	1	3	0.040003
	heterotetrameric ADPG pyrophosphorylase complex	1 (0.09%)	1	0	0.0445522
	condensin complex	1 (0.09%)	0	1	0.0445522
	secondary cell wall	1 (0.09%)	1	0	0.0445522
	chloroplast ribulose bisphosphate carboxylase complex	1 (0.09%)	1	0	0.0445522
	cellular_component	22 (2.06%)	12	10	0.0476596
	kinase activity	14 (1.31%)	9	5	2.75669e-06
molecular_function	poly(U) RNA binding	7 (0.66%)	7	0	1.58119e-05
	RNA-directed DNA polymerase activity	3 (0.28%)	2	1	4.04294e-05
	glutamate synthase (NADH) activity	5 (0.47%)	5	0	4.18381e-05
	urea transmembrane transporter activity	5 (0.47%)	5	0	5.95408e-05
	transferase activity, transferring acyl groups	10 (0.94%)	10	0	6.90343e-05
	cadmium-transporting ATPase activity	5 (0.47%)	5	0	8.55847e-05
	molecular_function	119 (11.14%)	58	61	0.000263068
	sesquiterpene synthase activity	7 (0.66%)	4	3	0.000288209
	methylammonium transmembrane transporter activity	3 (0.28%)	3	0	0.00032986
	RNA binding	12 (1.12%)	4	8	0.000359135
	nucleic acid binding	4 (0.37%)	0	4	0.000429277
	ATP citrate synthase activity	3 (0.28%)	3	0	0.000629386
	oxygen evolving activity	3 (0.28%)	3	0	0.000629386
	inositol-3-phosphate synthase activity	3 (0.28%)	3	0	0.000903885
	chlorophyll binding	4 (0.37%)	4	0	0.000950764
	enone reductase activity	4 (0.37%)	2	2	0.00108007
	phenylacetaldehyde synthase activity	3 (0.28%)	1	2	0.00136857
	enzyme regulator activity	3 (0.28%)	3	0	0.00155379
	xanthoxin dehydrogenase activity	3 (0.28%)	3	0	0.00155379
	sugar transmembrane transporter activity	5 (0.47%)	4	1	0.00187757
	DNA (cytosine-5-)-methyltransferase activity	3 (0.28%)	0	3	0.00227287
	DNA-dependent ATPase activity	7 (0.66%)	0	7	0.00242708
	esculin beta-glucosidase activity	2 (0.19%)	2	0	0.00287706
	4-methylumbelliferyl-beta-D-glucopyranoside beta-glucosidase activity	2 (0.19%)	2	0	0.00287706
	amygdalin beta-glucosidase activity	2 (0.19%)	2	0	0.00287706
	xanthophyll binding	2 (0.19%)	2	0	0.00287706
	cellobiose glucosidase activity	2 (0.19%)	2	0	0.00287706
	beta-mannosidase activity	2 (0.19%)	2	0	0.00287706
	tyrosine decarboxylase activity	3 (0.28%)	1	2	0.0031389
	water channel activity	6 (0.56%)	6	0	0.00339738
	anthocyanidin 3-O-glucosyltransferase activity	2 (0.19%)	2	0	0.00402835
	ferric iron binding	3 (0.28%)	2	1	0.00418503
	1-deoxy-D-xylulose-5-phosphate synthase activity	3 (0.28%)	1	2	0.00418973
	serine-glyoxylate transaminase activity	2 (0.19%)	2	0	0.00512248
	ribulose-1,5-bisphosphate carboxylase/oxygenase activator activity	2 (0.19%)	2	0	0.00512248
	ribulose-phosphate 3-epimerase activity	2 (0.19%)	2	0	0.00512248
	electron transporter, transferring electrons within the cyclic electron transport pathway of photosynthesis activity	2 (0.19%)	2	0	0.00512248
	serine-pyruvate transaminase activity	2 (0.19%)	2	0	0.00512248
	snoRNA binding	2 (0.19%)	0	2	0.00512248
	cyclin-dependent protein serine/threonine kinase regulator activity	5 (0.47%)	0	5	0.00512992
	phosphatidylinositol-3-phosphate binding	3 (0.28%)	0	3	0.00544185
	glutamate-ammonia ligase activity	3 (0.28%)	3	0	0.00550395
	alanine-glyoxylate transaminase activity	3 (0.28%)	3	0	0.00550395
	ADP binding	2 (0.19%)	2	0	0.00630425
	structural constituent of chromatin	2 (0.19%)	0	2	0.00833193
	coniferyl-aldehyde dehydrogenase activity	2 (0.19%)	2	0	0.00833193
	alcohol dehydrogenase (NAD) activity	4 (0.37%)	3	1	0.00863498
	glycerol-3-phosphate 2-O-acyltransferase activity	3 (0.28%)	3	0	0.00921858
	DNA binding	72 (6.74%)	15	57	0.0101349
	aldehyde dehydrogenase (NAD) activity	3 (0.28%)	2	1	0.0102819
	cobalt ion binding	6 (0.56%)	6	0	0.010404
	FK506 binding	5 (0.47%)	0	5	0.0110645
	serine-type carboxypeptidase activity	8 (0.75%)	5	3	0.0115621
	ubiquitin-protein transferase activity	2 (0.19%)	1	1	0.0119459
	vomilenine glucosyltransferase activity	3 (0.28%)	3	0	0.01213
	lipid binding	6 (0.56%)	5	1	0.012239
	CTP synthase activity	2 (0.19%)	0	2	0.0123744
	D-ribose transmembrane transporter activity	2 (0.19%)	2	0	0.0127078
	D-xylose transmembrane transporter activity	2 (0.19%)	2	0	0.0127078
	nucleoside diphosphate kinase activity	2 (0.19%)	2	0	0.0127078
	myo-inositol transmembrane transporter activity	2 (0.19%)	2	0	0.0127078
	2-alkenal reductase (NADP+) activity	2 (0.19%)	2	0	0.0127078
	sorbitol transmembrane transporter activity	2 (0.19%)	2	0	0.0127078
	triose-phosphate isomerase activity	2 (0.19%)	2	0	0.0127078
	mannitol transmembrane transporter activity	2 (0.19%)	2	0	0.0127078
	omega-6 fatty acid desaturase activity	2 (0.19%)	1	1	0.0127078
	ribonucleoside-diphosphate reductase activity, thioredoxin disulfide as acceptor	3 (0.28%)	0	3	0.0143027
	phosphatase activity	3 (0.28%)	3	0	0.0143027
	protein serine/threonine kinase activity	7 (0.66%)	4	3	0.0156805
	lipase activity	5 (0.47%)	4	1	0.0166124
	phosphatidylinositol-3,5-bisphosphate binding	3 (0.28%)	0	3	0.0167266
	raucaffricine beta-glucosidase activity	3 (0.28%)	3	0	0.0167266
	oxidoreductase activity, acting on paired donors, with incorporation or reduction of molecular oxygen, NAD(P)H as one donor, and incorporation of one atom of oxygen	4 (0.37%)	1	3	0.017078
	glycerol transmembrane transporter activity	2 (0.19%)	2	0	0.0171436
	dicarboxylic acid transmembrane transporter activity	2 (0.19%)	0	2	0.0171436
	plastoquinol--plastocyanin reductase activity	1 (0.09%)	1	0	0.0175364
	pectate lyase activity	4 (0.37%)	4	0	0.0186457
	farnesyl-diphosphate farnesyltransferase activity	2 (0.19%)	2	0	0.0189194
	malate dehydrogenase (decarboxylating) (NADP+) activity	2 (0.19%)	2	0	0.0231844
	galactose transmembrane transporter activity	2 (0.19%)	2	0	0.0231844
	naringenin-chalcone synthase activity	1 (0.09%)	1	0	0.0249786
	pyruvate, phosphate dikinase activity	1 (0.09%)	1	0	0.0249786
	electron transporter, transferring electrons from cytochrome b6/f complex of photosystem II activity	1 (0.09%)	1	0	0.0249786
	sedoheptulose-bisphosphatase activity	1 (0.09%)	1	0	0.0249786
	phosphoribulokinase activity	1 (0.09%)	1	0	0.0249786
	glutamate synthase (ferredoxin) activity	1 (0.09%)	1	0	0.0249786
	glyoxylate reductase activity	1 (0.09%)	1	0	0.0249786
	pigment binding	1 (0.09%)	1	0	0.0249786
	caffeoyl-CoA: alcohol caffeoyl transferase activity	1 (0.09%)	1	0	0.0249786
	glyceraldehyde-3-phosphate dehydrogenase (NADP+) (non-phosphorylating) activity	1 (0.09%)	1	0	0.0249786
	H4 histone acetyltransferase activity	1 (0.09%)	0	1	0.0249786
	S-adenosyl-L-methionine:benzoic acid carboxyl methyl transferase activity	1 (0.09%)	1	0	0.0249786
	glyceraldehyde-3-phosphate dehydrogenase (NADP+) (phosphorylating) activity	1 (0.09%)	1	0	0.0249786
	sodium:dicarboxylate symporter activity	1 (0.09%)	1	0	0.0249786
	hydrolase activity, hydrolyzing O-glycosyl compounds	15 (1.40%)	11	4	0.0264101
	polygalacturonase activity	6 (0.56%)	6	0	0.0265298
	glucose transmembrane transporter activity	2 (0.19%)	2	0	0.0266356
	peptidyl-prolyl cis-trans isomerase activity	7 (0.66%)	1	6	0.0271175
	caffeoyl-CoA O-methyltransferase activity	1 (0.09%)	1	0	0.0285235
	glycolate oxidase activity	2 (0.19%)	2	0	0.0293608
	methyl-CpNpN binding	2 (0.19%)	0	2	0.0293608
	trans-octaprenyltranstransferase activity	2 (0.19%)	2	0	0.0293608
	methyl-CpNpG binding	2 (0.19%)	0	2	0.0293608
	hydroxymethylglutaryl-CoA reductase activity	2 (0.19%)	2	0	0.0368481
	malic enzyme activity	2 (0.19%)	2	0	0.0375311
	histone binding	4 (0.37%)	0	4	0.037969
	oxygen binding	13 (1.22%)	9	4	0.0404387
	protein kinase activity	4 (0.37%)	4	0	0.0405309
	chorismate mutase activity	1 (0.09%)	1	0	0.0445522
	leucocyanidin oxygenase activity	1 (0.09%)	1	0	0.0445522
	2-phytyl-1,4-naphthoquinone methyltransferase activity	1 (0.09%)	1	0	0.0445522
	glutamate dehydrogenase [NAD(P)+] activity	1 (0.09%)	1	0	0.0445522
	naringenin 3-dioxygenase activity	1 (0.09%)	1	0	0.0445522
	GDP-fucose transmembrane transporter activity	1 (0.09%)	1	0	0.0445522
	ribulose-bisphosphate carboxylase activity	1 (0.09%)	1	0	0.0445522
	acylglycerol lipase activity	1 (0.09%)	1	0	0.0445522
	sedoheptulose-7-phosphate:D-glyceraldehyde-3-phosphate glyceronetransferase activity	1 (0.09%)	1	0	0.0445522
	methyl jasmonate esterase activity	1 (0.09%)	1	0	0.0445522
	glycine:2-oxoglutarate aminotransferase activity	1 (0.09%)	1	0	0.0445522
	anthranilate phosphoribosyltransferase activity	1 (0.09%)	1	0	0.0445522
	alcohol dehydrogenase activity, zinc-dependent	1 (0.09%)	0	1	0.0445522
	very long-chain fatty acid-CoA ligase activity	1 (0.09%)	1	0	0.0445522
	lactoylglutathione lyase activity	2 (0.19%)	2	0	0.0455608
	oxidoreductase activity, acting on the CH-OH group of donors, NAD or NADP as acceptor	2 (0.19%)	1	1	0.0455608
	beta-gentiobiose beta-glucosidase activity	2 (0.19%)	2	0	0.0455608
	acetyl-CoA C-acetyltransferase activity	2 (0.19%)	2	0	0.0455608
	malate transmembrane transporter activity	2 (0.19%)	2	0	0.0455608
	squalene monooxygenase activity	2 (0.19%)	2	0	0.0455608
	S-adenosylmethionine-dependent methyltransferase activity	3 (0.28%)	3	0	0.0458886
	beta-glucosidase activity	2 (0.19%)	2	0	0.0461746
	4-coumarate-CoA ligase activity	3 (0.28%)	3	0	0.0464949
	pectinesterase inhibitor activity	3 (0.28%)	2	1	0.0464949
	aspartic-type endopeptidase activity	3 (0.28%)	2	1	0.0496664
	glucose-1-phosphate adenylyltransferase activity	2 (0.19%)	1	1	0.0498541

## Sheet: KEGG
Comparison of gene set enrichment between SOB and SOFB by KEGG
Pathway ID	KEGG pathway category	DEGs with pathway annotation (1068)	Up-regulation	Down-regulation	Qvalue
ko00195	Photosynthesis	21(1.97%)	21	0	1.99347e-10
ko01110	Biosynthesis of secondary metabolites	136(12.37%)	118	18	8.62973e-09
ko00630	Glyoxylate and dicarboxylate metabolism	21(1.97%)	21	0	2.12035e-08
ko00710	Carbon fixation in photosynthetic organisms	21(1.97%)	21	0	2.27206e-07
ko04020	Calcium signaling pathway	19(1.78%)	0	19	5.56382e-07
ko05169	Epstein-Barr virus infection	3(0.28%)	0	3	2.1344e-05
ko00910	Nitrogen metabolism	11(1.03%)	11	0	2.9747e-05
ko00900	Terpenoid backbone biosynthesis	15(1.40%)	12	3	3.33694e-05
ko05034	Alcoholism	17(1.59%)	0	17	3.70976e-05
ko01120	Microbial metabolism in diverse environments	55(5.15%)	50	5	3.77679e-05
ko00941	Flavonoid biosynthesis	8(0.75%)	8	0	5.1009e-05
ko00250	Alanine, aspartate and glutamate metabolism	13(1.22%)	13	0	0.000114224
ko01100	Metabolic pathways	191(17.88%)	159	32	0.00026558
ko00196	Photosynthesis - antenna proteins	4(0.37%)	4	0	0.000428032
ko01200	Carbon metabolism	35(3.28%)	34	1	0.000741611
ko02020	Two-component system	6(0.56%)	6	0	0.000768409
ko03013	RNA transport	2(0.19%)	0	2	0.00128391
ko00940	Phenylpropanoid biosynthesis	20(1.87%)	17	3	0.0021249
ko03015	mRNA surveillance pathway	2(0.19%)	0	2	0.00364234
ko00040	Pentose and glucuronate interconversions	13(1.22%)	12	1	0.00400112
ko03008	Ribosome biogenesis in eukaryotes	14(1.31%)	0	14	0.00461433
ko00071	Fatty acid degradation	9(0.84%)	7	2	0.00484532
ko00909	Sesquiterpenoid and triterpenoid biosynthesis	11(1.03%)	9	2	0.00566595
