# Supplementary material for: Transcriptome Analysis of Syringa oblata Lindl. Inflorescence Identifies Genes Associated with Pigment Biosynthesis and Scent Metabolism
Source: PLoS One. 2015 Nov 20;10(11):e0142542. doi: 10.1371/journal.pone.0142542 (PMC4654506; doi:10.1371/journal.pone.0142542)
Supplement: S10 File — (XLSX) [file pone.0142542.s014.xlsx]

## Sheet: GO
Comparison of gene set enrichment between SOF and SOB by GO
Category	Subcategory	Frequency of DEGs (1942)	Up-regulation	Down-regulation	Corrected P-value
biological_process	plastid organization	36 (1.85%)	3	33	3.09917e-16
	cysteine biosynthetic process	55 (2.83%)	3	52	3.37451e-16
	rRNA processing	63 (3.24%)	3	60	3.37599e-16
	photosynthesis	40 (2.06%)	4	36	3.45987e-16
	response to cold	92 (4.74%)	44	48	9.23745e-16
	pentose-phosphate shunt	50 (2.57%)	8	42	8.80116e-15
	photosynthesis, light reaction	41 (2.11%)	3	38	1.1717e-14
	isopentenyl diphosphate biosynthetic process, methylerythritol 4-phosphate pathway	61 (3.14%)	10	51	1.39067e-14
	chlorophyll biosynthetic process	46 (2.37%)	7	39	2.38869e-14
	response to blue light	41 (2.11%)	12	29	4.95124e-14
	response to red light	34 (1.75%)	7	27	8.75379e-14
	response to wounding	82 (4.22%)	61	21	3.76239e-13
	response to salt stress	114 (5.87%)	47	67	1.19853e-11
	photosystem II assembly	39 (2.01%)	2	37	3.4552e-11
	response to far red light	36 (1.85%)	9	27	5.93058e-11
	RNA-dependent DNA replication	2 (0.10%)	0	2	6.15713e-11
	response to cadmium ion	90 (4.63%)	32	58	8.77814e-11
	biological_process	242 (12.46%)	142	100	1.65175e-10
	divalent metal ion transport	26 (1.34%)	8	18	2.29077e-10
	DNA integration	2 (0.10%)	0	2	1.91519e-09
	thylakoid membrane organization	47 (2.42%)	10	37	4.03135e-08
	coumarin biosynthetic process	24 (1.24%)	12	12	1.16072e-07
	cellular cation homeostasis	26 (1.34%)	8	18	1.43868e-07
	phenylpropanoid metabolic process	24 (1.24%)	16	8	3.84439e-07
	unsaturated fatty acid biosynthetic process	26 (1.34%)	7	19	4.84267e-07
	Golgi organization	47 (2.42%)	23	24	5.52518e-07
	water transport	37 (1.91%)	13	24	5.59558e-07
	cell wall modification	20 (1.03%)	7	13	5.72653e-07
	cellular modified amino acid biosynthetic process	20 (1.03%)	13	7	5.72653e-07
	response to water deprivation	59 (3.04%)	38	21	1.40256e-06
	polyamine catabolic process	20 (1.03%)	13	7	1.64475e-06
	response to karrikin	34 (1.75%)	19	15	1.6649e-06
	plant-type cell wall organization	32 (1.65%)	5	27	1.96355e-06
	regulation of proton transport	23 (1.18%)	8	15	3.45597e-06
	pollen tube growth	42 (2.16%)	35	7	4.00033e-06
	plant-type cell wall loosening	11 (0.57%)	7	4	4.76793e-06
	carotenoid biosynthetic process	27 (1.39%)	7	20	7.72554e-06
	hydrogen peroxide catabolic process	25 (1.29%)	13	12	7.89349e-06
	chloroplast relocation	26 (1.34%)	6	20	7.9517e-06
	defense response, incompatible interaction	26 (1.34%)	5	21	8.08205e-06
	detection of biotic stimulus	25 (1.29%)	10	15	1.01988e-05
	oxylipin biosynthetic process	15 (0.77%)	6	9	1.08928e-05
	regulation of multi-organism process	24 (1.24%)	9	15	1.29028e-05
	cutin biosynthetic process	10 (0.51%)	2	8	1.47307e-05
	regulation of lipid metabolic process	14 (0.72%)	6	8	1.50978e-05
	systemic acquired resistance, salicylic acid mediated signaling pathway	48 (2.47%)	29	19	2.23057e-05
	translational elongation	11 (0.57%)	0	11	2.64529e-05
	chlorophyll metabolic process	14 (0.72%)	6	8	3.64082e-05
	defense response to bacterium	57 (2.94%)	18	39	3.96574e-05
	sterol biosynthetic process	35 (1.80%)	13	22	4.23318e-05
	anthocyanin-containing compound biosynthetic process	17 (0.88%)	10	7	6.14697e-05
	photosynthetic electron transport in photosystem I	14 (0.72%)	2	12	9.46274e-05
	lignin biosynthetic process	17 (0.88%)	13	4	0.000108688
	L-phenylalanine catabolic process	6 (0.31%)	4	2	0.000110506
	response to sucrose	34 (1.75%)	14	20	0.000111025
	reductive pentose-phosphate cycle	6 (0.31%)	0	6	0.000112989
	circadian rhythm	29 (1.49%)	17	12	0.000115541
	plant-type cell wall modification involved in multidimensional cell growth	8 (0.41%)	8	0	0.000116755
	DNA recombination	1 (0.05%)	0	1	0.000142177
	aromatic amino acid family biosynthetic process	16 (0.82%)	3	13	0.000169988
	plant-type cell wall modification	28 (1.44%)	24	4	0.000219152
	starch metabolic process	18 (0.93%)	6	12	0.000270742
	sulfur amino acid metabolic process	15 (0.77%)	7	8	0.000311135
	gravitropism	2 (0.10%)	1	1	0.000313339
	glycine catabolic process	15 (0.77%)	6	9	0.000323218
	jasmonic acid biosynthetic process	30 (1.54%)	23	7	0.000342142
	regulation of hydrogen peroxide metabolic process	33 (1.70%)	15	18	0.000344954
	PSII associated light-harvesting complex II catabolic process	11 (0.57%)	7	4	0.000374819
	response to absence of light	11 (0.57%)	9	2	0.000439792
	photoinhibition	7 (0.36%)	3	4	0.00066617
	response to light stimulus	33 (1.70%)	12	21	0.00078642
	syncytium formation	8 (0.41%)	4	4	0.000836889
	glycolytic process	37 (1.91%)	13	24	0.000889024
	acetyl-CoA metabolic process	19 (0.98%)	3	16	0.000999961
	cellular amino acid metabolic process	10 (0.51%)	5	5	0.00110338
	ncRNA metabolic process	19 (0.98%)	5	14	0.0011582
	carbohydrate transmembrane transport	5 (0.26%)	4	1	0.00125262
	protein glycosylation	1 (0.05%)	1	0	0.00133411
	calcium ion transport	29 (1.49%)	13	16	0.00137361
	sister chromatid cohesion	1 (0.05%)	0	1	0.00138106
	cellular amino acid biosynthetic process	15 (0.77%)	7	8	0.00147967
	secondary metabolic process	13 (0.67%)	6	7	0.0015564
	ovule development	30 (1.54%)	8	22	0.00159685
	plastid translation	5 (0.26%)	1	4	0.00160009
	positive regulation of catalytic activity	18 (0.93%)	2	16	0.00160459
	protein ubiquitination	5 (0.26%)	1	4	0.00160472
	defense response to insect	10 (0.51%)	2	8	0.00161608
	fatty acid biosynthetic process	15 (0.77%)	6	9	0.0016765
	response to fructose	26 (1.34%)	5	21	0.00167987
	anther development	17 (0.88%)	2	15	0.00183504
	RNA methylation	24 (1.24%)	0	24	0.00196446
	cellular response to sulfate starvation	5 (0.26%)	3	2	0.00221553
	coenzyme biosynthetic process	12 (0.62%)	6	6	0.0027039
	vitamin metabolic process	12 (0.62%)	6	6	0.00283626
	sulfur compound biosynthetic process	12 (0.62%)	6	6	0.00283626
	oxidoreduction coenzyme metabolic process	12 (0.62%)	6	6	0.00283626
	lipoate metabolic process	12 (0.62%)	6	6	0.00283626
	aromatic amino acid family metabolic process	12 (0.62%)	6	6	0.0032798
	hyperosmotic response	23 (1.18%)	11	12	0.00359323
	long-chain fatty acid metabolic process	9 (0.46%)	3	6	0.00374201
	metabolic process	43 (2.21%)	25	18	0.00376501
	chloroplast organization	25 (1.29%)	3	22	0.00390528
	iron ion homeostasis	9 (0.46%)	5	4	0.00427767
	glucosinolate biosynthetic process	23 (1.18%)	5	18	0.00472769
	nuclear-transcribed mRNA catabolic process	1 (0.05%)	0	1	0.00474574
	cellular iron ion homeostasis	6 (0.31%)	4	2	0.00489039
	alkane biosynthetic process	4 (0.21%)	1	3	0.00504791
	response to other organism	15 (0.77%)	9	6	0.00512863
	photosynthesis, light harvesting in photosystem I	3 (0.15%)	0	3	0.0053416
	establishment or maintenance of transmembrane electrochemical gradient	3 (0.15%)	0	3	0.0053416
	fatty acid transport	4 (0.21%)	4	0	0.00558092
	beta-caryophyllene biosynthetic process	4 (0.21%)	0	4	0.00558092
	response to UV-B	20 (1.03%)	14	6	0.00611722
	nucleotide metabolic process	12 (0.62%)	6	6	0.00679116
	flavonoid biosynthetic process	13 (0.67%)	10	3	0.00680676
	protein N-linked glycosylation	2 (0.10%)	1	1	0.00698057
	gluconeogenesis	33 (1.70%)	8	25	0.00776382
	isoflavonoid metabolic process	4 (0.21%)	2	2	0.00777335
	nonphotochemical quenching	4 (0.21%)	0	4	0.00777335
	jasmonic acid mediated signaling pathway	45 (2.32%)	25	20	0.00807016
	iron-sulfur cluster assembly	19 (0.98%)	5	14	0.00832911
	ubiquinone biosynthetic process	7 (0.36%)	3	4	0.0083418
	brassinosteroid biosynthetic process	20 (1.03%)	7	13	0.00856378
	response to temperature stimulus	24 (1.24%)	12	12	0.0086106
	MAPK cascade	33 (1.70%)	16	17	0.00862656
	translation	25 (1.29%)	0	25	0.00871747
	regulation of tetrapyrrole metabolic process	3 (0.15%)	0	3	0.00872803
	temperature compensation of the circadian clock	3 (0.15%)	3	0	0.00872803
	phosphoenolpyruvate transport	4 (0.21%)	2	2	0.00874401
	regulation of plant-type hypersensitive response	55 (2.83%)	35	20	0.00883352
	regulation of protein localization	10 (0.51%)	5	5	0.00906798
	protein targeting to membrane	55 (2.83%)	35	20	0.0095248
	response to symbiotic fungus	11 (0.57%)	7	4	0.00991117
	isoflavonoid biosynthetic process	4 (0.21%)	2	2	0.0102177
	zinc ion homeostasis	4 (0.21%)	0	4	0.0102177
	innate immune response	1 (0.05%)	1	0	0.0106616
	cutin transport	3 (0.15%)	3	0	0.0128935
	photosystem II stabilization	3 (0.15%)	0	3	0.0128935
	epoxygenase P450 pathway	3 (0.15%)	2	1	0.0128935
	flower development	18 (0.93%)	12	6	0.0130872
	defense response to fungus	45 (2.32%)	24	21	0.0132338
	indoleacetic acid biosynthetic process	13 (0.67%)	4	9	0.0134005
	regulation of chromosome organization	1 (0.05%)	0	1	0.0136909
	triose phosphate transmembrane transport	5 (0.26%)	2	3	0.0138515
	chlorophyll catabolic process	13 (0.67%)	9	4	0.0138931
	wax biosynthetic process	9 (0.46%)	1	8	0.0140438
	photomorphogenesis	7 (0.36%)	0	7	0.0155495
	regulation of pollen tube growth	7 (0.36%)	5	2	0.0155776
	mitochondrial electron transport, succinate to ubiquinone	2 (0.10%)	2	0	0.015709
	tyramine biosynthetic process	2 (0.10%)	2	0	0.015709
	negative regulation of circadian rhythm	2 (0.10%)	0	2	0.015709
	response to antibiotic	2 (0.10%)	2	0	0.015709
	glyceraldehyde-3-phosphate biosynthetic process	2 (0.10%)	0	2	0.015709
	cell wall modification involved in multidimensional cell growth	2 (0.10%)	0	2	0.015709
	medium-chain fatty acid metabolic process	2 (0.10%)	1	1	0.015709
	photosynthetic NADP+ reduction	2 (0.10%)	0	2	0.015709
	isopentenyl diphosphate biosynthetic process	2 (0.10%)	2	0	0.015709
	oxalate catabolic process	2 (0.10%)	2	0	0.015709
	triglyceride mobilization	2 (0.10%)	0	2	0.015709
	sucrose biosynthetic process	5 (0.26%)	4	1	0.0158141
	positive regulation of flavonoid biosynthetic process	17 (0.88%)	10	7	0.0161597
	stomatal complex morphogenesis	21 (1.08%)	2	19	0.0167754
	sulfate assimilation	4 (0.21%)	4	0	0.0174229
	response to iron ion	7 (0.36%)	4	3	0.0174497
	meiotic chromosome segregation	1 (0.05%)	0	1	0.0183072
	(+)-3'-hydroxylarreatricin biosynthetic process	3 (0.15%)	0	3	0.0185528
	oxylipin metabolic process	3 (0.15%)	2	1	0.0186375
	response to pH	3 (0.15%)	3	0	0.0186375
	pigmentation	5 (0.26%)	3	2	0.0188692
	ammonia assimilation cycle	5 (0.26%)	0	5	0.0188692
	starch catabolic process	6 (0.31%)	4	2	0.0189497
	phenylpropanoid biosynthetic process	5 (0.26%)	3	2	0.0189575
	response to chitin	49 (2.52%)	32	17	0.0190121
	transcription from plastid promoter	14 (0.72%)	3	11	0.0190245
	polysaccharide catabolic process	10 (0.51%)	1	9	0.0190471
	response to zinc ion	11 (0.57%)	2	9	0.0207767
	salicylic acid biosynthetic process	34 (1.75%)	11	23	0.0213006
	riboflavin biosynthetic process	4 (0.21%)	2	2	0.02132
	response to bacterium	25 (1.29%)	18	7	0.0213508
	farnesyl diphosphate catabolic process	4 (0.21%)	0	4	0.0218319
	fatty acid metabolic process	7 (0.36%)	1	6	0.0225027
	embryo sac egg cell differentiation	2 (0.10%)	0	2	0.0246044
	(+)-larreatricin metabolic process	3 (0.15%)	0	3	0.0251533
	unidimensional cell growth	19 (0.98%)	10	9	0.0252717
	acetyl-CoA biosynthetic process	4 (0.21%)	2	2	0.0261003
	RNA secondary structure unwinding	2 (0.10%)	2	0	0.0266808
	response to photooxidative stress	2 (0.10%)	0	2	0.0266808
	keto-3-deoxy-D-manno-octulosonic acid biosynthetic process	2 (0.10%)	0	2	0.0266808
	alcohol metabolic process	2 (0.10%)	1	1	0.0266808
	specification of organ position	2 (0.10%)	0	2	0.0266808
	chloroplast ribulose bisphosphate carboxylase complex biogenesis	2 (0.10%)	0	2	0.0266808
	cell morphogenesis involved in differentiation	2 (0.10%)	1	1	0.0266808
	viral genome replication	2 (0.10%)	0	2	0.0266808
	NAD(P)H dehydrogenase complex assembly	2 (0.10%)	0	2	0.0266808
	regulation of inward rectifier potassium channel activity	2 (0.10%)	1	1	0.0266808
	regulation of protein dephosphorylation	20 (1.03%)	5	15	0.0280918
	response to jasmonic acid	33 (1.70%)	26	7	0.0284257
	tryptophan catabolic process	10 (0.51%)	4	6	0.0285001
	root hair elongation	30 (1.54%)	15	15	0.0286306
	response to copper ion	4 (0.21%)	3	1	0.0303134
	regulation of abscisic acid biosynthetic process	3 (0.15%)	0	3	0.0321173
	positive regulation of long-day photoperiodism, flowering	3 (0.15%)	3	0	0.0321173
	calcium-mediated signaling	12 (0.62%)	11	1	0.0346681
	proteasomal protein catabolic process	21 (1.08%)	6	15	0.0349731
	long-day photoperiodism, flowering	6 (0.31%)	4	2	0.035356
	ubiquitin-dependent protein catabolic process	10 (0.51%)	7	3	0.0354339
	cellular response to gibberellin stimulus	3 (0.15%)	3	0	0.0356923
	endonucleolytic cleavage involved in rRNA processing	4 (0.21%)	0	4	0.0357901
	abscisic acid biosynthetic process	7 (0.36%)	3	4	0.0358159
	regulation of transcription, DNA-templated	66 (3.40)	33	33	0.0384703
	protein targeting to chloroplast	9 (0.46%)	1	8	0.0384742
	cell differentiation	19 (0.98%)	5	14	0.0387917
	phosphatidylglycerol biosynthetic process	12 (0.62%)	5	7	0.0388422
	negative regulation of abscisic acid-activated signaling pathway	6 (0.31%)	4	2	0.0392507
	rhamnogalacturonan II biosynthetic process	2 (0.10%)	0	2	0.0402767
	lignin catabolic process	2 (0.10%)	2	0	0.0411049
	regulation of anatomical structure morphogenesis	2 (0.10%)	2	0	0.0411049
	salicylic acid catabolic process	2 (0.10%)	2	0	0.0411049
	negative regulation of seed dormancy process	2 (0.10%)	2	0	0.0411049
	alpha-ketoglutarate transport	2 (0.10%)	0	2	0.0411049
	ribosome biogenesis	9 (0.46%)	0	9	0.0413642
	cellular response to water deprivation	13 (0.67%)	7	6	0.0416769
	negative regulation of sequence-specific DNA binding transcription factor activity	3 (0.15%)	0	3	0.0417266
	indolebutyric acid metabolic process	3 (0.15%)	2	1	0.0417266
	proanthocyanidin biosynthetic process	3 (0.15%)	3	0	0.0418815
	response to fungus	20 (1.03%)	19	1	0.0418983
	cotyledon development	1 (0.05%)	0	1	0.0423626
	plastoquinone biosynthetic process	3 (0.15%)	0	3	0.0424074
	trichome morphogenesis	6 (0.31%)	2	4	0.0435724
	response to freezing	1 (0.05%)	0	1	0.043869
	fatty acid catabolic process	9 (0.46%)	4	5	0.0439729
	trichoblast differentiation	4 (0.21%)	3	1	0.0449649
	actin filament-based movement	14 (0.72%)	13	1	0.0461441
	lipid oxidation	4 (0.21%)	4	0	0.0461536
	negative regulation of defense response	37 (1.91%)	20	17	0.0465537
	telomere maintenance	1 (0.05%)	1	0	0.0469763
	myo-inositol hexakisphosphate biosynthetic process	9 (0.46%)	2	7	0.0469992
	mRNA splicing, via spliceosome	1 (0.05%)	0	1	0.0487075
	malate transport	3 (0.15%)	1	2	0.0495218
cellular_component	chloroplast thylakoid membrane	90 (4.63%)	16	74	1.81671e-30
	thylakoid	75 (3.86%)	8	67	2.98862e-30
	chloroplast envelope	118 (6.08%)	27	91	1.81656e-23
	chloroplast stroma	131 (6.75%)	30	101	4.58514e-23
	chloroplast thylakoid	63 (3.24%)	8	55	3.14285e-20
	chloroplast	402 (20.70%)	164	238	3.30342e-20
	apoplast	82 (4.22%)	25	57	8.00455e-20
	nucleus	411 (21.16%)	224	187	4.81599e-15
	extracellular region	212 (10.92%)	116	96	8.50885e-15
	plant-type cell wall	69 (3.55%)	40	29	1.17686e-14
	cell wall	81 (4.17%)	35	46	1.025e-10
	peroxisome	46 (2.37%)	26	20	1.59936e-10
	plastoglobule	24 (1.24%)	4	20	6.99505e-10
	thylakoid lumen	21 (1.08%)	2	19	2.04911e-09
	cytosolic ribosome	35 (1.80%)	2	33	2.84429e-09
	membrane	186 (9.58%)	69	117	3.04505e-09
	chloroplast photosystem II	12 (0.62%)	0	12	3.97783e-08
	cytosol	251 (12.92%)	96	155	1.35131e-06
	chloroplast thylakoid lumen	19 (0.98%)	0	19	1.39106e-06
	stromule	15 (0.77%)	2	13	1.28015e-05
	nucleolus	55 (2.83%)	7	48	1.50015e-05
	photosystem II oxygen evolving complex	8 (0.41%)	0	8	1.52036e-05
	cellular_component	31 (1.60%)	17	14	0.000124704
	ribosome	22 (1.13%)	0	22	0.000143214
	light-harvesting complex	6 (0.31%)	0	6	0.000164312
	cytosolic large ribosomal subunit	14 (0.72%)	0	14	0.000312084
	anchored component of membrane	28 (1.44%)	13	15	0.000436027
	mitochondrion	147 (7.57%)	66	81	0.00100357
	photosystem I	4 (0.21%)	0	4	0.00106893
	chloroplast stromal thylakoid	5 (0.26%)	0	5	0.00167068
	plasmodesma	123 (6.33%)	58	65	0.0022879
	vacuole	66 (3.40%)	30	36	0.00301315
	exine	4 (0.21%)	0	4	0.00374838
	chloroplast inner membrane	13 (0.67%)	3	10	0.00477835
	Golgi apparatus	123 (6.33%)	49	74	0.00496115
	protein storage vacuole	5 (0.26%)	4	1	0.00502186
	PSII associated light-harvesting complex II	3 (0.15%)	0	3	0.0053416
	plasma membrane	342 (17.61%)	190	152	0.00738737
	nucleosome	5 (0.26%)	0	5	0.0118606
	magnesium chelatase complex	3 (0.15%)	0	3	0.0128935
	tubulin complex	6 (0.31%)	0	6	0.0145695
	pollen tube	8 (0.41%)	8	0	0.0151999
	photosystem I antenna complex	2 (0.10%)	0	2	0.015709
	chloroplast ribulose bisphosphate carboxylase complex	2 (0.10%)	0	2	0.015709
	photosystem I reaction center	3 (0.15%)	0	3	0.0186375
	plant extracellular matrix	3 (0.15%)	0	3	0.0186375
	chloroplast photosystem I	2 (0.10%)	0	2	0.0266808
	eukaryotic translation elongation factor 1 complex	2 (0.10%)	0	2	0.0411049
	anchored component of plasma membrane	11 (0.57%)	3	8	0.0417864
molecular_function	RNA-directed DNA polymerase activity	2 (0.10%)	0	2	3.81947e-12
	pectinesterase activity	23 (1.18%)	21	2	1.8721e-09
	nucleic acid binding	7 (0.36%)	4	3	5.37436e-07
	nucleotide binding	2 (0.10%)	0	2	1.99576e-06
	RNA binding	24 (1.24%)	8	16	4.82808e-06
	tyrosine decarboxylase activity	7 (0.36%)	5	2	8.04368e-06
	translation elongation factor activity	14 (0.72%)	0	14	1.08943e-05
	methyl salicylate esterase activity	8 (0.41%)	8	0	1.09344e-05
	lipase activity	13 (0.67%)	9	4	1.50653e-05
	copper ion binding	33 (1.70%)	15	18	1.72047e-05
	structural constituent of cell wall	9 (0.46%)	8	1	3.64037e-05
	kinase activity	43 (2.21%)	31	12	8.06247e-05
	hydrolase activity, hydrolyzing O-glycosyl compounds	33 (1.70%)	16	17	8.20069e-05
	pectate lyase activity	10 (0.51%)	6	4	8.73435e-05
	structural constituent of ribosome	30 (1.54%)	0	30	0.000108253
	poly(U) RNA binding	8 (0.41%)	0	8	0.000120562
	phenylacetaldehyde synthase activity	5 (0.26%)	3	2	0.000201876
	chlorophyll binding	6 (0.31%)	0	6	0.000354345
	sugar transmembrane transporter activity	8 (0.41%)	7	1	0.000419619
	aspartic-type endopeptidase activity	3 (0.15%)	1	2	0.000592188
	molecular_function	243 (12.51%)	156	87	0.00116679
	ferric iron binding	5 (0.26%)	3	2	0.0012033
	double-stranded DNA binding	8 (0.41%)	2	6	0.00146877
	alcohol dehydrogenase (NAD) activity	7 (0.36%)	1	6	0.00160541
	single-stranded DNA binding	9 (0.46%)	2	7	0.00160806
	beta-fructofuranosidase activity	6 (0.31%)	4	2	0.0016188
	long-chain fatty acid-CoA ligase activity	6 (0.31%)	1	5	0.00324141
	cobalt ion binding	10 (0.51%)	4	6	0.00348344
	4-hydroxy-3-methylbut-2-en-1-yl diphosphate synthase activity	3 (0.15%)	3	0	0.00499799
	sucrose-phosphate phosphatase activity	3 (0.15%)	3	0	0.0053416
	hormone activity	3 (0.15%)	3	0	0.0053416
	oxygen evolving activity	3 (0.15%)	0	3	0.0053416
	polygalacturonase activity	11 (0.57%)	7	4	0.00683314
	2-hydroxyisoflavanone dehydratase activity	4 (0.21%)	2	2	0.0069793
	sulfate adenylyltransferase (ATP) activity	3 (0.15%)	3	0	0.00764828
	carboxylic ester hydrolase activity	4 (0.21%)	2	2	0.00777335
	adenosylmethionine decarboxylase activity	4 (0.21%)	0	4	0.00777335
	cinnamoyl-CoA reductase activity	4 (0.21%)	4	0	0.00777335
	myricetin 3'-O-methyltransferase activity	3 (0.15%)	2	1	0.00872803
	anthocyanin 5-O-glucoside 6'''-O-malonyltransferase activity	3 (0.15%)	2	1	0.00872803
	magnesium-protoporphyrin IX monomethyl ester (oxidative) cyclase activity	3 (0.15%)	0	3	0.00872803
	magnesium chelatase activity	3 (0.15%)	0	3	0.00872803
	beta-amylase activity	5 (0.26%)	5	0	0.00881653
	cadmium-transporting ATPase activity	4 (0.21%)	0	4	0.0102177
	allene oxide synthase activity	3 (0.15%)	2	1	0.0109417
	S-adenosylmethionine-dependent methyltransferase activity	6 (0.31%)	2	4	0.0123284
	fatty acid transporter activity	3 (0.15%)	3	0	0.0128935
	cellulase activity	3 (0.15%)	2	1	0.0128935
	xanthoxin dehydrogenase activity	3 (0.15%)	0	3	0.0128935
	isopentenyl-diphosphate delta-isomerase activity	2 (0.10%)	2	0	0.0129531
	iron ion binding	4 (0.21%)	3	1	0.0130329
	acyl-CoA oxidase activity	3 (0.15%)	3	0	0.0139601
	phosphatase activity	4 (0.21%)	3	1	0.015681
	oxalate-CoA ligase activity	2 (0.10%)	2	0	0.015709
	aromatic-L-amino-acid decarboxylase activity	2 (0.10%)	2	0	0.015709
	xanthophyll binding	2 (0.10%)	0	2	0.015709
	6,7-dimethyl-8-ribityllumazine synthase activity	2 (0.10%)	0	2	0.015709
	very long-chain fatty acid-CoA ligase activity	2 (0.10%)	0	2	0.015709
	4-hydroxy-3-methylbut-2-en-1-yl diphosphate reductase activity	2 (0.10%)	2	0	0.015709
	glutamate dehydrogenase [NAD(P)+] activity	2 (0.10%)	1	1	0.015709
	glutamate-1-semialdehyde 2,1-aminomutase activity	2 (0.10%)	0	2	0.015709
	ribulose-bisphosphate carboxylase activity	2 (0.10%)	0	2	0.015709
	succinate dehydrogenase activity	2 (0.10%)	2	0	0.015709
	pectinesterase inhibitor activity	5 (0.26%)	4	1	0.0162373
	dehydrodolichyl diphosphate synthase activity	3 (0.15%)	2	1	0.0186375
	galactose transmembrane transporter activity	3 (0.15%)	2	1	0.0186375
	lyase activity	8 (0.41%)	6	2	0.0189853
	antioxidant activity	4 (0.21%)	0	4	0.0190389
	antiporter activity	10 (0.51%)	4	6	0.019341
	alternative oxidase activity	2 (0.10%)	2	0	0.0194207
	beta-galactosidase activity	7 (0.36%)	4	3	0.0202456
	serine-type endopeptidase activity	13 (0.67%)	4	9	0.0203534
	ribonuclease activity	1 (0.05%)	1	0	0.0218763
	xylan 1,4-beta-xylosidase activity	3 (0.15%)	1	2	0.022502
	ubiquitin-protein transferase activity	8 (0.41%)	7	1	0.0244113
	farnesyl-diphosphate farnesyltransferase activity	3 (0.15%)	0	3	0.0251533
	farnesyltranstransferase activity	3 (0.15%)	3	0	0.0251533
	NADPH-hemoprotein reductase activity	3 (0.15%)	3	0	0.0251533
	hydro-lyase activity	3 (0.15%)	2	1	0.0251533
	carbohydrate transmembrane transporter activity	14 (0.72%)	12	2	0.0253505
	sesquiterpene synthase activity	6 (0.31%)	2	4	0.0256697
	ACP phosphopantetheine attachment site binding involved in fatty acid biosynthetic process	4 (0.21%)	3	1	0.0262433
	serine-glyoxylate transaminase activity	2 (0.10%)	0	2	0.0266808
	3-deoxy-8-phosphooctulonate synthase activity	2 (0.10%)	0	2	0.0266808
	serine-pyruvate transaminase activity	2 (0.10%)	0	2	0.0266808
	adenylyl-sulfate reductase activity	2 (0.10%)	2	0	0.0266808
	peroxiredoxin activity	2 (0.10%)	0	2	0.0266808
	snoRNA binding	2 (0.10%)	0	2	0.0266808
	glutamate-ammonia ligase activity	3 (0.15%)	0	3	0.0282973
	luteolin O-methyltransferase activity	2 (0.10%)	1	1	0.0287489
	sugar:proton symporter activity	14 (0.72%)	12	2	0.0305026
	acyl-[acyl-carrier-protein] hydrolase activity	3 (0.15%)	3	0	0.0321173
	acetyl-CoA C-acyltransferase activity	3 (0.15%)	3	0	0.0321173
	transferase activity, transferring acyl groups	8 (0.41%)	3	5	0.0376425
	linoleate 13S-lipoxygenase activity	4 (0.21%)	4	0	0.0400543
	alpha-ketoglutarate transmembrane transporter activity	2 (0.10%)	0	2	0.0411049
	ADP transmembrane transporter activity	2 (0.10%)	2	0	0.0411049
	caffeate O-methyltransferase activity	2 (0.10%)	1	1	0.0411049
	isocitrate dehydrogenase (NAD+) activity	2 (0.10%)	2	0	0.0411049
	quercetin 3-O-methyltransferase activity	2 (0.10%)	1	1	0.0411049
	acetyl-CoA C-acetyltransferase activity	3 (0.15%)	3	0	0.0417266
	malate transmembrane transporter activity	3 (0.15%)	1	2	0.0417266
	ATP-dependent RNA helicase activity	5 (0.26%)	0	5	0.0428467
	CTP synthase activity	2 (0.10%)	0	2	0.0432576
	ATPase activity	25 (1.29%)	16	9	0.0434323
	serine-type carboxypeptidase activity	10 (0.51%)	2	8	0.0437749
	structural constituent of cytoskeleton	8 (0.41%)	1	7	0.0460038
	UDP-glycosyltransferase activity	15 (0.77%)	13	2	0.0475721
	oxidoreductase activity	18 (0.93%)	8	10	0.0485947
	mannan synthase activity	4 (0.21%)	1	3	0.0495184
			3638	4935

## Sheet: KEGG
Comparison of gene set enrichment between SOF and SOB by KEGG
Pathway ID	KEGG pathway category	DEGs with pathway annotation (1942)	Up-regulation	Down-regulation	Qvalue
ko00040	Pentose and glucuronate interconversions	30(1.54%)	24	6	1.93738e-08
ko00860	Porphyrin and chlorophyll metabolism	23(1.18%)	7	16	1.35964e-07
ko01110	Biosynthesis of secondary metabolites	185(9.53%)	88	97	5.95464e-07
ko00195	Photosynthesis	20(1.03%)	0	20	2.51443e-06
ko05169	Epstein-Barr virus infection	8(0.41%)	5	3	4.18697e-06
ko00196	Photosynthesis - antenna proteins	7(0.36%)	0	7	6.03187e-06
ko01100	Metabolic pathways	305(15.71%)	149	156	7.01392e-06
ko03320	PPAR signaling pathway	16(0.82%)	10	6	7.68331e-06
ko00900	Terpenoid backbone biosynthesis	21(1.08%)	14	7	1.12605e-05
ko00071	Fatty acid degradation	17(0.88%)	9	8	2.9276e-05
ko00630	Glyoxylate and dicarboxylate metabolism	21(1.08%)	4	17	3.91919e-05
ko04146	Peroxisome	24(1.24%)	12	12	4.15135e-05
ko04144	Endocytosis	2(0.10%)	0	2	4.57558e-05
ko03040	Spliceosome	5(0.26%)	1	4	8.32992e-05
ko00350	Tyrosine metabolism	14(0.72%)	9	5	0.000230189
ko01212	Fatty acid metabolism	22(1.13%)	13	9	0.000490235
ko04120	Ubiquitin mediated proteolysis	3(0.15%)	1	2	0.000524582
ko00592	alpha-Linolenic acid metabolism	13(0.67%)	12	1	0.000749373
ko05134	Legionellosis	16(0.82%)	6	10	0.00103905
ko04141	Protein processing in endoplasmic reticulum	20(1.03%)	8	12	0.00115436
ko00950	Isoquinoline alkaloid biosynthesis	9(0.46%)	6	3	0.00118768
ko00901	Indole alkaloid biosynthesis	3(0.15%)	3	0	0.001314
ko00944	Flavone and flavonol biosynthesis	5(0.26%)	3	2	0.00169508
ko00710	Carbon fixation in photosynthetic organisms	19(0.98%)	3	16	0.00172884
ko04666	Fc gamma R-mediated phagocytosis	1(0.05%)	1	0	0.00211785
ko04020	Calcium signaling pathway	17(0.88%)	1	16	0.00257229
ko00362	Benzoate degradation	5(0.26%)	5	0	0.00332016
ko04978	Mineral absorption	6(0.31%)	4	2	0.00455786
ko00440	Phosphonate and phosphinate metabolism	7(0.36%)	2	5	0.00514944
ko00940	Phenylpropanoid biosynthesis	27(1.39%)	17	10	0.00529758
ko05166	HTLV-I infection	3(0.15%)	0	3	0.00559457
ko04152	AMPK signaling pathway	3(0.15%)	2	1	0.00592591
