# Supplementary material for: Transcriptome Analysis of Syringa oblata Lindl. Inflorescence Identifies Genes Associated with Pigment Biosynthesis and Scent Metabolism
Source: PLoS One. 2015 Nov 20;10(11):e0142542. doi: 10.1371/journal.pone.0142542 (PMC4654506; doi:10.1371/journal.pone.0142542)
Supplement: S12 File — (XLSX) [file pone.0142542.s016.xlsx]

## Sheet: GO
Comparison of gene set enrichment between SOF and SOFB by GO
Category	Subcategory	Frequency of DEGs (3298)	Up-regulation	Down-regulation	Corrected P-value
biological_process	cell proliferation	104 (3.15%)	2	102	2.04705e-25
	histone H3-K9 methylation	110 (3.34%)	0	110	2.76087e-23
	regulation of DNA replication	81 (2.46%)	0	81	1.52818e-21
	RNA-dependent DNA replication	2 (0.06%)	1	1	1.69356e-20
	DNA methylation	98 (2.97%)	1	97	1.97698e-20
	regulation of cell cycle	82 (2.49%)	0	82	3.08824e-20
	DNA replication initiation	62 (1.88%)	0	62	1.39577e-19
	regulation of flower development	119 (3.61%)	1	118	7.6917e-18
	DNA replication	71 (2.15%)	0	71	7.36066e-17
	RNA methylation	70 (2.12%)	0	70	7.63685e-17
	DNA integration	3 (0.09%)	1	2	8.31441e-17
	histone lysine methylation	63 (1.91%)	0	63	1.31857e-16
	methylation-dependent chromatin silencing	73 (2.21%)	0	73	9.38699e-16
	histone phosphorylation	50 (1.52%)	1	49	1.41825e-14
	chromatin silencing	76 (2.30%)	1	75	3.21768e-14
	gene silencing	48 (1.46%)	0	48	8.12669e-14
	gene silencing by RNA	61 (1.85%)	0	61	7.12964e-13
	cytokinesis by cell plate formation	88 (2.67%)	2	86	1.15382e-12
	regulation of G2/M transition of mitotic cell cycle	45 (1.36%)	0	45	5.0762e-11
	pyrimidine ribonucleotide biosynthetic process	56 (1.70%)	4	52	8.45807e-11
	response to cadmium ion	134 (4.06%)	58	76	1.05006e-10
	RNA interference	43 (1.30%)	0	43	6.13744e-10
	response to salt stress	164 (4.97%)	81	83	8.66551e-10
	DNA-dependent DNA replication	48 (1.46%)	0	48	9.08273e-09
	histone modification	35 (1.06%)	0	35	3.12285e-08
	chromatin silencing by small RNA	56 (1.70%)	0	56	4.52316e-08
	spindle assembly	29 (0.88%)	0	29	6.65955e-08
	response to wounding	101 (3.06%)	75	26	1.21927e-07
	response to cold	102 (3.09%)	59	43	1.19759e-06
	biological_process	506 (15.34%)	219	287	2.05486e-06
	translational elongation	17 (0.52%)	0	17	2.28533e-06
	floral organ formation	36 (1.09%)	0	36	2.87292e-06
	microtubule cytoskeleton organization	60 (1.82%)	2	58	2.92116e-06
	protein import into nucleus	40 (1.21%)	0	40	2.98609e-06
	gluconeogenesis	66 (2.00%)	20	46	3.817e-06
	phenylpropanoid metabolic process	31 (0.94%)	25	6	5.65589e-06
	determination of bilateral symmetry	49 (1.49%)	2	47	1.45175e-05
	regulation of cell proliferation	23 (0.70%)	0	23	2.05257e-05
	xylem and phloem pattern formation	38 (1.15%)	4	34	2.05659e-05
	polarity specification of adaxial/abaxial axis	36 (1.09%)	2	34	3.30981e-05
	petal formation	30 (0.91%)	0	30	3.77996e-05
	sepal formation	30 (0.91%)	0	30	3.77996e-05
	regulation of meristem growth	66 (2.00%)	9	57	5.29295e-05
	translation	47 (1.43%)	0	47	9.21689e-05
	cellular modified amino acid biosynthetic process	23 (0.70%)	19	4	9.33626e-05
	jasmonic acid biosynthetic process	47 (1.43%)	37	10	0.000129751
	nuclear division	23 (0.70%)	0	23	0.00015192
	purine nucleotide biosynthetic process	18 (0.55%)	0	18	0.000169608
	glycolytic process	60 (1.82%)	30	30	0.000184764
	response to UV-B	36 (1.09%)	25	11	0.000186531
	flower morphogenesis	32 (0.97%)	3	29	0.00020153
	anthocyanin-containing compound biosynthetic process	23 (0.70%)	20	3	0.000225898
	meristem maintenance	36 (1.09%)	1	35	0.000238958
	negative regulation of biological process	26 (0.79%)	1	25	0.000240634
	proteasomal protein catabolic process	43 (1.30%)	11	32	0.000241825
	cell wall modification	22 (0.67%)	6	16	0.00024303
	plant-type cell wall loosening	12 (0.36%)	8	4	0.000245509
	polyamine catabolic process	23 (0.70%)	19	4	0.000245517
	leaf morphogenesis	56 (1.70%)	11	45	0.000264632
	endonucleolytic cleavage involved in rRNA processing	10 (0.30%)	0	10	0.000335482
	response to karrikin	42 (1.27%)	32	10	0.00037928
	ribosome biogenesis	20 (0.61%)	0	20	0.000410076
	response to water deprivation	78 (2.37%)	46	32	0.000438735
	rRNA processing	53 (1.61%)	11	42	0.000465332
	plant-type cell wall organization	39 (1.18%)	8	31	0.00048162
	flower development	33 (1.00%)	14	19	0.000595516
	defense response	21 (0.64%)	16	5	0.0006333
	DNA methylation on cytosine within a CNG sequence	6 (0.18%)	0	6	0.000755665
	zygote asymmetric cytokinesis in embryo sac	6 (0.18%)	0	6	0.000763704
	nucleotide biosynthetic process	27 (0.82%)	1	26	0.000915497
	cytoskeleton organization	44 (1.33%)	11	33	0.000962574
	post-embryonic morphogenesis	12 (0.36%)	1	11	0.00136524
	chromatin modification	18 (0.55%)	0	18	0.00155786
	fatty acid oxidation	7 (0.21%)	7	0	0.00159613
	nucleolus organization	16 (0.49%)	0	16	0.00174953
	plant-type cell wall modification involved in multidimensional cell growth	9 (0.27%)	7	2	0.00182288
	pollen tube growth	52 (1.58%)	43	9	0.00189263
	cullin deneddylation	37 (1.12%)	0	37	0.00190113
	gravitropism	10 (0.30%)	4	6	0.00208814
	regulation of lipid metabolic process	15 (0.45%)	9	6	0.0020892
	ovule development	45 (1.36%)	10	35	0.0028182
	protein glycosylation	6 (0.18%)	1	5	0.00290677
	double-strand break repair via homologous recombination	27 (0.82%)	0	27	0.00291546
	pattern specification process	28 (0.85%)	5	23	0.00292617
	somatic cell DNA recombination	17 (0.52%)	0	17	0.00315118
	DNA recombination	9 (0.27%)	0	9	0.00318137
	regulation of nematode larval development	6 (0.18%)	0	6	0.0032568
	protein N-linked glycosylation	6 (0.18%)	6	0	0.00326516
	viral procapsid maturation	1 (0.03%)	0	1	0.00329636
	meristem initiation	43 (1.30%)	2	41	0.0033016
	asymmetric cell division	16 (0.49%)	2	14	0.0038959
	nucleosome assembly	11 (0.33%)	0	11	0.00391797
	chlorophyll metabolic process	15 (0.45%)	9	6	0.00417428
	Golgi organization	54 (1.64%)	36	18	0.00418331
	oxylipin biosynthetic process	15 (0.45%)	9	6	0.00477978
	mRNA export from nucleus	21 (0.64%)	0	21	0.00516104
	nuclear-transcribed mRNA catabolic process	5 (0.15%)	1	4	0.00565601
	transposition, RNA-mediated	3 (0.09%)	0	3	0.0059673
	mRNA modification	1 (0.03%)	0	1	0.00597498
	glyoxysome organization	5 (0.15%)	5	0	0.00612983
	DNA duplex unwinding	1 (0.03%)	1	0	0.00628915
	glutamate biosynthetic process	6 (0.18%)	6	0	0.00637737
	photomorphogenesis	57 (1.73%)	0	57	0.00709985
	response to red light	22 (0.67%)	11	11	0.00710397
	mitotic chromosome condensation	4 (0.12%)	0	4	0.00715754
	systemic acquired resistance, salicylic acid mediated signaling pathway	61 (1.85%)	38	23	0.00717765
	negative regulation of gene expression, epigenetic	7 (0.21%)	0	7	0.00742847
	DNA unwinding involved in DNA replication	8 (0.24%)	0	8	0.00752954
	steroid metabolic process	10 (0.30%)	8	2	0.00761117
	maintenance of shoot apical meristem identity	9 (0.27%)	0	9	0.00881283
	translesion synthesis	5 (0.15%)	0	5	0.0091693
	floral meristem determinacy	8 (0.24%)	1	7	0.00984097
	flavonoid biosynthetic process	19 (0.58%)	18	1	0.0100146
	response to desiccation	12 (0.36%)	8	4	0.0118075
	DNA methylation on cytosine within a CG sequence	4 (0.12%)	0	4	0.0118544
	sulfate assimilation	6 (0.18%)	6	0	0.0119047
	plant-type hypersensitive response	2 (0.06%)	1	1	0.0125071
	fatty acid transport	5 (0.15%)	5	0	0.0132393
	response to endoplasmic reticulum stress	44 (1.33%)	12	32	0.014203
	chlorophyll biosynthetic process	32 (0.97%)	16	16	0.0144133
	floral whorl development	11 (0.33%)	0	11	0.0144378
	water transport	38 (1.15%)	24	14	0.0144928
	isoprenoid biosynthetic process	8 (0.24%)	7	1	0.0145634
	response to heat	52 (1.58%)	19	33	0.0149337
	polar nucleus fusion	9 (0.27%)	5	4	0.0151307
	acetyl-CoA metabolic process	24 (0.73%)	9	15	0.0160934
	mitotic nuclear division	20 (0.61%)	1	19	0.0162046
	response to temperature stimulus	36 (1.09%)	19	17	0.0168198
	secondary metabolic process	16 (0.49%)	13	3	0.0169743
	regulation of cell division	15 (0.45%)	1	14	0.0175879
	coumarin biosynthetic process	20 (0.61%)	18	2	0.017595
	nucleotide-excision repair, DNA gap filling	4 (0.12%)	0	4	0.0182492
	intra-Golgi vesicle-mediated transport	2 (0.06%)	2	0	0.019121
	acetyl-CoA biosynthetic process	6 (0.18%)	5	1	0.0199708
	innate immune response	5 (0.15%)	3	2	0.0200006
	coenzyme biosynthetic process	15 (0.45%)	12	3	0.0206397
	hydrogen peroxide catabolic process	25 (0.76%)	15	10	0.0207997
	meristem development	14 (0.42%)	1	13	0.0208487
	response to osmotic stress	35 (1.06%)	21	14	0.020864
	programmed cell death	8 (0.24%)	4	4	0.0210006
	positive regulation of flavonoid biosynthetic process	26 (0.79%)	21	5	0.0216216
	pigmentation	7 (0.21%)	6	1	0.022188
	vitamin metabolic process	15 (0.45%)	12	3	0.0224767
	sulfur compound biosynthetic process	15 (0.45%)	12	3	0.0224767
	oxidoreduction coenzyme metabolic process	15 (0.45%)	12	3	0.0224767
	lipoate metabolic process	15 (0.45%)	12	3	0.0224767
	karyogamy	15 (0.45%)	0	15	0.0224767
	L-lysine catabolic process	3 (0.09%)	3	0	0.0225787
	peptidyl-arginine methylation, to asymmetrical-dimethyl arginine	3 (0.09%)	0	3	0.0225787
	DNA replication, synthesis of RNA primer	5 (0.15%)	0	5	0.0229134
	aromatic amino acid family metabolic process	15 (0.45%)	12	3	0.0247366
	uracil catabolic process	4 (0.12%)	4	0	0.0251348
	response to continuous far red light stimulus by the high-irradiance response system	5 (0.15%)	5	0	0.0254853
	cellular heat acclimation	5 (0.15%)	0	5	0.0254853
	nucleotide metabolic process	16 (0.49%)	13	3	0.0256928
	tissue development	1 (0.03%)	0	1	0.0261417
	production of miRNAs involved in gene silencing by miRNA	33 (1.00%)	1	32	0.0266785
	syncytium formation	8 (0.24%)	4	4	0.0277553
	nucleic acid phosphodiester bond hydrolysis	5 (0.15%)	0	5	0.0277883
	sulfur amino acid metabolic process	16 (0.49%)	12	4	0.0280101
	ribosomal small subunit assembly	4 (0.12%)	0	4	0.0283084
	response to blue light	26 (0.79%)	14	12	0.0295265
	hyperosmotic response	31 (0.94%)	17	14	0.0295827
	cysteine biosynthetic process	36 (1.09%)	16	20	0.0304006
	cytokinesis	14 (0.42%)	0	14	0.0311467
	root morphogenesis	19 (0.58%)	5	14	0.0311659
	glycine catabolic process	16 (0.49%)	13	3	0.0315626
	cell plate assembly	7 (0.21%)	1	6	0.0323393
	embryo sac egg cell differentiation	32 (0.97%)	0	32	0.032777
	response to sucrose	40 (1.21%)	27	13	0.0329833
	protein import into chloroplast thylakoid membrane	3 (0.09%)	1	2	0.0373501
	urea transport	4 (0.12%)	4	0	0.0393782
	unsaturated fatty acid biosynthetic process	22 (0.67%)	15	7	0.040668
	photosynthesis	21 (0.64%)	6	15	0.0421828
	heterochromatin assembly	7 (0.21%)	0	7	0.0451906
	positive regulation of cell proliferation	3 (0.09%)	0	3	0.0452005
	maturation of SSU-rRNA from tricistronic rRNA transcript (SSU-rRNA, 5.8S rRNA, LSU-rRNA)	4 (0.12%)	0	4	0.0461932
	pollen development	43 (1.30%)	17	26	0.0463297
cellular_component	nucleolus	143 (4.34%)	8	135	2.08139e-25
	cytosol	486 (14.74%)	151	335	9.99108e-19
	plant-type cell wall	97 (2.94%)	50	47	3.36638e-14
	cell wall	127 (3.85%)	46	81	8.33093e-13
	mitochondrion	229 (6.94%)	120	109	9.99599e-10
	ribosome	41 (1.24%)	0	41	6.0718e-08
	cytosolic ribosome	42 (1.27%)	3	39	3.01142e-06
	cytosolic large ribosomal subunit	24 (0.73%)	0	24	5.65163e-06
	plasmodesma	219 (6.64%)	81	138	1.29647e-05
	extracellular region	270 (8.19%)	170	100	1.77364e-05
	peroxisome	51 (1.55%)	38	13	2.30779e-05
	small nucleolar ribonucleoprotein complex	13 (0.39%)	0	13	2.51238e-05
	anchored component of membrane	44 (1.33%)	18	26	0.000152991
	apoplast	69 (2.09%)	36	33	0.000182196
	chloroplast stroma	117 (3.55%)	54	63	0.000325326
	nucleosome	10 (0.30%)	0	10	0.000462739
	cellular_component	71 (2.15%)	37	34	0.00131236
	chloroplast envelope	96 (2.91%)	49	47	0.00174839
	retrotransposon nucleocapsid	1 (0.03%)	0	1	0.00219328
	chloroplast	486 (14.74%)	276	210	0.00316474
	vacuole	105 (3.18%)	59	46	0.00359537
	anchored component of plasma membrane	21 (0.64%)	5	16	0.00419649
	eukaryotic translation initiation factor 3 complex	7 (0.21%)	0	7	0.00959021
	condensed chromosome	5 (0.15%)	0	5	0.0137943
	cell periphery	6 (0.18%)	1	5	0.0154291
	phragmoplast	24 (0.73%)	2	22	0.0214261
	Cajal body	5 (0.15%)	0	5	0.0254853
	chloroplast thylakoid membrane	47 (1.43%)	29	18	0.0265859
	endosome	26 (0.79%)	18	8	0.0328423
	tubulin complex	8 (0.24%)	0	8	0.036889
	vacuolar membrane	91 (2.76%)	39	52	0.0377658
	trans-Golgi network	23 (0.70%)	15	8	0.0450068
	thylakoid	33 (1.00%)	20	13	0.0452673
	chloroplast thylakoid	36 (1.09%)	19	17	0.045357
	DNA replication factor C complex	3 (0.09%)	0	3	0.0498434
molecular_function	RNA-directed DNA polymerase activity	2 (0.06%)	1	1	1.47117e-22
	aspartic-type endopeptidase activity	3 (0.09%)	2	1	3.81114e-08
	pectinesterase activity	28 (0.85%)	24	4	1.16093e-07
	structural constituent of ribosome	51 (1.55%)	0	51	1.23363e-06
	cyclin-dependent protein serine/threonine kinase regulator activity	17 (0.52%)	0	17	1.68837e-06
	microtubule motor activity	34 (1.03%)	3	31	1.20586e-05
	endonuclease activity	1 (0.03%)	0	1	1.27606e-05
	RNA binding	58 (1.76%)	11	47	3.25125e-05
	methyl salicylate esterase activity	10 (0.30%)	8	2	3.32172e-05
	nucleic acid binding	30 (0.91%)	4	26	0.000332133
	kinase activity	94 (2.85%)	47	47	0.000618972
	DNA-dependent ATPase activity	16 (0.49%)	0	16	0.000751326
	DNA (cytosine-5-)-methyltransferase activity	6 (0.18%)	0	6	0.0013286
	translation elongation factor activity	15 (0.45%)	0	15	0.00155388
	RNA-DNA hybrid ribonuclease activity	1 (0.03%)	0	1	0.00187821
	hydrolase activity, hydrolyzing O-glycosyl compounds	44 (1.33%)	20	24	0.00212635
	double-stranded DNA binding	11 (0.33%)	1	10	0.00220865
	pectate lyase activity	11 (0.33%)	9	2	0.00278094
	acetyl-CoA C-acyltransferase activity	6 (0.18%)	6	0	0.00320341
	protein binding	324 (9.82%)	113	211	0.00358212
	nuclease activity	3 (0.09%)	0	3	0.00389427
	lipase activity	13 (0.39%)	11	2	0.00399014
	copper ion binding	40 (1.21%)	23	17	0.00443735
	DNA helicase activity	1 (0.03%)	0	1	0.00495369
	ATP-dependent RNA helicase activity	10 (0.30%)	0	10	0.00531456
	ATP-dependent helicase activity	29 (0.88%)	1	28	0.00672159
	sucrose-phosphate phosphatase activity	4 (0.12%)	4	0	0.00730263
	enone reductase activity	6 (0.18%)	4	2	0.00879228
	NADPH-hemoprotein reductase activity	5 (0.15%)	3	2	0.00940291
	structural constituent of cell wall	8 (0.24%)	7	1	0.0095391
	pectinesterase inhibitor activity	8 (0.24%)	5	3	0.00984097
	single-stranded DNA binding	11 (0.33%)	1	10	0.0107734
	peptidase activity	6 (0.18%)	3	3	0.0119364
	glutamate synthase (NADH) activity	5 (0.15%)	5	0	0.0137943
	nucleotidyltransferase activity	4 (0.12%)	1	3	0.0200547
	protein-arginine omega-N asymmetric methyltransferase activity	3 (0.09%)	0	3	0.0215576
	protein-arginine omega-N monomethyltransferase activity	3 (0.09%)	0	3	0.0225787
	adenylyl-sulfate reductase activity	3 (0.09%)	3	0	0.0225787
	[myelin basic protein]-arginine N-methyltransferase activity	3 (0.09%)	0	3	0.0225787
	saccharopine dehydrogenase activity	3 (0.09%)	3	0	0.0225787
	histone-arginine N-methyltransferase activity	3 (0.09%)	0	3	0.0225787
	saccharopine dehydrogenase (NADP+, L-lysine-forming) activity	3 (0.09%)	3	0	0.0225787
	double-stranded methylated DNA binding	5 (0.15%)	0	5	0.0298619
	4-hydroxy-3-methylbut-2-en-1-yl diphosphate synthase activity	3 (0.09%)	3	0	0.0332001
	methyl-CpNpN binding	4 (0.12%)	0	4	0.0344559
	beta-amylase activity	6 (0.18%)	5	1	0.0355149
	lipid binding	12 (0.36%)	8	4	0.036133
	structural constituent of chromatin	3 (0.09%)	0	3	0.0373501
	ADP transmembrane transporter activity	3 (0.09%)	3	0	0.0373501
	hormone activity	3 (0.09%)	3	0	0.0373501
	ATPase activity	41 (1.24%)	19	22	0.0376898
	farnesyltranstransferase activity	4 (0.12%)	4	0	0.0393782
	tyrosine decarboxylase activity	4 (0.12%)	3	1	0.0393782
	methyl-CpNpG binding	4 (0.12%)	0	4	0.0393782
	3'-5' exonuclease activity	6 (0.18%)	0	6	0.0412168
	double-stranded RNA binding	9 (0.27%)	0	9	0.0458776
	structural constituent of cytoskeleton	13 (0.39%)	2	11	0.0467036
			3352	6542

## Sheet: KEGG
Comparison of gene set enrichment between SOF and SOFB by KEGG
Pathway ID	KEGG pathway category	DEGs with pathway annotation (3298)	Up-regulation	Down-regulation	Qvalue
ko03030	DNA replication	35(1.06%)	0	35	2.19049e-06
ko00040	Pentose and glucuronate interconversions	36(1.09%)	32	4	2.7938e-06
ko00362	Benzoate degradation	9(0.27%)	9	0	0.000114671
ko04020	Calcium signaling pathway	28(0.85%)	2	26	0.000211337
ko00900	Terpenoid backbone biosynthesis	26(0.79%)	22	4	0.000215718
ko04918	Thyroid hormone synthesis	13(0.39%)	3	10	0.000274342
ko00071	Fatty acid degradation	21(0.64%)	15	6	0.000349339
ko03008	Ribosome biogenesis in eukaryotes	33(1.00%)	0	33	0.000366121
ko03010	Ribosome	50(1.52%)	0	50	0.000471254
ko04914	Progesterone-mediated oocyte maturation	23(0.70%)	1	22	0.00084721
ko00592	alpha-Linolenic acid metabolism	18(0.55%)	17	1	0.00101944
ko04910	Insulin signaling pathway	9(0.27%)	8	1	0.00177546
ko04728	Dopaminergic synapse	4(0.12%)	3	1	0.00207337
ko05134	Legionellosis	22(0.67%)	4	18	0.00220899
