# Supplementary material for: Transcriptome Analysis of Syringa oblata Lindl. Inflorescence Identifies Genes Associated with Pigment Biosynthesis and Scent Metabolism
Source: PLoS One. 2015 Nov 20;10(11):e0142542. doi: 10.1371/journal.pone.0142542 (PMC4654506; doi:10.1371/journal.pone.0142542)
Supplement: S13 File — (XLSX) [file pone.0142542.s017.xlsx]

## Sheet: Sheet1
Functional annotation of unigenes related to flower pigment biosynthesis and floral scent metabolism in S. oblata DEGs
Category	Unigene ID	Nr ID	Nr annotation
Flower pigments biosynthesis	contig_27568	XP_004248183.1	trans-resveratrol di-O-methyltransferase-like [Solanum lycopersicum]
	contig_20828	XP_004247056.1	anthocyanidin 3-O-glucosyltransferase-like isoform 1 [Solanum lycopersicum]
	contig_22308	BAJ08940.1	anthocyanidin synthase [Eustoma grandiflorum]
	contig_38186	COMT1_OCIBA	Caffeic acid 3-O-methyltransferase 1 [Ocimum basilicum]
	contig_24070	ADN27527.1	caffeic acid O-methyltransferase [Camellia sinensis]
	contig_13298	4G0B|A	Chain A, Structure Of Native Hct From Coffea Canephora
	contig_14913	AHI86005.1	chalcone isomerase [Olea europaea]
	contig_52106	CHSY_PERFR	Chalcone synthase [Perilla frutescens]
	contig_2561	TCMO_CATRO	Cinnamic acid 4-hydroxylase [Catharanthus roseus]
	contig_22893	ABC69418.1	CYP92B3 [Nicotiana tabacum]
	contig_14647	AFC37250.1	flavanone 3-hydroxylase [Camellia chekiangoleosa]
	contig_27830	BAF49284.1	flavonoid 3-O-galactosyltransferase [Eustoma grandiflorum]
	contig_32424	ACB59250.1	flavonoid 3-O-glucosyltransferase [Olea europaea]
	contig_9238	FLS_PETHY	Flavonol synthase/flavanone 3-hydroxylase; Short=FLS [Petunia x hybrida]
	contig_33752	BAB88935.1	glucosyltransferase [Nicotiana tabacum]
	contig_66084	BAB88935.1	glucosyltransferase [Nicotiana tabacum]
	contig_714	BAB88935.1	glucosyltransferase [Nicotiana tabacum]
	contig_15721	BAK74806.1	hypothetical protein [Cyclamen persicum x Cyclamen purpurascens]
	contig_30971	EMJ14659.1	hypothetical protein PRUPE_ppa024453mg [Prunus persica]
	contig_11073	XP_002330529.1	predicted protein [Populus trichocarpa]
	contig_34729	ACF17644.1	putative p-coumarate 3-hydroxylase [Capsicum annuum]
	contig_86036	BAC10994.1	rhamnosyl transferase [Nierembergia sp. NB17]
Foral scents metabolism	contig_6994	AEZ55686.1	putative 1-deoxy-D-xylulose 5-phosphate synthase of [Salvia miltiorrhiza]
	contig_10074	AGH32909.1	acetyl-CoA C-acetyltransferase [Camellia chekiangoleosa]
	contig_18166	XP_004289930.1	dehydrodolichyl diphosphate synthase 6-like isoform 1 [Fragaria vesca subsp. vesca]
	contig_3232	AEZ55686.1	putative 1-deoxy-D-xylulose 5-phosphate synthase of [Salvia miltiorrhiza]
	contig_10073	ACU87560.2	acetyl-CoA C-acetyltransferase [Bacopa monnieri]
	contig_11221	XP_004289930.1	dehydrodolichyl diphosphate synthase 6-like isoform 1 [Fragaria vesca subsp. vesca]
	contig_6995	AEZ55686.1	putative 1-deoxy-D-xylulose 5-phosphate synthase of [Salvia miltiorrhiza]
	contig_22179	XP_006367461.1	nogo-B receptor-like isoform X1 [Solanum tuberosum]
	contig_33311	AAB87727.1	hydroxy-methylglutaryl-coenzyme A reductase [Nicotiana tabacum]
	contig_13388	AEZ55680.1	geranyl diphosphate synthase small subunit type II.2 [Salvia miltiorrhiza]
	contig_33785	XP_006376854.1	hypothetical protein POPTR_0012s08230g [Populus trichocarpa]
	contig_193	BAM73270.1	1-deoxy-D-xylulose-5-phosphate reductoisomerase, partial [Dianthus caryophyllus]
	contig_3093	XP_002300442.2	solanesyl diphosphate synthase family protein [Populus trichocarpa]
	contig_34394	EXC11710.1	Solanesyl diphosphate synthase 1 [Morus notabilis]
	contig_29499	AAB87727.1	hydroxy-methylglutaryl-coenzyme A reductase [Nicotiana tabacum]
	contig_62769	AGL91645.1	geranyl diphosphate synthase large subunit [Catharanthus roseus]
	contig_6074	AEZ55668.1	4-hydroxy-3-methylbut-2-enyl diphosphate synthase [Salvia miltiorrhiza]
	contig_56444	AFN53700.1	hypothetical protein [Linum usitatissimum]
	contig_1850	CBI32545.3	unnamed protein product [Vitis vinifera]
	contig_14750	AEZ55667.1	2-C-methyl-D-erythritol 2,4-cyclodiphosphate synthase [Salvia miltiorrhiza]
	contig_14457	3QKC|B	Chain B, Crystal Structure Of Geranyl Diphosphate Synthase Small Subunit From Antirrhinum Majus
	contig_18548	XP_002522876.1	acetyl-CoA acetyltransferase, mitochondrial, putative [Ricinus communis]
	contig_17792	XP_003551110.1	probable acetyl-CoA acetyltransferase, cytosolic 2 isoform X1 [Glycine max]
	contig_1347	XP_004229884.1	CAAX prenyl protease 1 homolog [Solanum lycopersicum]
	contig_1867	AFS28675.1	putative 4-diphosphocytidyl-2-C-methyl-D-erythritol kinase, partial [Olea europaea]
	contig_6661	AFY26193.1	geranylgeranyl diphosphate synthase [Picrorhiza kurrooa]
	contig_72765	XP_003615624.1	Dehydrodolichyl diphosphate synthase [Medicago truncatula]
	contig_2154	IDI2_CAMAC	Isopentenyl pyrophosphate isomerase II
	contig_39359	ABB45810.1	acetoacetyl-CoA thiolase [Salvia miltiorrhiza]
	contig_1851	AFS28680.1	putative 4-hydroxy-3-methylbut-2-enyl diphosphate reductase, partial [Olea europaea]
	contig_29499	AAB87727.1	hydroxy-methylglutaryl-coenzyme A reductase [Nicotiana tabacum]
	contig_9697	XP_002277919.1	probable 1-deoxy-D-xylulose-5-phosphate synthase, chloroplastic [Vitis vinifera]
	contig_12258	ABD73016.1	geranylgeranyl reductase [Olea europaea]
	contig_18344	CAN62729.1	hypothetical protein VITISV_003091 [Vitis vinifera]
	contig_91561	GDS_OCIBA	Germacrene-D synthase
	contig_22002	XP_006351730.1	(-)-camphene/tricyclene synthase, chloroplastic-like [Solanum tuberosum]
	contig_19143	AFI47928.1	terpene synthase 3 [Olea europaea]
	contig_41137	ADR74212.1	(3S)-linalool/(E)-nerolidol synthase [Vitis vinifera]
	contig_77478	AFI47927.1	terpene synthase 2 [Olea europaea]
	contig_9119	CAN62729.1	hypothetical protein VITISV_003091 [Vitis vinifera]
	contig_11544	ACM89738.1	mitochondrial benzaldehyde dehydrogenase [Antirrhinum majus]
	contig_2134	XP_002283772.1	cytochrome P450 76A2 [Vitis vinifera]
	contig_819	EOX92273.1	Cytochrome P450, family 78, subfamily A, polypeptide 7 [Theobroma cacao]
	contig_18066	XP_002270736.1	cytochrome P450 77A2 [Vitis vinifera]
	contig_43848	AF092915_1	cytochrome P450-dependent fatty acid hydroxylase [Nicotiana tabacum]
	contig_64090	CAN76783.1	hypothetical protein VITISV_028822 [Vitis vinifera]
	contig_48769	XP_002510830.1	(S)-N-methylcoclaurine 3'-hydroxylase isozyme, putative [Ricinus communis]
	contig_23012	XP_002321643.2	methylcoclaurine hydroxylase family protein [Populus trichocarpa]
	contig_11412	ABC69416.1	CYP71AU1 [Nicotiana tabacum]
	contig_17171	XP_002265911.1	cytochrome P450 77A3 [Vitis vinifera]
	contig_7476	XP_002305592.1	cytochrome P450 family protein [Populus trichocarpa]
	contig_13695	XP_003547154.1	aldehyde dehydrogenase family 3 member F1-like [Glycine max]
